# Supplementary material for: Genomic meta-analysis of growth factor and integrin pathways in chronic kidney transplant injury
Source: BMC Genomics. 2013 Apr 23;14:275. doi: 10.1186/1471-2164-14-275 (PMC3644490; doi:10.1186/1471-2164-14-275)
Supplement: Additional file 1 — Banff 0 vs. All CAN. [file 1471-2164-14-275-S1.xlsx]

## Sheet: Sheet1
Banff 0 vs. All CAN
Positive fold changes mean that the gene is upregulated in CAN
	Parametric p-value	FDR	Geom mean of intensities in class 1: CAN	Geom mean of intensities in class 2: Normals	Fold-change	Probe set	Gene symbol	Description
1	2e-07	0.0044423	50.8359	66.6232	-1.31055	1556160_a_at	NA	NA
2	3e-07	0.0044423	57.0997	80.5061	-1.40992	240561_at	MBNL3	muscleblind-like 3 (Drosophila)
3	7e-07	0.0044423	275.891	124.195	2.22144	205532_s_at	CDH6	cadherin 6, type 2, K-cadherin (fetal kidney)
4	7e-07	0.0044423	357.297	135.128	2.64415	202422_s_at	ACSL4	acyl-CoA synthetase long-chain family member 4
5	8e-07	0.0044423	53.9575	75.1996	-1.39368	1552862_at	C1orf104	chromosome 1 open reading frame 104
6	8e-07	0.0044423	664.334	514.777	1.29053	206055_s_at	SNRPA1	small nuclear ribonucleoprotein polypeptide A@#$%&
7	9e-07	0.0044423	139.859	97.319	1.43712	209935_at	ATP2C1	ATPase, Ca++ transporting, type 2C, member 1
8	1e-06	0.0044423	142.761	203.061	-1.42239	1560131_at	NA	NA
9	1e-06	0.0044423	25.9312	32.4681	-1.25208	243472_at	NA	NA
10	1e-06	0.0044423	630.42	352.317	1.78935	201088_at	KPNA2	karyopherin alpha 2 (RAG cohort 1, importin alpha 1)
11	1e-06	0.0044423	468.269	350.416	1.33632	209484_s_at	NSL1	NSL1, MIND kinetochore complex component, homolog (S. cerevisiae)
12	1.1e-06	0.0044423	852.037	480.873	1.77185	214329_x_at	TNFSF10	tumor necrosis factor (ligand) superfamily, member 10
13	1.2e-06	0.0044423	710.75	453.653	1.56673	202907_s_at	NBN	nibrin
14	1.2e-06	0.0044423	273.225	144.3	1.89346	230061_at	TM4SF18	transmembrane 4 L six family member 18
15	1.3e-06	0.0044423	199.305	257.009	-1.28953	210912_x_at	GSTM4	glutathione S-transferase M4
16	1.3e-06	0.0044423	77.1597	105.216	-1.36361	1555787_at	C11orf63	chromosome 11 open reading frame 63
17	1.7e-06	0.0054675	20.6228	25.2256	-1.22319	216085_at	DKFZP434C153	DKFZP434C153 protein
18	2e-06	0.006043	306.396	200.395	1.52896	228933_at	NHS	Nance-Horan syndrome (congenital cataracts and dental anomalies)
19	2.1e-06	0.006043	1450.68	930.109	1.55969	200047_s_at	YY1	YY1 transcription factor
20	3.1e-06	0.00729	74.436	60.4647	1.23106	211702_s_at	USP32	ubiquitin specific peptidase 32
21	3.1e-06	0.00729	241.579	172.318	1.40194	223301_s_at	CCDC82	coiled-coil domain containing 82
22	3.2e-06	0.00729	372.649	474.204	-1.27252	218429_s_at	FLJ11286	hypothetical protein FLJ11286
23	3.2e-06	0.00729	20.9234	27.1508	-1.29763	227403_at	PIGX	phosphatidylinositol glycan anchor biosynthesis, class X
24	3.2e-06	0.00729	446.098	253.503	1.75973	212473_s_at	MICAL2	microtubule associated monoxygenase, calponin and LIM domain containing 2
25	3.4e-06	0.00729	78.1578	49.8844	1.56678	235675_at	DHFRL1	dihydrofolate reductase-like 1
26	3.9e-06	0.00729	14.9471	19.5461	-1.30768	1556159_at	NA	NA
27	4e-06	0.00729	719.567	341.344	2.10804	202437_s_at	CYP1B1	cytochrome P450, family 1, subfamily B, polypeptide 1
28	4e-06	0.00729	2146	1530.59	1.40207	200761_s_at	ARL6IP5	ADP-ribosylation-like factor 6 interacting protein 5
29	4.1e-06	0.00729	110.498	161.053	-1.45752	214792_x_at	VAMP2	vesicle-associated membrane protein 2 (synaptobrevin 2)
30	4.3e-06	0.00729	115.921	149.21	-1.28717	233065_at	ICMT	isoprenylcysteine carboxyl methyltransferase
31	4.3e-06	0.00729	631.904	407.254	1.55162	212829_at	PIP4K2A	phosphatidylinositol-5-phosphate 4-kinase, type II, alpha
32	4.4e-06	0.00729	243.66	397.088	-1.62968	210832_x_at	PTGER3	prostaglandin E receptor 3 (subtype EP3)
33	4.4e-06	0.00729	67.96	40.7777	1.6666	222825_at	OTUD6B	OTU domain containing 6B
34	4.9e-06	0.007338	932.915	622.843	1.49783	226247_at	PLEKHA1	pleckstrin homology domain containing, family A (phosphoinositide binding specific) member 1
35	5e-06	0.007338	494.612	318.175	1.55453	203983_at	TSNAX	translin-associated factor X
36	5e-06	0.007338	1184.08	645.172	1.83529	226189_at	ITGB8	integrin, beta 8
37	5.1e-06	0.007338	403.046	252.847	1.59403	212511_at	PICALM	phosphatidylinositol binding clathrin assembly protein
38	5.1e-06	0.007338	414.833	263.32	1.57539	217843_s_at	MED4	mediator complex subunit 4
39	5.6e-06	0.0076545	2173.65	1177.56	1.8459	203868_s_at	VCAM1	vascular cell adhesion molecule 1
40	5.7e-06	0.0076545	641.955	410.116	1.5653	209115_at	UBE1C	ubiquitin-activating enzyme E1C (UBA3 homolog, yeast)
41	5.9e-06	0.0076545	172.446	101.406	1.70055	240253_at	NA	NA
42	6e-06	0.0076545	21.1664	26.6177	-1.25754	244001_at	NAP1L4	nucleosome assembly protein 1-like 4
43	6.1e-06	0.0076545	315.982	225.611	1.40056	223249_at	CLDN12	claudin 12
44	6.2e-06	0.0076545	80.3439	100.862	-1.25538	215246_at	LARP7	La ribonucleoprotein domain family, member 7
45	6.3e-06	0.0076545	10.5882	12.5031	-1.18085	238103_at	NA	NA
46	6.5e-06	0.0077258	40.4793	54.7248	-1.35192	233130_at	THRB	thyroid hormone receptor, beta (erythroblastic leukemia viral (v-erb-a) oncogene homolog 2, avian)
47	6.8e-06	0.0079104	390.401	182.525	2.13889	228128_x_at	PAPPA	pregnancy-associated plasma protein A, pappalysin 1
48	7.4e-06	0.007991	308.905	140.236	2.20276	235964_x_at	C20orf118	chromosome 20 open reading frame 118
49	7.5e-06	0.007991	632.488	305.978	2.0671	235529_x_at	C20orf118	chromosome 20 open reading frame 118
50	7.6e-06	0.007991	244.845	370.912	-1.51489	210374_x_at	PTGER3	prostaglandin E receptor 3 (subtype EP3)
51	7.6e-06	0.007991	92.6561	137.672	-1.48584	237727_at	FREM1	FRAS1 related extracellular matrix 1
52	7.6e-06	0.007991	129.546	74.7857	1.73223	225835_at	SLC12A2	solute carrier family 12 (sodium/potassium/chloride transporters), member 2
53	7.9e-06	0.0081497	32.611	44.3998	-1.3615	207401_at	PROX1	prospero homeobox 1
54	8.5e-06	0.0086062	530.624	360.362	1.47247	213857_s_at	CD47	CD47 molecule
55	8.9e-06	0.0088474	447.734	244.473	1.83143	224747_at	UBE2Q2	ubiquitin-conjugating enzyme E2Q (putative) 2
56	9.8e-06	0.0089667	126.101	79.3367	1.58943	227187_at	NA	NA
57	9.9e-06	0.0089667	24.9409	31.038	-1.24446	223928_s_at	GUCA1C	guanylate cyclase activator 1C
58	1.03e-05	0.0089667	113.668	141.383	-1.24382	238572_at	MGC16211	hypothetical protein MGC16211
59	1.05e-05	0.0089667	9.75831	11.1684	-1.14451	1553344_at	PCDH15	protocadherin 15
60	1.09e-05	0.0089667	432.591	285.256	1.5165	201042_at	TGM2	transglutaminase 2 (C polypeptide, protein-glutamine-gamma-glutamyltransferase)
61	1.18e-05	0.0089667	2698.27	1969.6	1.36996	213101_s_at	ACTR3	ARP3 actin-related protein 3 homolog (yeast)
62	1.19e-05	0.0089667	519.32	278.259	1.86632	226430_at	RELL1	RELT-like 1
63	1.21e-05	0.0089667	204.681	124.33	1.64627	201437_s_at	EIF4E	eukaryotic translation initiation factor 4E
64	1.21e-05	0.0089667	348.364	191.252	1.82149	228071_at	GIMAP7	GTPase, IMAP family member 7
65	1.21e-05	0.0089667	354.393	246.101	1.44003	229288_at	NA	NA
66	1.22e-05	0.0089667	75.7932	104.154	-1.37419	232206_at	ULK4	unc-51-like kinase 4 (C. elegans)
67	1.22e-05	0.0089667	39.1223	25.3619	1.54256	47550_at	LZTS1	leucine zipper, putative tumor suppressor 1
68	1.25e-05	0.0089667	830.412	580.658	1.43012	221509_at	DENR	density-regulated protein
69	1.28e-05	0.0089667	208.126	128.249	1.62283	211764_s_at	UBE2D1	ubiquitin-conjugating enzyme E2D 1 (UBC4/5 homolog, yeast)
70	1.3e-05	0.0089667	23.4138	30.1832	-1.28912	216665_s_at	TTTY2	testis-specific transcript, Y-linked 2
71	1.37e-05	0.0089667	161.501	207.269	-1.2834	236454_at	RNF212	ring finger protein 212
72	1.38e-05	0.0089667	214.714	148.519	1.4457	235074_at	SPRED1	sprouty-related, EVH1 domain containing 1
73	1.38e-05	0.0089667	13.0033	17.2625	-1.32754	1568190_at	GOT1	glutamic-oxaloacetic transaminase 1, soluble (aspartate aminotransferase 1)
74	1.43e-05	0.0089667	126.238	84.8672	1.48747	212920_at	NA	NA
75	1.44e-05	0.0089667	882.4	1429.49	-1.62	208851_s_at	THY1	Thy-1 cell surface antigen
76	1.44e-05	0.0089667	151.538	72.6633	2.08548	203780_at	MPZL2	myelin protein zero-like 2
77	1.45e-05	0.0089667	1654.96	1271	1.30209	222980_at	RAB10	RAB10, member RAS oncogene family
78	1.45e-05	0.0089667	311.857	166.399	1.87415	203765_at	GCA	grancalcin, EF-hand calcium binding protein
79	1.45e-05	0.0089667	409.335	302.568	1.35287	219073_s_at	OSBPL10	oxysterol binding protein-like 10
80	1.47e-05	0.0089667	846.274	586.154	1.44377	208924_at	RNF11	ring finger protein 11
81	1.47e-05	0.0089667	165.086	60.5629	2.72587	226218_at	IL7R	interleukin 7 receptor
82	1.48e-05	0.0089667	336.257	211.766	1.58787	226711_at	FOXN2	forkhead box N2
83	1.5e-05	0.0089667	167.269	217.096	-1.29789	1557944_s_at	CTNND1	catenin (cadherin-associated protein), delta 1
84	1.5e-05	0.0089667	2934.73	1943.39	1.51011	200989_at	HIF1A	hypoxia-inducible factor 1, alpha subunit (basic helix-loop-helix transcription factor)
85	1.51e-05	0.0089667	230.09	151.35	1.52025	224862_at	GNAQ	guanine nucleotide binding protein (G protein), q polypeptide
86	1.51e-05	0.0089667	1140.59	725.615	1.57189	213102_at	ACTR3	ARP3 actin-related protein 3 homolog (yeast)
87	1.51e-05	0.0089667	254.816	88.7015	2.87274	226237_at	COL8A1	collagen, type VIII, alpha 1
88	1.52e-05	0.0089667	308.041	208.955	1.4742	212499_s_at	C14orf32	chromosome 14 open reading frame 32
89	1.53e-05	0.0089667	662.105	445.24	1.48707	218095_s_at	TMEM165	transmembrane protein 165
90	1.54e-05	0.0089667	365.716	225.215	1.62385	223288_at	USP38	ubiquitin specific peptidase 38
91	1.54e-05	0.0089667	16.3013	20.1436	-1.2357	207333_at	NMBR	neuromedin B receptor
92	1.55e-05	0.0089667	70.2642	55.8391	1.25833	228369_at	TNRC5	trinucleotide repeat containing 5
93	1.56e-05	0.0089667	271.193	192.975	1.40533	212255_s_at	ATP2C1	ATPase, Ca++ transporting, type 2C, member 1
94	1.57e-05	0.0089667	77.686	104.33	-1.34298	228233_at	FREM1	FRAS1 related extracellular matrix 1
95	1.58e-05	0.0089667	130.467	78.1314	1.66984	219540_at	ZNF267	zinc finger protein 267
96	1.59e-05	0.0089667	168.364	57.9186	2.9069	204446_s_at	ALOX5	arachidonate 5-lipoxygenase
97	1.6e-05	0.0089667	651.768	358.291	1.8191	213923_at	RAP2B	RAP2B, member of RAS oncogene family
98	1.62e-05	0.0089667	223.865	165.482	1.3528	226828_s_at	HEYL	hairy/enhancer-of-split related with YRPW motif-like
99	1.63e-05	0.0089667	84.5413	30.4579	2.77568	202901_x_at	CTSS	cathepsin S
100	1.64e-05	0.0089667	423.494	332.839	1.27237	212491_s_at	DNAJC8	DnaJ (Hsp40) homolog, subfamily C, member 8
101	1.68e-05	0.0090945	942.853	654.254	1.44111	209787_s_at	HMGN4	high mobility group nucleosomal binding domain 4
102	1.72e-05	0.0091833	1500.21	960.04	1.56266	201859_at	SRGN	serglycin
103	1.73e-05	0.0091833	89.2741	135.929	-1.5226	220574_at	SEMA6D	sema domain, transmembrane domain (TM), and cytoplasmic domain, (semaphorin) 6D
104	1.83e-05	0.0096064	720.6	235.016	3.06618	226535_at	ITGB6	integrin, beta 6
105	1.87e-05	0.0096064	1129.47	774.343	1.45862	209250_at	DEGS1	degenerative spermatocyte homolog 1, lipid desaturase (Drosophila)
106	1.87e-05	0.0096064	355.741	454.55	-1.27775	211454_x_at	FKSG49	FKSG49
107	1.88e-05	0.0096064	307.674	239.247	1.28601	203312_x_at	ARF6	ADP-ribosylation factor 6
108	1.92e-05	0.0096989	13.1972	15.5258	-1.17645	241024_at	C6orf147	chromosome 6 open reading frame 147
109	1.97e-05	0.0096989	2431.35	1628.32	1.49317	215001_s_at	GLUL	glutamate-ammonia ligase (glutamine synthetase)
110	1.98e-05	0.0096989	483.786	286.426	1.68904	204646_at	DPYD	dihydropyrimidine dehydrogenase
111	1.98e-05	0.0096989	71.7072	50.0079	1.43392	219973_at	ARSJ	arylsulfatase family, member J
112	2e-05	0.0096989	79.5298	107.87	-1.35635	217991_x_at	SSBP3	single stranded DNA binding protein 3
113	2.02e-05	0.0096989	21.1543	25.5586	-1.2082	233553_at	NA	NA
114	2.03e-05	0.0096989	31.7256	44.6496	-1.40737	207299_s_at	GRM1	glutamate receptor, metabotropic 1
115	2.04e-05	0.0096989	362.352	218.699	1.65686	228785_at	ZNF281	zinc finger protein 281
116	2.07e-05	0.0097348	1545.01	1085.77	1.42297	201542_at	SAR1A	SAR1 gene homolog A (S. cerevisiae)
117	2.09e-05	0.0097348	439.378	276.28	1.59033	226965_at	FAM116A	family with sequence similarity 116, member A
118	2.13e-05	0.0097348	171.349	120.556	1.42133	213107_at	TNIK	TRAF2 and NCK interacting kinase
119	2.14e-05	0.0097348	49.8683	62.5477	-1.25426	205426_s_at	HIP1	huntingtin interacting protein 1
120	2.16e-05	0.0097348	157.204	107.033	1.46874	205006_s_at	NMT2	N-myristoyltransferase 2
121	2.17e-05	0.0097348	262.347	161.325	1.6262	226425_at	CLIP4	CAP-GLY domain containing linker protein family, member 4
122	2.18e-05	0.0097348	281.389	157.528	1.78628	225295_at	SLC39A10	solute carrier family 39 (zinc transporter), member 10
123	2.19e-05	0.0097348	160.192	104.261	1.53645	223491_at	COMMD2	COMM domain containing 2
124	2.21e-05	0.0097445	1308.84	820.153	1.59586	200996_at	ACTR3	ARP3 actin-related protein 3 homolog (yeast)
125	2.27e-05	0.0098671	491.486	300.478	1.63568	209505_at	NR2F1	nuclear receptor subfamily 2, group F, member 1
126	2.28e-05	0.0098671	439.314	319.945	1.37309	224861_at	GNAQ	guanine nucleotide binding protein (G protein), q polypeptide
127	2.3e-05	0.0098671	236.897	157.916	1.50015	212873_at	HMHA1	histocompatibility (minor) HA-1
128	2.31e-05	0.0098671	73.0596	140.101	-1.91763	233882_s_at	SEMA6D	sema domain, transmembrane domain (TM), and cytoplasmic domain, (semaphorin) 6D
129	2.35e-05	0.0099256	478.938	298.274	1.6057	226435_at	PAPLN	papilin, proteoglycan-like sulfated glycoprotein
130	2.36e-05	0.0099256	112.454	55.4185	2.02919	203485_at	RTN1	reticulon 1
131	2.39e-05	0.0099751	1338.45	724.309	1.8479	227265_at	FGL2	fibrinogen-like 2
132	2.43e-05	0.0100652	409.194	243.254	1.68217	212887_at	SEC23A	Sec23 homolog A (S. cerevisiae)
133	2.47e-05	0.0100908	140.856	90.1359	1.56271	234295_at	DBR1	debranching enzyme homolog 1 (S. cerevisiae)
134	2.48e-05	0.0100908	218.091	155.153	1.40565	223497_at	FAM135A	family with sequence similarity 135, member A
135	2.5e-05	0.0100908	12.2124	14.5138	-1.18845	1567576_at	BDNFOS	brain-derived neurotrophic factor opposite strand
136	2.51e-05	0.0100908	392.503	276.749	1.41826	221802_s_at	KIAA1598	KIAA1598
137	2.57e-05	0.0101483	229.586	126.615	1.81326	226392_at	RASA2	RAS p21 protein activator 2
138	2.57e-05	0.0101483	137.755	171.933	-1.24811	206419_at	RORC	RAR-related orphan receptor C
139	2.58e-05	0.0101483	35.1407	43.5206	-1.23847	1555912_at	ST7OT1	ST7 overlapping transcript 1 (antisense non-coding RNA)
140	2.61e-05	0.010193	605.048	392.466	1.54166	226921_at	UBR1	ubiquitin protein ligase E3 component n-recognin 1
141	2.63e-05	0.0101982	238.048	170.97	1.39234	204159_at	CDKN2C	cyclin-dependent kinase inhibitor 2C (p18, inhibits CDK4)
142	2.72e-05	0.0103399	2186.25	1718.46	1.27222	214800_x_at	BTF3	basic transcription factor 3
143	2.73e-05	0.0103399	173.496	111.739	1.55269	230561_s_at	RPE	ribulose-5-phosphate-3-epimerase
144	2.75e-05	0.0103399	936.742	655.618	1.42879	201795_at	LBR	lamin B receptor
145	2.75e-05	0.0103399	540.256	394.175	1.3706	209056_s_at	CDC5L	CDC5 cell division cycle 5-like (S. pombe)
146	2.77e-05	0.0103399	503.05	371.281	1.3549	221654_s_at	USP3	ubiquitin specific peptidase 3
147	2.78e-05	0.0103399	271.576	185.628	1.46301	212984_at	ATF2	activating transcription factor 2
148	2.83e-05	0.0104547	159.281	205.815	-1.29215	238424_at	ADAL	adenosine deaminase-like
149	2.89e-05	0.0105729	85.8324	104.272	-1.21484	1554468_s_at	MRPL38	mitochondrial ribosomal protein L38
150	2.92e-05	0.0105729	272.404	192.995	1.41146	218196_at	OSTM1	osteopetrosis associated transmembrane protein 1
151	2.92e-05	0.0105729	354.827	228.662	1.55175	203148_s_at	TRIM14	tripartite motif-containing 14
152	2.95e-05	0.0105776	377.092	234.692	1.60676	225367_at	PGM2	phosphoglucomutase 2
153	2.96e-05	0.0105776	1092.29	769.92	1.4187	201921_at	LOC552891	hypothetical protein LOC552891
154	2.99e-05	0.0106155	228.862	147.178	1.55501	228423_at	MAP9	microtubule-associated protein 9
155	3.07e-05	0.0106275	752.108	427.706	1.75847	230875_s_at	ATP11A	ATPase, Class VI, type 11A
156	3.08e-05	0.0106275	48.9457	60.4054	-1.23413	222248_s_at	SIRT4	sirtuin (silent mating type information regulation 2 homolog) 4 (S. cerevisiae)
157	3.09e-05	0.0106275	210.405	157.933	1.33225	1569030_s_at	NUB1	negative regulator of ubiquitin-like proteins 1
158	3.1e-05	0.0106275	314.83	215.091	1.46371	235812_at	TMEM188	transmembrane protein 188
159	3.11e-05	0.0106275	192.935	135.864	1.42006	218092_s_at	HRB	HIV-1 Rev binding protein
160	3.11e-05	0.0106275	312.211	192.197	1.62443	222673_x_at	FAM122B	family with sequence similarity 122B
161	3.19e-05	0.0108331	142.898	209.166	-1.46374	213925_at	C1orf95	chromosome 1 open reading frame 95
162	3.21e-05	0.0108337	130.198	75.1266	1.73305	206247_at	MICB	MHC class I polypeptide-related sequence B
163	3.32e-05	0.0110684	204.8	119.436	1.71473	225973_at	TAP2	transporter 2, ATP-binding cassette, sub-family B (MDR/TAP)
164	3.32e-05	0.0110684	403.755	285.068	1.41635	226277_at	COL4A3BP	collagen, type IV, alpha 3 (Goodpasture antigen) binding protein
165	3.37e-05	0.0111656	12.5549	14.252	-1.13518	244134_at	OXCT1	3-oxoacid CoA transferase 1
166	3.39e-05	0.0111656	730.645	506.618	1.4422	224985_at	NA	NA
167	3.45e-05	0.0112262	239.917	139.178	1.72382	209451_at	TANK	TRAF family member-associated NFKB activator
168	3.46e-05	0.0112262	988.514	691.49	1.42954	221505_at	ANP32E	acidic (leucine-rich) nuclear phosphoprotein 32 family, member E
169	3.47e-05	0.0112262	823.281	545.441	1.50939	221749_at	YTHDF3	YTH domain family, member 3
170	3.52e-05	0.0112847	983.172	634.859	1.54865	203510_at	MET	met proto-oncogene (hepatocyte growth factor receptor)
171	3.53e-05	0.0112847	473.075	297.329	1.59109	212633_at	KIAA0776	KIAA0776
172	3.55e-05	0.0112847	383.645	216.049	1.77573	212636_at	QKI	quaking homolog, KH domain RNA binding (mouse)
173	3.6e-05	0.0113488	35.2044	43.2222	-1.22775	226772_s_at	SAP30L	SAP30-like
174	3.62e-05	0.0113488	331.447	238.963	1.38703	226785_at	ATP11C	ATPase, Class VI, type 11C
175	3.68e-05	0.0113488	112.427	58.7689	1.91303	206637_at	P2RY14	purinergic receptor P2Y, G-protein coupled, 14
176	3.68e-05	0.0113488	476.622	329.632	1.44592	202211_at	ARFGAP3	ADP-ribosylation factor GTPase activating protein 3
177	3.76e-05	0.0113488	600.583	430.546	1.39493	234994_at	KIAA1913	KIAA1913
178	3.77e-05	0.0113488	93.208	59.1007	1.5771	235027_at	NA	NA
179	3.77e-05	0.0113488	150.115	91.5201	1.64024	228937_at	C13orf31	chromosome 13 open reading frame 31
180	3.78e-05	0.0113488	74.2007	52.1682	1.42234	210054_at	C4orf15	chromosome 4 open reading frame 15
181	3.79e-05	0.0113488	78.9107	47.022	1.67816	203991_s_at	UTX	ubiquitously transcribed tetratricopeptide repeat, X chromosome
182	3.8e-05	0.0113488	90.0332	132.924	-1.47639	236822_at	NA	NA
183	3.8e-05	0.0113488	48.0667	55.3555	-1.15164	1558248_at	GOLM1	golgi membrane protein 1
184	3.83e-05	0.0113488	690.955	462.809	1.49296	225563_at	PAN3	PAN3 polyA specific ribonuclease subunit homolog (S. cerevisiae)
185	3.84e-05	0.0113488	54.8845	71.9994	-1.31183	232793_at	CADM1	cell adhesion molecule 1
186	3.89e-05	0.0113979	82.3074	112.004	-1.3608	204685_s_at	ATP2B2	ATPase, Ca++ transporting, plasma membrane 2
187	3.9e-05	0.0113979	52.9704	74.5995	-1.40832	242308_at	MCOLN3	mucolipin 3
188	3.93e-05	0.0113979	299.046	222.771	1.34239	238510_at	ZNF720	zinc finger protein 720
189	3.94e-05	0.0113979	240.357	132.37	1.8158	206600_s_at	SLC16A5	solute carrier family 16, member 5 (monocarboxylic acid transporter 6)
190	3.97e-05	0.0114242	395.442	278.698	1.41889	224961_at	SCYL2	SCY1-like 2 (S. cerevisiae)
191	4.03e-05	0.0115361	22.3906	26.3718	-1.17781	243694_at	GPR125	G protein-coupled receptor 125
192	4.08e-05	0.0115866	157.548	91.8503	1.71527	221561_at	SOAT1	sterol O-acyltransferase (acyl-Coenzyme A: cholesterol acyltransferase) 1
193	4.09e-05	0.0115866	103.084	59.8321	1.72289	204299_at	FUSIP1	FUS interacting protein (serine/arginine-rich) 1
194	4.18e-05	0.0117399	428.591	311.293	1.37681	225019_at	CAMK2D	calcium/calmodulin-dependent protein kinase (CaM kinase) II delta
195	4.21e-05	0.0117399	34.2728	44.6524	-1.30285	244769_at	FLJ33630	hypothetical protein LOC644873
196	4.23e-05	0.0117399	165.83	121.948	1.35984	218578_at	CDC73	cell division cycle 73, Paf1/RNA polymerase II complex component, homolog (S. cerevisiae)
197	4.23e-05	0.0117399	574.566	368.575	1.55889	221918_at	PCTK2	PCTAIRE protein kinase 2
198	4.34e-05	0.0118723	169.191	119.488	1.41597	222455_s_at	PARVA	parvin, alpha
199	4.38e-05	0.0118723	28.191	34.9368	-1.23929	232595_at	KIAA0232	KIAA0232
200	4.4e-05	0.0118723	44.9877	32.985	1.36388	205349_at	GNA15	guanine nucleotide binding protein (G protein), alpha 15 (Gq class)
201	4.41e-05	0.0118723	38.2416	26.1281	1.46362	222693_at	FNDC3B	fibronectin type III domain containing 3B
202	4.46e-05	0.0118723	574.193	318.315	1.80385	201798_s_at	FER1L3	fer-1-like 3, myoferlin (C. elegans)
203	4.46e-05	0.0118723	13.0557	14.8764	-1.13946	217380_s_at	ADD3	adducin 3 (gamma)
204	4.5e-05	0.0118723	29.2718	34.687	-1.185	236712_at	NA	NA
205	4.54e-05	0.0118723	341.878	177.739	1.92348	229026_at	CDC42SE2	CDC42 small effector 2
206	4.54e-05	0.0118723	352.602	143.698	2.45377	202270_at	GBP1	guanylate binding protein 1, interferon-inducible, 67kDa
207	4.55e-05	0.0118723	322.588	189.383	1.70336	209422_at	PHF20	PHD finger protein 20
208	4.55e-05	0.0118723	148.892	170.289	-1.14371	220618_s_at	ZCWPW1	zinc finger, CW type with PWWP domain 1
209	4.56e-05	0.0118723	176.703	119.741	1.47571	232130_at	SNX12	sorting nexin 12
210	4.56e-05	0.0118723	15.0743	20.6553	-1.37024	206835_at	STATH	statherin
211	4.59e-05	0.0118938	164.672	88.4148	1.86249	212981_s_at	FAM115A	family with sequence similarity 115, member A
212	4.62e-05	0.011915	244.325	377.881	-1.54663	210831_s_at	PTGER3	prostaglandin E receptor 3 (subtype EP3)
213	4.69e-05	0.0120388	386.832	153.534	2.51952	217028_at	CXCR4	chemokine (C-X-C motif) receptor 4
214	4.73e-05	0.0120847	91.7527	121.965	-1.32928	242324_x_at	CCBE1	collagen and calcium binding EGF domains 1
215	4.78e-05	0.0120994	243.409	175.642	1.38583	213301_x_at	TRIM24	tripartite motif-containing 24
216	4.78e-05	0.0120994	533.551	327.366	1.62983	203837_at	MAP3K5	mitogen-activated protein kinase kinase kinase 5
217	4.84e-05	0.0121474	1719.44	936.605	1.83583	211980_at	COL4A1	collagen, type IV, alpha 1
218	4.87e-05	0.0121474	35.9367	27.5637	1.30377	211421_s_at	RET	ret proto-oncogene
219	4.87e-05	0.0121474	872.374	526.093	1.65821	202948_at	IL1R1	interleukin 1 receptor, type I
220	4.93e-05	0.0121474	56.4074	72.5373	-1.28595	235539_at	NA	NA
221	4.96e-05	0.0121474	596.778	322.77	1.84893	223218_s_at	NFKBIZ	nuclear factor of kappa light polypeptide gene enhancer in B-cells inhibitor, zeta
222	4.99e-05	0.0121474	13.2816	18.5256	-1.39483	1556388_a_at	NA	NA
223	4.99e-05	0.0121474	433.261	239.671	1.80773	201407_s_at	PPP1CB	protein phosphatase 1, catalytic subunit, beta isoform
224	5.05e-05	0.0121474	594.092	393.912	1.50818	205263_at	BCL10	B-cell CLL/lymphoma 10
225	5.06e-05	0.0121474	181.25	88.6375	2.04484	234997_x_at	NA	NA
226	5.07e-05	0.0121474	204.266	154.246	1.32429	225439_at	NUDCD1	NudC domain containing 1
227	5.07e-05	0.0121474	198.626	125.35	1.58457	212917_x_at	RECQL	RecQ protein-like (DNA helicase Q1-like)
228	5.08e-05	0.0121474	120.467	98.9446	1.21752	209870_s_at	APBA2	amyloid beta (A4) precursor protein-binding, family A, member 2 (X11-like)
229	5.1e-05	0.0121474	45.5533	33.3425	1.36622	205816_at	ITGB8	integrin, beta 8
230	5.11e-05	0.0121474	371.813	204.886	1.81473	224940_s_at	PAPPA	pregnancy-associated plasma protein A, pappalysin 1
231	5.17e-05	0.0122368	399.763	272.66	1.46616	225258_at	FBLIM1	filamin binding LIM protein 1
232	5.21e-05	0.0122783	526.425	382.277	1.37708	217954_s_at	PHF3	PHD finger protein 3
233	5.27e-05	0.0122906	754.976	593.121	1.27289	223049_at	GRB2	growth factor receptor-bound protein 2
234	5.31e-05	0.0122906	245.744	149.671	1.64189	227636_at	THAP5	THAP domain containing 5
235	5.31e-05	0.0122906	281.734	213.239	1.32121	217834_s_at	SYNCRIP	synaptotagmin binding, cytoplasmic RNA interacting protein
236	5.36e-05	0.0122906	391.698	211.863	1.84883	224797_at	ARRDC3	arrestin domain containing 3
237	5.38e-05	0.0122906	58.2861	72.9962	-1.25238	233478_at	PLCXD2	phosphatidylinositol-specific phospholipase C, X domain containing 2
238	5.39e-05	0.0122906	191.66	126.793	1.51159	203693_s_at	E2F3	E2F transcription factor 3
239	5.42e-05	0.0122906	22.327	16.82	1.3274	214725_at	LOC286191	hypothetical protein LOC286191
240	5.42e-05	0.0122906	493.871	301.77	1.63658	203132_at	RB1	retinoblastoma 1 (including osteosarcoma)
241	5.42e-05	0.0122906	91.3598	52.6197	1.73623	213372_at	PAQR3	progestin and adipoQ receptor family member III
242	5.44e-05	0.0122906	250.906	161.026	1.55817	213786_at	TAX1BP1	Tax1 (human T-cell leukemia virus type I) binding protein 1
243	5.47e-05	0.0123075	233.524	148.378	1.57384	223077_at	TMOD3	tropomodulin 3 (ubiquitous)
244	5.52e-05	0.0123632	166.808	107.027	1.55856	209748_at	SPAST	spastin
245	5.54e-05	0.0123632	1080.37	630.52	1.71346	200762_at	DPYSL2	dihydropyrimidinase-like 2
246	5.6e-05	0.0124418	2948.36	2237.53	1.31768	202336_s_at	PAM	peptidylglycine alpha-amidating monooxygenase
247	5.68e-05	0.0124418	56.9772	40.2771	1.41463	235436_at	NA	NA
248	5.69e-05	0.0124418	957.358	645.49	1.48315	202169_s_at	AASDHPPT	aminoadipate-semialdehyde dehydrogenase-phosphopantetheinyl transferase
249	5.71e-05	0.0124418	1445.95	1034.47	1.39777	40189_at	SET	SET translocation (myeloid leukemia-associated)
250	5.72e-05	0.0124418	1389.09	878.531	1.58115	211967_at	TMEM123	transmembrane protein 123
251	5.73e-05	0.0124418	285.258	166.42	1.71409	212959_s_at	GNPTAB	N-acetylglucosamine-1-phosphate transferase, alpha and beta subunits
252	5.76e-05	0.0124418	520.577	344.9	1.50936	204528_s_at	NAP1L1	nucleosome assembly protein 1-like 1
253	5.77e-05	0.0124418	189.558	91.035	2.08225	203603_s_at	ZEB2	zinc finger E-box binding homeobox 2
254	5.78e-05	0.0124418	1826.93	1426.58	1.28063	202371_at	TCEAL4	transcription elongation factor A (SII)-like 4
255	5.82e-05	0.0124514	674	439.95	1.53199	209476_at	TXNDC1	thioredoxin domain containing 1
256	5.83e-05	0.0124514	290.226	180.007	1.6123	227798_at	SMAD1	SMAD family member 1
257	5.87e-05	0.0124608	45.2882	24.7196	1.83208	219787_s_at	ECT2	epithelial cell transforming sequence 2 oncogene
258	5.88e-05	0.0124608	116.892	87.9179	1.32956	211464_x_at	CASP6	caspase 6, apoptosis-related cysteine peptidase
259	5.94e-05	0.0125001	576.089	424.917	1.35577	202653_s_at	2009-03-07	membrane-associated ring finger (C3HC4) 7
260	5.95e-05	0.0125001	487.468	315.915	1.54304	201177_s_at	SAE2	SUMO1 activating enzyme subunit 2
261	5.97e-05	0.0125001	103.626	66.3546	1.56171	239710_at	NA	NA
262	5.99e-05	0.0125001	117.7	83.3128	1.41275	238739_at	NA	NA
263	6.05e-05	0.0125773	76.0112	33.6044	2.26194	241390_at	UGT2B7	UDP glucuronosyltransferase 2 family, polypeptide B7
264	6.16e-05	0.0126114	535.849	296.511	1.80718	226525_at	STK17B	serine/threonine kinase 17b
265	6.17e-05	0.0126114	489.017	337.487	1.449	225911_at	NPNT	nephronectin
266	6.21e-05	0.0126114	103.112	126.979	-1.23146	231116_at	NA	NA
267	6.28e-05	0.0126114	662.722	429.059	1.54459	212297_at	ATP13A3	ATPase type 13A3
268	6.28e-05	0.0126114	836.41	584.561	1.43083	209656_s_at	TMEM47	transmembrane protein 47
269	6.31e-05	0.0126114	159.903	88.5211	1.80638	218247_s_at	MEX3C	mex-3 homolog C (C. elegans)
270	6.32e-05	0.0126114	480.773	375.244	1.28123	218520_at	TBK1	TANK-binding kinase 1
271	6.34e-05	0.0126114	166.423	105.681	1.57477	202208_s_at	ARL4C	ADP-ribosylation factor-like 4C
272	6.36e-05	0.0126114	602.674	403.754	1.49268	224850_at	ATAD1	ATPase family, AAA domain containing 1
273	6.36e-05	0.0126114	671.991	465.221	1.44445	212687_at	LIMS1	LIM and senescent cell antigen-like domains 1
274	6.42e-05	0.0126114	278.438	153.29	1.81642	209960_at	HGF	hepatocyte growth factor (hepapoietin A; scatter factor)
275	6.46e-05	0.0126114	78.2815	57.9468	1.35092	241348_at	ZNF654	zinc finger protein 654
276	6.49e-05	0.0126114	74.8877	93.4859	-1.24835	219820_at	SLC6A16	solute carrier family 6, member 16
277	6.5e-05	0.0126114	3041.74	2357.78	1.29009	217848_s_at	PPA1	pyrophosphatase (inorganic) 1
278	6.5e-05	0.0126114	225.255	157.152	1.43335	229043_at	PAPD5	PAP associated domain containing 5
279	6.52e-05	0.0126114	843.432	539.613	1.56303	209684_at	RIN2	Ras and Rab interactor 2
280	6.53e-05	0.0126114	153.882	196.222	-1.27515	220243_at	ZBTB44	zinc finger and BTB domain containing 44
281	6.55e-05	0.0126114	463.859	347.874	1.33341	64064_at	GIMAP5	GTPase, IMAP family member 5
282	6.58e-05	0.0126114	919.105	745.671	1.23259	209045_at	XPNPEP1	X-prolyl aminopeptidase (aminopeptidase P) 1, soluble
283	6.58e-05	0.0126114	1393.93	800.471	1.74139	213506_at	F2RL1	coagulation factor II (thrombin) receptor-like 1
284	6.6e-05	0.0126114	249.627	161.899	1.54188	226686_at	CISD2	CDGSH iron sulfur domain 2
285	6.6e-05	0.0126114	14.9573	18.7672	-1.25472	233688_at	KCNIP3	Kv channel interacting protein 3, calsenilin
286	6.62e-05	0.0126114	652.674	436.644	1.49475	227391_x_at	LRRFIP1	leucine rich repeat (in FLII) interacting protein 1
287	6.62e-05	0.0126114	467.323	286.108	1.63338	228728_at	FLJ21986	hypothetical protein FLJ21986
288	6.68e-05	0.0126704	48.4385	20.2883	2.38751	205269_at	LCP2	lymphocyte cytosolic protein 2 (SH2 domain containing leukocyte protein of 76kDa)
289	6.74e-05	0.0126704	1060.49	776.523	1.3657	212610_at	PTPN11	protein tyrosine phosphatase, non-receptor type 11 (Noonan syndrome 1)
290	6.75e-05	0.0126704	57.908	85.1375	-1.47022	242478_at	GSTA2	glutathione S-transferase A2
291	6.76e-05	0.0126704	50.3879	20.3056	2.48148	1559584_a_at	C16orf54	chromosome 16 open reading frame 54
292	6.79e-05	0.0126704	36.8021	43.2363	-1.17483	234787_at	DKFZp564H213	hypothetical gene supported by AL049275
293	6.79e-05	0.0126704	62.4521	48.9175	1.27668	205685_at	CD86	CD86 molecule
294	6.85e-05	0.012678	126.818	59.9922	2.11391	233814_at	NA	NA
295	6.89e-05	0.012678	748.699	433.965	1.72525	223047_at	CMTM6	CKLF-like MARVEL transmembrane domain containing 6
296	6.91e-05	0.012678	717.019	453.525	1.58099	229640_x_at	LOC646208	hypothetical LOC646208
297	6.91e-05	0.012678	1823.86	1616.64	1.12818	204219_s_at	PSMC1	proteasome (prosome, macropain) 26S subunit, ATPase, 1
298	6.91e-05	0.012678	78.0725	53.5115	1.45899	235007_at	BBS7	Bardet-Biedl syndrome 7
299	6.99e-05	0.0126924	193.538	134.036	1.44392	226317_at	PPP4R2	protein phosphatase 4, regulatory subunit 2
300	7.04e-05	0.0126924	137.483	95.1101	1.44551	202823_at	TCEB1	transcription elongation factor B (SIII), polypeptide 1 (15kDa, elongin C)
301	7.04e-05	0.0126924	584.788	427.357	1.36838	208051_s_at	PAIP1	poly(A) binding protein interacting protein 1
302	7.07e-05	0.0126924	121.423	88.7556	1.36806	219407_s_at	LAMC3	laminin, gamma 3
303	7.07e-05	0.0126924	2019.17	1469.92	1.37366	201312_s_at	SH3BGRL	SH3 domain binding glutamic acid-rich protein like
304	7.08e-05	0.0126924	17.1716	21.4255	-1.24773	237780_at	NA	NA
305	7.13e-05	0.0126924	407.514	167.05	2.43947	223343_at	MS4A7	membrane-spanning 4-domains, subfamily A, member 7
306	7.14e-05	0.0126924	956.265	689.92	1.38605	208841_s_at	G3BP2	GTPase activating protein (SH3 domain) binding protein 2
307	7.14e-05	0.0126924	658.676	226.988	2.90182	202237_at	NNMT	nicotinamide N-methyltransferase
308	7.15e-05	0.0126924	65.9282	81.9514	-1.24304	226655_at	NA	NA
309	7.21e-05	0.0127575	37.8503	23.2707	1.62652	213906_at	MYBL1	v-myb myeloblastosis viral oncogene homolog (avian)-like 1
310	7.26e-05	0.0127575	85.364	53.1662	1.60561	1569129_s_at	NA	NA
311	7.26e-05	0.0127575	2832.85	1985.47	1.42679	210986_s_at	TPM1	tropomyosin 1 (alpha)
312	7.28e-05	0.0127575	491.637	311.319	1.57921	226633_at	RAB8B	RAB8B, member RAS oncogene family
313	7.32e-05	0.0127866	471.542	287.257	1.64153	218901_at	PLSCR4	phospholipid scramblase 4
314	7.37e-05	0.0127977	148.948	187.193	-1.25677	228566_at	P15RS	hypothetical protein FLJ10656
315	7.39e-05	0.0127977	1047.33	564.201	1.85631	AFFX-HUMISGF3A/M97935_3_at	STAT1	signal transducer and activator of transcription 1, 91kDa
316	7.4e-05	0.0127977	548.275	389.294	1.40838	210026_s_at	CARD10	caspase recruitment domain family, member 10
317	7.42e-05	0.0127977	255.752	158.702	1.61152	230313_at	TK2	thymidine kinase 2, mitochondrial
318	7.48e-05	0.0128012	28.2383	33.6133	-1.19034	239180_at	MMP25	matrix metallopeptidase 25
319	7.51e-05	0.0128012	161.256	104.795	1.53879	219297_at	WDR44	WD repeat domain 44
320	7.52e-05	0.0128012	155.777	101.039	1.54175	225231_at	CBL	Cas-Br-M (murine) ecotropic retroviral transforming sequence
321	7.57e-05	0.0128012	1547.76	1225.82	1.26263	200090_at	FNTA	farnesyltransferase, CAAX box, alpha
322	7.61e-05	0.0128012	85.3275	76.1605	1.12036	215154_at	ULK2	unc-51-like kinase 2 (C. elegans)
323	7.62e-05	0.0128012	635.628	441.63	1.43928	215017_s_at	FNBP1L	formin binding protein 1-like
324	7.64e-05	0.0128012	2290.9	1635.59	1.40065	200958_s_at	SDCBP	syndecan binding protein (syntenin)
325	7.65e-05	0.0128012	428.59	247.293	1.73313	227875_at	KLHL13	kelch-like 13 (Drosophila)
326	7.7e-05	0.0128012	691.67	480.871	1.43837	217941_s_at	ERBB2IP	erbb2 interacting protein
327	7.74e-05	0.0128012	180.93	218.6	-1.2082	229535_at	PTPMT1	protein tyrosine phosphatase, mitochondrial 1
328	7.77e-05	0.0128012	393.928	213.1	1.84856	213332_at	PAPPA2	pappalysin 2
329	7.78e-05	0.0128012	195.838	122.829	1.5944	202693_s_at	STK17A	serine/threonine kinase 17a
330	7.81e-05	0.0128012	379.574	259.716	1.4615	204342_at	SLC25A24	solute carrier family 25 (mitochondrial carrier; phosphate carrier), member 24
331	7.82e-05	0.0128012	143.799	99.0535	1.45173	219037_at	RRP15	ribosomal RNA processing 15 homolog (S. cerevisiae)
332	7.82e-05	0.0128012	529.272	342.439	1.5456	201745_at	TWF1	twinfilin, actin-binding protein, homolog 1 (Drosophila)
333	7.82e-05	0.0128012	48.4258	31.804	1.52263	209198_s_at	SYT11	synaptotagmin XI
334	7.82e-05	0.0128012	78.6734	60.2553	1.30567	34726_at	CACNB3	calcium channel, voltage-dependent, beta 3 subunit
335	7.85e-05	0.0128119	57.7441	77.8597	-1.34836	205257_s_at	AMPH	amphiphysin
336	7.94e-05	0.0129202	55.6061	37.5993	1.47891	239143_x_at	RNF138	ring finger protein 138
337	8.14e-05	0.0130251	54.1834	23.5391	2.30184	209795_at	CD69	CD69 molecule
338	8.18e-05	0.0130251	249.035	309.405	-1.24242	201775_s_at	ATPAF1	ATP synthase mitochondrial F1 complex assembly factor 1
339	8.22e-05	0.0130251	26.2265	29.8682	-1.13886	232741_at	NA	NA
340	8.23e-05	0.0130251	311.348	196.014	1.5884	213251_at	SMARCA5	SWI/SNF related, matrix associated, actin dependent regulator of chromatin, subfamily a, member 5
341	8.23e-05	0.0130251	1015.84	668.786	1.51893	212265_at	QKI	quaking homolog, KH domain RNA binding (mouse)
342	8.24e-05	0.0130251	107.711	52.953	2.03408	218499_at	RP6-213H19.1	serine/threonine protein kinase MST4
343	8.25e-05	0.0130251	432.833	542.892	-1.25427	218632_at	HECTD3	HECT domain containing 3
344	8.25e-05	0.0130251	240.273	144.399	1.66395	225889_at	AEBP2	AE binding protein 2
345	8.26e-05	0.0130251	428.835	287.047	1.49395	200071_at	SMNDC1	survival motor neuron domain containing 1
346	8.27e-05	0.0130251	402.216	211.148	1.9049	226621_at	FGG	fibrinogen gamma chain
347	8.29e-05	0.0130251	817.448	525.717	1.55492	202381_at	ADAM9	ADAM metallopeptidase domain 9 (meltrin gamma)
348	8.32e-05	0.0130251	649.249	1084.68	-1.67067	213869_x_at	THY1	Thy-1 cell surface antigen
349	8.39e-05	0.0130251	14.2525	16.4138	-1.15164	1558320_at	NA	NA
350	8.4e-05	0.0130251	1007.26	565.571	1.78096	214803_at	NA	NA
351	8.4e-05	0.0130251	48.0584	32.2444	1.49044	238992_at	POLI	polymerase (DNA directed) iota
352	8.43e-05	0.0130251	999.084	661.538	1.51025	225284_at	LOC144871	hypothetical protein LOC144871
353	8.44e-05	0.0130251	9.79829	10.7318	-1.09528	241136_at	GALK2	galactokinase 2
354	8.48e-05	0.0130251	755.165	486.149	1.55336	201656_at	ITGA6	integrin, alpha 6
355	8.5e-05	0.0130251	450.021	244.204	1.8428	217979_at	TSPAN13	tetraspanin 13
356	8.52e-05	0.0130251	57.3043	30.7824	1.86159	229419_at	FBXW7	F-box and WD repeat domain containing 7
357	8.53e-05	0.0130251	198.045	129.955	1.52395	203077_s_at	SMAD2	SMAD family member 2
358	8.56e-05	0.0130251	454.402	305.44	1.4877	218050_at	UFM1	ubiquitin-fold modifier 1
359	8.59e-05	0.0130251	308.732	205.714	1.50078	226109_at	C21orf91	chromosome 21 open reading frame 91
360	8.62e-05	0.0130251	12.7457	14.7441	-1.15679	1565888_at	MAP3K7IP2	mitogen-activated protein kinase kinase kinase 7 interacting protein 2
361	8.64e-05	0.0130251	581.403	139.8	4.15883	209374_s_at	IGHM	immunoglobulin heavy constant mu
362	8.65e-05	0.0130251	500.34	300.137	1.66704	213168_at	SP3	Sp3 transcription factor
363	8.65e-05	0.0130251	515.372	358.189	1.43883	204451_at	FZD1	frizzled homolog 1 (Drosophila)
364	8.73e-05	0.0130251	130.872	171.149	-1.30776	233801_s_at	SEMA6D	sema domain, transmembrane domain (TM), and cytoplasmic domain, (semaphorin) 6D
365	8.74e-05	0.0130251	440.333	355.979	1.23696	222637_at	COMMD10	COMM domain containing 10
366	8.77e-05	0.0130251	134.164	87.3185	1.53649	219474_at	C3orf52	chromosome 3 open reading frame 52
367	8.8e-05	0.0130251	71.1477	29.5147	2.41059	231067_s_at	NA	NA
368	8.84e-05	0.0130251	472.193	293.646	1.60804	226939_at	CPEB2	cytoplasmic polyadenylation element binding protein 2
369	8.85e-05	0.0130251	703.71	480.197	1.46546	213070_at	PIK3C2A	phosphoinositide-3-kinase, class 2, alpha polypeptide
370	8.9e-05	0.0130251	58.4656	38.173	1.5316	229588_at	DNAJC10	DnaJ (Hsp40) homolog, subfamily C, member 10
371	8.93e-05	0.0130251	508.217	402.031	1.26413	209404_s_at	TMED7	transmembrane emp24 protein transport domain containing 7
372	8.96e-05	0.0130251	941.449	627.278	1.50085	218171_at	VPS4B	vacuolar protein sorting 4 homolog B (S. cerevisiae)
373	8.98e-05	0.0130251	216.047	157.228	1.3741	228748_at	CD59	CD59 molecule, complement regulatory protein
374	8.99e-05	0.0130251	975.866	688.903	1.41655	224761_at	GNA13	guanine nucleotide binding protein (G protein), alpha 13
375	9.03e-05	0.0130251	46.1436	29.6928	1.55403	225385_s_at	HNRPLL	heterogeneous nuclear ribonucleoprotein L-like
376	9.05e-05	0.0130251	126.292	163.193	-1.29219	244353_s_at	SLC2A12	solute carrier family 2 (facilitated glucose transporter), member 12
377	9.06e-05	0.0130251	88.5305	75.895	1.16649	211241_at	ANXA2P3	annexin A2 pseudogene 3
378	9.06e-05	0.0130251	89.812	127.272	-1.41709	213494_s_at	YY1	YY1 transcription factor
379	9.09e-05	0.0130251	278.797	199.217	1.39946	203956_at	MORC2	MORC family CW-type zinc finger 2
380	9.09e-05	0.0130251	49.2216	28.676	1.71647	205027_s_at	MAP3K8	mitogen-activated protein kinase kinase kinase 8
381	9.14e-05	0.0130251	2186.59	1730.65	1.26345	201352_at	YME1L1	YME1-like 1 (S. cerevisiae)
382	9.17e-05	0.0130251	4562.52	3478.83	1.31151	211945_s_at	ITGB1	integrin, beta 1 (fibronectin receptor, beta polypeptide, antigen CD29 includes MDF2, MSK12)
383	9.19e-05	0.0130251	40.6882	58.2042	-1.43049	210098_s_at	NA	NA
384	9.2e-05	0.0130251	426.858	275.392	1.55	33322_i_at	SFN	stratifin
385	9.22e-05	0.0130251	326.519	193.816	1.68468	211063_s_at	NCK1	NCK adaptor protein 1
386	9.22e-05	0.0130251	761.998	531.389	1.43397	201218_at	CTBP2	C-terminal binding protein 2
387	9.28e-05	0.0130251	1237.25	959.934	1.2889	209332_s_at	MAX	MYC associated factor X
388	9.3e-05	0.0130251	47.6408	56.3415	-1.18263	1560316_s_at	GLCCI1	glucocorticoid induced transcript 1
389	9.31e-05	0.0130251	172.729	102.371	1.68728	227964_at	FRMD8	FERM domain containing 8
390	9.32e-05	0.0130251	1526.94	1150.78	1.32687	212412_at	PDLIM5	PDZ and LIM domain 5
391	9.34e-05	0.0130251	586.298	409.088	1.43318	227278_at	NA	NA
392	9.34e-05	0.0130251	61.3329	39.6617	1.5464	239346_at	TCTN2	tectonic family member 2
393	9.37e-05	0.0130251	4454.89	3383.23	1.31675	217982_s_at	MORF4L1	mortality factor 4 like 1
394	9.39e-05	0.0130251	108.454	77.8142	1.39375	224925_at	PREX1	phosphatidylinositol 3,4,5-trisphosphate-dependent RAC exchanger 1
395	9.41e-05	0.0130251	16.2161	21.0743	-1.29959	221244_s_at	PDPK1	3-phosphoinositide dependent protein kinase-1
396	9.46e-05	0.0130612	1774.62	1185.63	1.49677	200891_s_at	SSR1	signal sequence receptor, alpha (translocon-associated protein alpha)
397	9.51e-05	0.0130643	254.204	203.811	1.24725	218882_s_at	WDR3	WD repeat domain 3
398	9.51e-05	0.0130643	23.4311	28.7635	-1.22758	1564231_at	IFT80	intraflagellar transport 80 homolog (Chlamydomonas)
399	9.54e-05	0.0130657	1035.6	856.667	1.20887	210111_s_at	KIAA0265	KIAA0265 protein
400	9.62e-05	0.0130657	48.6548	61.9998	-1.27428	235161_at	NA	NA
401	9.64e-05	0.0130657	66.6412	46.3509	1.43775	242033_at	RNF180	ring finger protein 180
402	9.66e-05	0.0130657	47.543	55.8352	-1.17442	1556633_at	C1orf204	chromosome 1 open reading frame 204
403	9.69e-05	0.0130657	101.465	47.1206	2.1533	226641_at	ANKRD44	ankyrin repeat domain 44
404	9.7e-05	0.0130657	1167.25	812.929	1.43586	200595_s_at	EIF3A	eukaryotic translation initiation factor 3, subunit A
405	9.74e-05	0.0130657	200.167	131.64	1.52056	238034_at	CANX	calnexin
406	9.74e-05	0.0130657	1631.44	915.865	1.78131	200887_s_at	STAT1	signal transducer and activator of transcription 1, 91kDa
407	9.75e-05	0.0130657	540.699	321.353	1.68257	225415_at	DTX3L	deltex 3-like (Drosophila)
408	9.75e-05	0.0130657	130.831	85.1531	1.53642	229618_at	SNX16	sorting nexin 16
409	9.87e-05	0.0131753	221.499	115.902	1.91109	203739_at	ZNF217	zinc finger protein 217
410	9.88e-05	0.0131753	212.262	260.812	-1.22873	223613_at	UQCR	ubiquinol-cytochrome c reductase, 6.4kDa subunit
411	9.91e-05	0.0131801	206.266	90.9078	2.26896	211742_s_at	EVI2B	ecotropic viral integration site 2B
412	9.94e-05	0.0131801	431.795	278.052	1.55293	227776_at	NA	NA
413	9.98e-05	0.0131801	128.146	92.5027	1.38532	228700_at	NA	NA
414	9.98e-05	0.0131801	334.208	159.112	2.10046	204273_at	EDNRB	endothelin receptor type B
415	0.0001012	0.0132577	105.256	66.9694	1.5717	218674_at	FLJ13611	hypothetical protein FLJ13611
416	0.0001012	0.0132577	552.061	338.103	1.63282	209112_at	CDKN1B	cyclin-dependent kinase inhibitor 1B (p27, Kip1)
417	0.0001015	0.0132577	555.544	356.266	1.55935	225174_at	DNAJC10	DnaJ (Hsp40) homolog, subfamily C, member 10
418	0.0001015	0.0132577	248.613	183.097	1.35782	225674_at	BCAP29	B-cell receptor-associated protein 29
419	0.0001016	0.0132577	405.529	217.643	1.86328	201843_s_at	EFEMP1	EGF-containing fibulin-like extracellular matrix protein 1
420	0.0001021	0.0132856	13.9888	16.3677	-1.17006	235115_at	PDE8B	phosphodiesterase 8B
421	0.0001023	0.0132856	175.061	124.331	1.40803	229804_x_at	CBWD1	COBW domain containing 1
422	0.0001026	0.0132874	464.234	343.33	1.35215	223335_at	TMEM69	transmembrane protein 69
423	0.0001028	0.0132874	372.736	274.605	1.35735	225838_at	EPC2	enhancer of polycomb homolog 2 (Drosophila)
424	0.0001038	0.0133851	97.6581	118.482	-1.21323	210880_s_at	EFS	embryonal Fyn-associated substrate
425	0.0001044	0.0133992	1067.41	761.557	1.40161	218718_at	PDGFC	platelet derived growth factor C
426	0.0001044	0.0133992	228.206	166.658	1.36931	200995_at	IPO7	importin 7
427	0.0001052	0.0134409	10.8269	12.899	-1.19138	1554593_s_at	SLC1A6	solute carrier family 1 (high affinity aspartate/glutamate transporter), member 6
428	0.0001057	0.0134409	126.677	90.7271	1.39624	232687_at	NA	NA
429	0.0001058	0.0134409	259.286	150.242	1.72579	213225_at	PPM1B	protein phosphatase 1B (formerly 2C), magnesium-dependent, beta isoform
430	0.0001059	0.0134409	386.109	220.642	1.74994	221773_at	ELK3	ELK3, ETS-domain protein (SRF accessory protein 2)
431	0.0001062	0.0134409	1314.62	1025.37	1.28209	201319_at	MRCL3	myosin regulatory light chain MRCL3
432	0.0001062	0.0134409	236.103	150.2	1.57192	222805_at	MANEA	mannosidase, endo-alpha
433	0.0001065	0.0134478	411.565	304.494	1.35163	201189_s_at	ITPR3	inositol 1,4,5-triphosphate receptor, type 3
434	0.0001074	0.0134792	387.316	220.273	1.75834	225710_at	GNB4	guanine nucleotide binding protein (G protein), beta polypeptide 4
435	0.0001074	0.0134792	165.639	115.276	1.43689	231779_at	IRAK2	interleukin-1 receptor-associated kinase 2
436	0.0001077	0.0134792	401.929	283.416	1.41816	223342_at	RRM2B	ribonucleotide reductase M2 B (TP53 inducible)
437	0.0001078	0.0134792	158.869	105.808	1.50149	202034_x_at	RB1CC1	RB1-inducible coiled-coil 1
438	0.0001082	0.0134792	311.486	194.261	1.60344	224436_s_at	NIPSNAP3A	nipsnap homolog 3A (C. elegans)
439	0.0001089	0.0134792	233.531	153.847	1.51795	223454_at	CXCL16	chemokine (C-X-C motif) ligand 16
440	0.000109	0.0134792	684.951	416.049	1.64632	224833_at	ETS1	v-ets erythroblastosis virus E26 oncogene homolog 1 (avian)
441	0.0001091	0.0134792	203.591	121.683	1.67313	225421_at	ACY1L2	aminoacylase 1-like 2
442	0.0001093	0.0134792	791.836	602.027	1.31528	209974_s_at	BUB3	BUB3 budding uninhibited by benzimidazoles 3 homolog (yeast)
443	0.0001096	0.0134792	157.996	118.223	1.33642	208264_s_at	EIF3J	eukaryotic translation initiation factor 3, subunit J
444	0.0001097	0.0134792	23.1698	28.5734	-1.23322	209956_s_at	CAMK2B	calcium/calmodulin-dependent protein kinase (CaM kinase) II beta
445	0.0001099	0.0134792	237.448	140.039	1.69558	227428_at	GABPA	GA binding protein transcription factor, alpha subunit 60kDa
446	0.0001101	0.0134792	61.3135	75.6843	-1.23438	220533_at	NA	NA
447	0.0001102	0.0134792	553.637	402.438	1.37571	203075_at	SMAD2	SMAD family member 2
448	0.0001111	0.0135409	553.484	332.869	1.66277	203305_at	F13A1	coagulation factor XIII, A1 polypeptide
449	0.0001112	0.0135409	482.1	318.947	1.51153	222444_at	ARMCX3	armadillo repeat containing, X-linked 3
450	0.0001116	0.0135594	82.054	102.323	-1.24702	229939_at	FLJ35220	hypothetical protein FLJ35220
451	0.0001121	0.01359	820.503	600.578	1.36619	225728_at	SORBS2	sorbin and SH3 domain containing 2
452	0.0001126	0.0136204	67.2014	47.5747	1.41255	234331_s_at	FAM84A	family with sequence similarity 84, member A
453	0.0001139	0.0137472	430.141	207.442	2.07355	204438_at	MRC1	mannose receptor, C type 1
454	0.0001147	0.0137829	325.426	215.595	1.50943	212500_at	C10orf22	chromosome 10 open reading frame 22
455	0.0001147	0.0137829	41.095	50.5862	-1.23096	229368_s_at	ZFAND5	zinc finger, AN1-type domain 5
456	0.0001154	0.0138063	887.873	629.66	1.41008	223361_at	C6orf115	chromosome 6 open reading frame 115
457	0.0001154	0.0138063	29.6513	34.8673	-1.17591	1556730_at	LOC652993	hypothetical LOC652993
458	0.0001164	0.0138518	867.099	505.951	1.7138	218353_at	RGS5	regulator of G-protein signaling 5
459	0.0001166	0.0138518	241.315	170.498	1.41535	211137_s_at	ATP2C1	ATPase, Ca++ transporting, type 2C, member 1
460	0.0001169	0.0138518	253.232	161.18	1.57112	218566_s_at	CHORDC1	cysteine and histidine-rich domain (CHORD)-containing 1
461	0.000117	0.0138518	17.9827	20.3054	-1.12916	244789_at	C10orf122	chromosome 10 open reading frame 122
462	0.0001171	0.0138518	35.1835	42.8968	-1.21923	239536_at	C1orf56	chromosome 1 open reading frame 56
463	0.0001173	0.0138518	195.147	126.589	1.54158	229074_at	NA	NA
464	0.0001184	0.0139516	178.787	121.552	1.47087	227288_at	P18SRP	P18SRP protein
465	0.0001187	0.0139568	41.004	48.0344	-1.17146	1561591_at	NA	NA
466	0.0001193	0.0139973	2795.72	1997.06	1.39992	212426_s_at	YWHAQ	tyrosine 3-monooxygenase/tryptophan 5-monooxygenase activation protein, theta polypeptide
467	0.0001203	0.0140709	49.4843	30.459	1.62462	230559_x_at	FGD4	FYVE, RhoGEF and PH domain containing 4
468	0.0001207	0.0140709	37.9649	26.0915	1.45507	242560_at	FANCD2	Fanconi anemia, complementation group D2
469	0.0001207	0.0140709	453.29	569.856	-1.25715	201674_s_at	AKAP1	A kinase (PRKA) anchor protein 1
470	0.0001214	0.0141016	618.346	436.173	1.41766	224892_at	PLDN	pallidin homolog (mouse)
471	0.0001215	0.0141016	64.1422	85.0732	-1.32632	1557189_at	DNASE1	deoxyribonuclease I
472	0.0001219	0.0141016	652.747	514.48	1.26875	225621_at	ALG2	asparagine-linked glycosylation 2 homolog (S. cerevisiae, alpha-1,3-mannosyltransferase)
473	0.000122	0.0141016	235.254	183.851	1.27959	228031_at	C20orf121	chromosome 20 open reading frame 121
474	0.0001223	0.0141016	323.451	204.715	1.58001	225188_at	RAPH1	Ras association (RalGDS/AF-6) and pleckstrin homology domains 1
475	0.0001228	0.0141016	321.034	219.132	1.46503	213128_s_at	UBE3A	ubiquitin protein ligase E3A (human papilloma virus E6-associated protein, Angelman syndrome)
476	0.000123	0.0141016	1158.35	624.167	1.85583	231426_at	C9orf71	chromosome 9 open reading frame 71
477	0.0001235	0.0141016	401.157	261.815	1.53222	204271_s_at	EDNRB	endothelin receptor type B
478	0.0001235	0.0141016	686.797	482.31	1.42397	218195_at	C6orf211	chromosome 6 open reading frame 211
479	0.0001237	0.0141016	101.716	70.1614	1.44975	204176_at	KLHL20	kelch-like 20 (Drosophila)
480	0.0001238	0.0141016	390.192	297.468	1.31171	234672_s_at	TMEM48	transmembrane protein 48
481	0.0001241	0.0141064	679.821	521.545	1.30348	202362_at	RAP1A	RAP1A, member of RAS oncogene family
482	0.0001255	0.0141729	245.143	159.032	1.54147	222811_at	FLJ11171	hypothetical protein FLJ11171
483	0.000126	0.0141729	81.2627	54.2951	1.49669	214697_s_at	ROD1	ROD1 regulator of differentiation 1 (S. pombe)
484	0.0001262	0.0141729	56.4739	37.9052	1.48987	211760_s_at	VAMP4	vesicle-associated membrane protein 4
485	0.0001262	0.0141729	114.362	92.3824	1.23792	209434_s_at	PPAT	phosphoribosyl pyrophosphate amidotransferase
486	0.0001264	0.0141729	36.7994	26.5973	1.38358	215307_at	ZNF529	zinc finger protein 529
487	0.0001264	0.0141729	76.4561	124.261	-1.62525	1553970_s_at	CEL	carboxyl ester lipase (bile salt-stimulated lipase)
488	0.0001265	0.0141729	774.918	548.642	1.41243	224700_at	STT3B	STT3, subunit of the oligosaccharyltransferase complex, homolog B (S. cerevisiae)
489	0.0001272	0.0142222	39.4505	45.8725	-1.16279	234803_at	CSTL1	cystatin-like 1
490	0.0001277	0.0142422	139.113	77.0996	1.80433	205786_s_at	ITGAM	integrin, alpha M (complement component 3 receptor 3 subunit)
491	0.0001279	0.0142422	31.023	38.8063	-1.25089	229658_at	BAZ1B	bromodomain adjacent to zinc finger domain, 1B
492	0.0001286	0.0142911	185.367	280.94	-1.51559	218394_at	ROGDI	rogdi homolog (Drosophila)
493	0.0001289	0.0142953	783.418	592.269	1.32274	223096_at	NOP5/NOP58	nucleolar protein NOP5/NOP58
494	0.00013	0.0143331	356.66	285.084	1.25107	226422_at	ERGIC2	ERGIC and golgi 2
495	0.0001305	0.0143331	651.791	470.699	1.38473	213682_at	NUP50	nucleoporin 50kDa
496	0.0001307	0.0143331	375.697	187.314	2.00571	202430_s_at	PLSCR1	phospholipid scramblase 1
497	0.0001308	0.0143331	86.5064	36.1917	2.39023	227346_at	IKZF1	IKAROS family zinc finger 1 (Ikaros)
498	0.0001309	0.0143331	143.276	176.449	-1.23154	211053_at	KCNG1	potassium voltage-gated channel, subfamily G, member 1
499	0.000131	0.0143331	661.737	482.335	1.37194	225229_at	AFF4	AF4/FMR2 family, member 4
500	0.0001314	0.0143331	18.7248	14.0343	1.33421	219334_s_at	OBFC2A	oligonucleotide/oligosaccharide-binding fold containing 2A
501	0.0001315	0.0143331	289.417	218.102	1.32698	43511_s_at	NA	NA
502	0.0001316	0.0143331	454.75	325.508	1.39705	225589_at	SH3RF1	SH3 domain containing ring finger 1
503	0.0001319	0.0143372	147.503	93.262	1.5816	218611_at	IER5	immediate early response 5
504	0.0001327	0.0143887	585.68	442.772	1.32276	203581_at	RAB4A	RAB4A, member RAS oncogene family
505	0.0001329	0.0143887	145.61	97.6531	1.4911	230093_at	RSPH1	radial spoke head 1 homolog (Chlamydomonas)
506	0.0001333	0.0144035	88.2699	49.0862	1.79826	241470_x_at	NA	NA
507	0.0001339	0.0144398	702.283	524.228	1.33965	234983_at	NA	NA
508	0.0001347	0.0144728	937.832	719.802	1.3029	217758_s_at	TM9SF3	transmembrane 9 superfamily member 3
509	0.0001349	0.0144728	416.629	318.314	1.30886	223240_at	FBXO8	F-box protein 8
510	0.000135	0.0144728	57.5365	88.0744	-1.53076	208320_at	CABP1	calcium binding protein 1
511	0.0001358	0.0144915	357.867	216.505	1.65293	204780_s_at	FAS	Fas (TNF receptor superfamily, member 6)
512	0.000136	0.0144915	148.743	92.9977	1.59943	1557411_s_at	SLC25A43	solute carrier family 25, member 43
513	0.000136	0.0144915	89.9605	65.0079	1.38384	239834_at	KCTD1	potassium channel tetramerisation domain containing 1
514	0.0001364	0.0144915	1050.54	585.09	1.79552	212192_at	KCTD12	potassium channel tetramerisation domain containing 12
515	0.0001365	0.0144915	38.8291	23.9731	1.6197	235199_at	RNF125	ring finger protein 125
516	0.0001373	0.0145482	492.127	349.423	1.4084	203593_at	CD2AP	CD2-associated protein
517	0.0001387	0.0146432	98.2867	76.5899	1.28329	230655_at	NA	NA
518	0.0001388	0.0146432	829.52	471.134	1.76069	214247_s_at	DKK3	dickkopf homolog 3 (Xenopus laevis)
519	0.000139	0.0146432	17.6643	20.339	-1.15142	242726_at	ACSL3	acyl-CoA synthetase long-chain family member 3
520	0.0001393	0.0146466	226.794	155.339	1.46	218304_s_at	OSBPL11	oxysterol binding protein-like 11
521	0.0001397	0.0146605	202.61	149.014	1.35967	227577_at	EXOC8	exocyst complex component 8
522	0.0001408	0.0147194	52.4221	68.4968	-1.30664	215975_x_at	GK	glycerol kinase
523	0.0001408	0.0147194	275.713	211.771	1.30194	214429_at	MTMR6	myotubularin related protein 6
524	0.0001415	0.0147394	482.723	381.627	1.26491	223983_s_at	C19orf12	chromosome 19 open reading frame 12
525	0.0001416	0.0147394	724.425	524.241	1.38185	204759_at	RCBTB2	regulator of chromosome condensation (RCC1) and BTB (POZ) domain containing protein 2
526	0.0001418	0.0147394	168.935	107.972	1.56462	205110_s_at	FGF13	fibroblast growth factor 13
527	0.0001422	0.0147529	764.113	478.998	1.59523	225512_at	ZBTB38	zinc finger and BTB domain containing 38
528	0.0001429	0.0147975	271.699	157.775	1.72206	209723_at	SERPINB9	serpin peptidase inhibitor, clade B (ovalbumin), member 9
529	0.0001441	0.0148935	270.542	146.077	1.85206	202664_at	WIPF1	WAS/WASL interacting protein family, member 1
530	0.0001452	0.014916	969.382	784.343	1.23592	201326_at	CCT6A	chaperonin containing TCP1, subunit 6A (zeta 1)
531	0.0001453	0.014916	51.5906	39.2432	1.31464	210005_at	GART	phosphoribosylglycinamide formyltransferase, phosphoribosylglycinamide synthetase, phosphoribosylaminoimidazole synthetase
532	0.0001454	0.014916	53.9833	74.7844	-1.38532	1558052_at	TMED4	transmembrane emp24 protein transport domain containing 4
533	0.0001462	0.014916	1137.59	349.67	3.25333	213975_s_at	LYZ	lysozyme (renal amyloidosis)
534	0.0001463	0.014916	337.453	273.39	1.23433	225192_at	C10orf46	chromosome 10 open reading frame 46
535	0.0001463	0.014916	799.604	610.121	1.31057	201934_at	WDR82	WD repeat domain 82
536	0.0001465	0.014916	18.0049	25.569	-1.42012	227441_s_at	ANKS1B	ankyrin repeat and sterile alpha motif domain containing 1B
537	0.0001465	0.014916	516.089	314.819	1.63932	218404_at	SNX10	sorting nexin 10
538	0.0001473	0.0149653	21.3215	15.3289	1.39093	236995_x_at	TFEC	transcription factor EC
539	0.0001481	0.0149653	89.7535	121.54	-1.35415	227377_at	IGF2BP1	insulin-like growth factor 2 mRNA binding protein 1
540	0.0001481	0.0149653	217.77	153.628	1.41751	201016_at	EIF1AX	eukaryotic translation initiation factor 1A, X-linked
541	0.0001483	0.0149653	55.8425	41.9102	1.33243	229794_at	ZNF585A	zinc finger protein 585A
542	0.0001486	0.0149653	117.203	94.0793	1.24579	32723_at	CSTF1	cleavage stimulation factor, 3@#$%& pre-RNA, subunit 1, 50kDa
543	0.0001487	0.0149653	29.3612	37.3433	-1.27186	1564940_at	NA	NA
544	0.0001489	0.0149653	256.762	168.462	1.52416	202946_s_at	BTBD3	BTB (POZ) domain containing 3
545	0.0001494	0.014988	918.993	737.576	1.24596	224675_at	MESDC2	mesoderm development candidate 2
546	0.0001499	0.0149931	591.832	327.817	1.80537	224894_at	YAP1	Yes-associated protein 1, 65kDa
547	0.00015	0.0149931	157.432	95.5693	1.64731	235615_at	PGGT1B	protein geranylgeranyltransferase type I, beta subunit
548	0.0001505	0.0150157	248.098	172.451	1.43866	217880_at	NA	NA
549	0.0001514	0.0150504	395.326	256.947	1.53855	222103_at	ATF1	activating transcription factor 1
550	0.000152	0.0150504	233.817	145.524	1.60672	203256_at	CDH3	cadherin 3, type 1, P-cadherin (placental)
551	0.0001522	0.0150504	362.284	236.616	1.5311	214658_at	TICAM2	toll-like receptor adaptor molecule 2
552	0.0001524	0.0150504	9.59431	10.6292	-1.10786	237530_at	SLC30A10	solute carrier family 30, member 10
553	0.0001525	0.0150504	3409.12	2686.55	1.26896	213699_s_at	YWHAQ	tyrosine 3-monooxygenase/tryptophan 5-monooxygenase activation protein, theta polypeptide
554	0.0001525	0.0150504	519.052	388.055	1.33757	209025_s_at	SYNCRIP	synaptotagmin binding, cytoplasmic RNA interacting protein
555	0.0001531	0.0150824	525.262	379.673	1.38346	222516_at	AP3M1	adaptor-related protein complex 3, mu 1 subunit
556	0.0001539	0.0151319	667.354	463.164	1.44086	203310_at	STXBP3	syntaxin binding protein 3
557	0.0001549	0.0151319	121.532	76.1722	1.59549	212637_s_at	WWP1	WW domain containing E3 ubiquitin protein ligase 1
558	0.0001552	0.0151319	25.0858	33.0038	-1.31563	228432_at	RAB3IP	RAB3A interacting protein (rabin3)
559	0.0001555	0.0151319	127.908	171.36	-1.33971	224991_at	CMIP	c-Maf-inducing protein
560	0.0001556	0.0151319	91.2745	59.1262	1.54372	36920_at	MTM1	myotubularin 1
561	0.0001562	0.0151319	53.5037	31.7702	1.68408	226142_at	GLIPR1	GLI pathogenesis-related 1 (glioma)
562	0.0001564	0.0151319	674.564	462.731	1.45779	221485_at	B4GALT5	UDP-Gal:betaGlcNAc beta 1,4- galactosyltransferase, polypeptide 5
563	0.0001566	0.0151319	160.303	101.305	1.58238	215716_s_at	ATP2B1	ATPase, Ca++ transporting, plasma membrane 1
564	0.0001567	0.0151319	125.472	80.468	1.55928	228328_at	KLHL28	kelch-like 28 (Drosophila)
565	0.0001569	0.0151319	163.253	113.464	1.4388	201297_s_at	MOBKL1B	MOB1, Mps One Binder kinase activator-like 1B (yeast)
566	0.0001571	0.0151319	201.03	150.178	1.33861	217879_at	CDC27	cell division cycle 27 homolog (S. cerevisiae)
567	0.0001571	0.0151319	373.419	265.694	1.40545	203685_at	BCL2	B-cell CLL/lymphoma 2
568	0.0001572	0.0151319	35.8641	23.3204	1.53789	206693_at	IL7	interleukin 7
569	0.0001575	0.0151341	210.561	145.653	1.44564	1555845_at	NA	NA
570	0.0001587	0.0151833	33.2207	23.2088	1.43139	235122_at	NA	NA
571	0.0001588	0.0151833	252.406	165.408	1.52596	212476_at	CENTB2	centaurin, beta 2
572	0.0001591	0.0151833	309.243	189.895	1.6285	224791_at	DDEF1	development and differentiation enhancing factor 1
573	0.0001592	0.0151833	144.287	83.8287	1.72121	209598_at	PNMA2	paraneoplastic antigen MA2
574	0.0001594	0.0151833	389.86	243.411	1.60165	225227_at	NA	NA
575	0.0001602	0.0151906	567.83	385.698	1.47221	202778_s_at	ZMYM2	zinc finger, MYM-type 2
576	0.0001605	0.0151906	79.787	102.662	-1.2867	1552713_a_at	SLC4A1	solute carrier family 4, anion exchanger, member 1 (erythrocyte membrane protein band 3, Diego blood group)
577	0.0001609	0.0151906	30.1167	20.7486	1.45151	237302_at	NA	NA
578	0.0001611	0.0151906	737.472	560.076	1.31674	200994_at	IPO7	importin 7
579	0.0001614	0.0151906	849.504	625.552	1.35801	202677_at	RASA1	RAS p21 protein activator (GTPase activating protein) 1
580	0.0001615	0.0151906	43.9154	32.29	1.36003	235300_x_at	RCHY1	ring finger and CHY zinc finger domain containing 1
581	0.0001617	0.0151906	68.2674	89.3912	-1.30943	230087_at	PRIMA1	proline rich membrane anchor 1
582	0.0001617	0.0151906	48.1783	59.2582	-1.22998	220095_at	C9orf39	chromosome 9 open reading frame 39
583	0.000162	0.0151927	56.6103	40.2441	1.40667	206726_at	PGDS	prostaglandin D2 synthase, hematopoietic
584	0.0001625	0.0151968	12.7724	14.5818	-1.14167	224236_s_at	NA	NA
585	0.0001626	0.0151968	537.712	351.301	1.53063	218326_s_at	LGR4	leucine-rich repeat-containing G protein-coupled receptor 4
586	0.0001633	0.0152103	166.977	201.746	-1.20823	227882_at	FKRP	fukutin related protein
587	0.0001633	0.0152103	486.843	278.801	1.7462	221510_s_at	GLS	glutaminase
588	0.0001645	0.015296	171.618	129.545	1.32478	229983_at	TIGD2	tigger transposable element derived 2
589	0.000165	0.015309	335.214	247.033	1.35696	226169_at	SBF2	SET binding factor 2
590	0.0001652	0.015309	11.1291	12.8432	-1.15402	236608_at	GPR113	G protein-coupled receptor 113
591	0.0001666	0.0154126	51.5414	34.8637	1.47837	212366_at	ZNF292	zinc finger protein 292
592	0.0001671	0.0154328	1687.26	1240.32	1.36034	208374_s_at	CAPZA1	capping protein (actin filament) muscle Z-line, alpha 1
593	0.0001676	0.0154528	398.843	281.184	1.41844	244103_at	C1orf55	chromosome 1 open reading frame 55
594	0.000168	0.0154636	168.001	129.996	1.29235	1553957_at	ZNF564	zinc finger protein 564
595	0.0001686	0.0154928	75.8894	58.9793	1.28671	235275_at	BMP8B	bone morphogenetic protein 8b (osteogenic protein 2)
596	0.0001694	0.0155402	258.148	161.568	1.59777	205771_s_at	AKAP7	A kinase (PRKA) anchor protein 7
597	0.0001703	0.0155642	36.9369	25.2922	1.4604	222438_at	MED4	mediator complex subunit 4
598	0.0001704	0.0155642	40.8383	28.609	1.42747	235264_at	NA	NA
599	0.0001706	0.0155642	1071.19	797.238	1.34362	224691_at	NA	NA
600	0.0001708	0.0155642	88.5819	63.9204	1.38582	222587_s_at	GALNT7	UDP-N-acetyl-alpha-D-galactosamine:polypeptide N-acetylgalactosaminyltransferase 7 (GalNAc-T7)
601	0.0001713	0.0155774	107.77	50.8823	2.11802	205159_at	CSF2RB	colony stimulating factor 2 receptor, beta, low-affinity (granulocyte-macrophage)
602	0.0001718	0.0155774	9.48699	10.3361	-1.0895	1558779_at	H2AFY	H2A histone family, member Y
603	0.0001718	0.0155774	264.459	187.15	1.41309	216713_at	KRIT1	KRIT1, ankyrin repeat containing
604	0.0001724	0.0156008	460.931	299.54	1.5388	226000_at	CTTNBP2NL	CTTNBP2 N-terminal like
605	0.0001727	0.0156008	102.436	73.1649	1.40007	208103_s_at	ANP32E	acidic (leucine-rich) nuclear phosphoprotein 32 family, member E
606	0.000173	0.0156008	480.168	245.883	1.95283	215388_s_at	CFHR1	complement factor H-related 1
607	0.0001732	0.0156008	78.3312	99.3461	-1.26828	223635_s_at	SSBP3	single stranded DNA binding protein 3
608	0.000174	0.0156406	57.749	91.185	-1.57899	207693_at	CACNB4	calcium channel, voltage-dependent, beta 4 subunit
609	0.0001743	0.0156406	349.111	199.791	1.74738	219161_s_at	CKLF	chemokine-like factor
610	0.0001745	0.0156406	19.5046	23.4477	-1.20216	239371_at	FOXK2	forkhead box K2
611	0.0001759	0.0157325	23.514	31.3912	-1.335	1553319_at	OXGR1	oxoglutarate (alpha-ketoglutarate) receptor 1
612	0.0001761	0.0157325	150.431	120.863	1.24464	238711_s_at	ZNF148	zinc finger protein 148
613	0.0001767	0.0157525	212.063	125.22	1.69351	227772_at	NA	NA
614	0.0001769	0.0157525	165.665	115.796	1.43066	221514_at	UTP14A	UTP14, U3 small nucleolar ribonucleoprotein, homolog A (yeast)
615	0.000178	0.0158107	298.692	200.317	1.4911	204160_s_at	ENPP4	ectonucleotide pyrophosphatase/phosphodiesterase 4 (putative function)
616	0.0001785	0.0158107	270.128	166.038	1.6269	216841_s_at	SOD2	superoxide dismutase 2, mitochondrial
617	0.0001786	0.0158107	386.657	232.656	1.66193	226757_at	IFIT2	interferon-induced protein with tetratricopeptide repeats 2
618	0.000179	0.0158107	252.748	204.12	1.23823	235424_at	NA	NA
619	0.000179	0.0158107	175.803	118.935	1.47814	223144_s_at	C6orf166	chromosome 6 open reading frame 166
620	0.0001793	0.0158117	67.4752	56.7401	1.1892	230293_at	NA	NA
621	0.0001801	0.0158164	523.29	401.344	1.30385	225073_at	PPHLN1	periphilin 1
622	0.0001802	0.0158164	353.943	115.051	3.0764	212588_at	PTPRC	protein tyrosine phosphatase, receptor type, C
623	0.0001804	0.0158164	181.047	111.555	1.62295	213000_at	MORC3	MORC family CW-type zinc finger 3
624	0.0001808	0.0158164	1029.28	534.086	1.92718	204268_at	S100A2	S100 calcium binding protein A2
625	0.0001808	0.0158164	413.412	302.737	1.36558	233093_s_at	BIRC6	baculoviral IAP repeat-containing 6 (apollon)
626	0.0001811	0.0158173	27.8745	33.9027	-1.21626	240519_at	NA	NA
627	0.0001814	0.0158183	177.978	98.2433	1.81161	212353_at	SULF1	sulfatase 1
628	0.0001818	0.0158279	42.4184	53.1257	-1.25242	215734_at	C19orf36	chromosome 19 open reading frame 36
629	0.0001837	0.0159282	229.165	135.757	1.68805	227087_at	NA	NA
630	0.0001839	0.0159282	82.9047	57.8517	1.43306	205289_at	BMP2	bone morphogenetic protein 2
631	0.0001842	0.0159282	113.462	49.5673	2.28904	204959_at	MNDA	myeloid cell nuclear differentiation antigen
632	0.0001844	0.0159282	159.776	97.246	1.64301	204396_s_at	GRK5	G protein-coupled receptor kinase 5
633	0.0001845	0.0159282	196.34	321.142	-1.63564	237587_at	KRT18P41	keratin 18 pseudogene 41
634	0.0001847	0.0159282	137.26	76.7695	1.78795	204222_s_at	GLIPR1	GLI pathogenesis-related 1 (glioma)
635	0.000185	0.0159289	274.652	178.58	1.53798	227682_at	NA	NA
636	0.0001863	0.0159912	343.889	193.078	1.78109	223204_at	C4orf18	chromosome 4 open reading frame 18
637	0.0001864	0.0159912	238.709	165.922	1.43868	208918_s_at	NADK	NAD kinase
638	0.0001866	0.0159912	62.3703	72.5841	-1.16376	232873_at	ZNF33A	zinc finger protein 33A
639	0.0001877	0.0160602	483.681	369.418	1.30931	228479_at	NA	NA
640	0.0001883	0.016064	38.943	25.7141	1.51446	227801_at	TRIM59	tripartite motif-containing 59
641	0.0001885	0.016064	92.9288	57.625	1.61265	227255_at	PDIK1L	PDLIM1 interacting kinase 1 like
642	0.0001891	0.016064	1676.53	1307.27	1.28246	212958_x_at	PAM	peptidylglycine alpha-amidating monooxygenase
643	0.0001894	0.016064	49.8461	59.9116	-1.20193	215233_at	JMJD6	jumonji domain containing 6
644	0.0001897	0.016064	290.037	211.484	1.37144	235791_x_at	CHD1	chromodomain helicase DNA binding protein 1
645	0.0001897	0.016064	1909.23	1391.67	1.3719	224731_at	HMGB1	high-mobility group box 1
646	0.0001898	0.016064	56.3956	34.3064	1.64388	226341_at	NA	NA
647	0.0001908	0.0161081	28.4885	37.0889	-1.30189	1559292_s_at	C9orf14	chromosome 9 open reading frame 14
648	0.000191	0.0161081	80.6201	52.2283	1.54361	213882_at	TM2D1	TM2 domain containing 1
649	0.0001914	0.0161081	234.769	174.745	1.3435	219378_at	NARG1L	NMDA receptor regulated 1-like
650	0.0001915	0.0161081	336.078	233.152	1.44146	218239_s_at	GTPBP4	GTP binding protein 4
651	0.0001928	0.0161925	101.507	66.5373	1.52557	1568955_at	SRGAP2P1	SLIT-ROBO Rho GTPase activating protein 2 pseudogene 1
652	0.0001933	0.0162096	29.3287	35.0158	-1.19391	237737_at	CASC4	cancer susceptibility candidate 4
653	0.0001943	0.016261	31.4429	23.3014	1.3494	238792_at	PCNX	pecanex homolog (Drosophila)
654	0.0001951	0.016261	545.267	414.092	1.31678	200050_at	ZNF146	zinc finger protein 146
655	0.0001951	0.016261	45.6621	29.8346	1.53051	238429_at	TMEM71	transmembrane protein 71
656	0.0001952	0.016261	89.2209	45.5246	1.95984	203302_at	DCK	deoxycytidine kinase
657	0.0001954	0.016261	195.975	139.042	1.40947	226601_at	SLC30A7	solute carrier family 30 (zinc transporter), member 7
658	0.0001972	0.0163859	64.3912	55.4796	1.16063	213589_s_at	B3GNTL1	UDP-GlcNAc:betaGal beta-1,3-N-acetylglucosaminyltransferase-like 1
659	0.0001976	0.0163942	463.18	256.991	1.80232	226374_at	CXADR	coxsackie virus and adenovirus receptor
660	0.0001985	0.0164107	592.359	383.131	1.5461	218528_s_at	RNF38	ring finger protein 38
661	0.0001986	0.0164107	354.621	243.211	1.45808	203049_s_at	KIAA0372	KIAA0372
662	0.0001989	0.0164107	746.383	582.536	1.28126	216304_x_at	YME1L1	YME1-like 1 (S. cerevisiae)
663	0.000199	0.0164107	341.358	239.832	1.42332	212558_at	SPRY1	sprouty homolog 1, antagonist of FGF signaling (Drosophila)
664	0.0001998	0.0164107	57.6219	73.0177	-1.26719	225233_at	MSI2	musashi homolog 2 (Drosophila)
665	0.0001999	0.0164107	135.313	67.4887	2.00497	236335_at	NA	NA
666	0.0002003	0.0164107	941.071	578.089	1.6279	202727_s_at	IFNGR1	interferon gamma receptor 1
667	0.0002004	0.0164107	281.787	205.824	1.36907	202163_s_at	CNOT8	CCR4-NOT transcription complex, subunit 8
668	0.0002005	0.0164107	308.826	197.643	1.56254	208877_at	PAK2	p21 (CDKN1A)-activated kinase 2
669	0.0002009	0.0164107	300.678	201.76	1.49027	218446_s_at	FAM18B	family with sequence similarity 18, member B
670	0.0002011	0.0164107	111.976	73.1194	1.53141	202611_s_at	MED14	mediator complex subunit 14
671	0.0002015	0.0164188	359.859	179.631	2.00333	208966_x_at	IFI16	interferon, gamma-inducible protein 16
672	0.0002023	0.0164267	27.4702	31.6737	-1.15302	1557697_at	EPHA5	EPH receptor A5
673	0.0002023	0.0164267	19.8254	24.5382	-1.23771	229675_at	MINA	MYC induced nuclear antigen
674	0.0002025	0.0164267	297.195	207.778	1.43035	209523_at	TAF2	TAF2 RNA polymerase II, TATA box binding protein (TBP)-associated factor, 150kDa
675	0.000203	0.0164267	152.342	99.4601	1.53169	225520_at	MTHFD1L	methylenetetrahydrofolate dehydrogenase (NADP+ dependent) 1-like
676	0.0002033	0.0164267	15.135	18.2844	-1.20808	223036_at	FARSB	phenylalanyl-tRNA synthetase, beta subunit
677	0.0002034	0.0164267	211.818	119.767	1.76858	203397_s_at	GALNT3	UDP-N-acetyl-alpha-D-galactosamine:polypeptide N-acetylgalactosaminyltransferase 3 (GalNAc-T3)
678	0.0002039	0.0164428	38.8026	46.3186	-1.1937	1563596_at	NA	NA
679	0.0002042	0.0164428	11.0633	12.5954	-1.13849	1569861_at	TRAF5	TNF receptor-associated factor 5
680	0.0002053	0.0164744	38.2908	28.2931	1.35336	239671_at	NA	NA
681	0.0002054	0.0164744	109.187	65.0925	1.67742	229842_at	ELF3	E74-like factor 3 (ets domain transcription factor, epithelial-specific )
682	0.000206	0.0164744	445.341	313.738	1.41947	212846_at	RRP1B	ribosomal RNA processing 1 homolog B (S. cerevisiae)
683	0.0002061	0.0164744	80.5439	50.4076	1.59785	212709_at	NUP160	nucleoporin 160kDa
684	0.0002061	0.0164744	21.0514	24.8642	-1.18112	209793_at	GRIA1	glutamate receptor, ionotropic, AMPA 1
685	0.0002066	0.0164822	26.2876	31.097	-1.18295	1568905_at	NA	NA
686	0.0002068	0.0164822	1264.09	892.858	1.41578	212761_at	TCF7L2	transcription factor 7-like 2 (T-cell specific, HMG-box)
687	0.0002074	0.016506	466.159	351.094	1.32773	209707_at	PIGK	phosphatidylinositol glycan anchor biosynthesis, class K
688	0.0002085	0.0165689	247.664	190.571	1.29959	222692_s_at	FNDC3B	fibronectin type III domain containing 3B
689	0.0002088	0.0165689	145.506	179.599	-1.23431	201439_at	GBF1	golgi-specific brefeldin A resistance factor 1
690	0.0002091	0.0165689	169.518	193.869	-1.14365	79005_at	SLC35E1	solute carrier family 35, member E1
691	0.0002103	0.0166234	399.188	227.831	1.75212	226810_at	NA	NA
692	0.0002104	0.0166234	382.883	260.524	1.46966	202552_s_at	CRIM1	cysteine rich transmembrane BMP regulator 1 (chordin-like)
693	0.0002107	0.0166234	167.46	120.623	1.3883	226950_at	ACVRL1	activin A receptor type II-like 1
694	0.0002115	0.0166621	76.7559	48.481	1.58322	227188_at	C21orf63	chromosome 21 open reading frame 63
695	0.0002118	0.0166621	392.931	327.123	1.20117	202811_at	STAMBP	STAM binding protein
696	0.0002122	0.0166696	29.2511	22.7642	1.28497	204146_at	RAD51AP1	RAD51 associated protein 1
697	0.0002126	0.0166771	1249.8	790.203	1.58162	209071_s_at	RGS5	regulator of G-protein signaling 5
698	0.0002134	0.0167156	26.7359	31.0507	-1.16139	220831_at	GCNT4	glucosaminyl (N-acetyl) transferase 4, core 2 (beta-1,6-N-acetylglucosaminyltransferase)
699	0.0002148	0.0167156	404.715	292.928	1.38162	226816_s_at	KIAA1143	KIAA1143
700	0.0002151	0.0167156	165.859	120.335	1.37831	228324_at	C9orf41	chromosome 9 open reading frame 41
701	0.0002152	0.0167156	97.5006	119.042	-1.22094	229655_at	FAM19A5	family with sequence similarity 19 (chemokine (C-C motif)-like), member A5
702	0.0002154	0.0167156	144.886	86.7759	1.66966	215073_s_at	NR2F2	nuclear receptor subfamily 2, group F, member 2
703	0.0002155	0.0167156	274.643	148.516	1.84925	222549_at	CLDN1	claudin 1
704	0.0002165	0.0167156	131.258	180.073	-1.37191	239484_at	TRPM7	transient receptor potential cation channel, subfamily M, member 7
705	0.0002167	0.0167156	59.9099	33.0174	1.8145	214770_at	MSR1	macrophage scavenger receptor 1
706	0.0002172	0.0167156	262.825	166.064	1.58267	204681_s_at	RAPGEF5	Rap guanine nucleotide exchange factor (GEF) 5
707	0.0002173	0.0167156	1042.62	734.948	1.41863	229630_s_at	WTAP	Wilms tumor 1 associated protein
708	0.0002173	0.0167156	124.103	84.9575	1.46076	31845_at	ELF4	E74-like factor 4 (ets domain transcription factor)
709	0.0002177	0.0167156	21.4722	15.2678	1.40637	32088_at	BLZF1	basic leucine zipper nuclear factor 1 (JEM-1)
710	0.0002177	0.0167156	187.858	103.762	1.81047	224974_at	SUDS3	suppressor of defective silencing 3 homolog (S. cerevisiae)
711	0.0002179	0.0167156	784.392	539.135	1.45491	224793_s_at	TGFBR1	transforming growth factor, beta receptor I (activin A receptor type II-like kinase, 53kDa)
712	0.0002179	0.0167156	35.3083	44.755	-1.26755	1563573_at	ARHGEF3	Rho guanine nucleotide exchange factor (GEF) 3
713	0.0002181	0.0167156	60.8909	68.1949	-1.11995	1563783_a_at	ZNF333	zinc finger protein 333
714	0.0002184	0.0167156	175.705	123.183	1.42637	214221_at	ALMS1	Alstrom syndrome 1
715	0.0002188	0.0167156	816.847	587.757	1.38977	56256_at	SIDT2	SID1 transmembrane family, member 2
716	0.0002189	0.0167156	210.299	143.504	1.46546	204675_at	SRD5A1	steroid-5-alpha-reductase, alpha polypeptide 1 (3-oxo-5 alpha-steroid delta 4-dehydrogenase alpha 1)
717	0.00022	0.0167604	1524.17	986.568	1.54492	202351_at	ITGAV	integrin, alpha V (vitronectin receptor, alpha polypeptide, antigen CD51)
718	0.0002201	0.0167604	213.394	143.944	1.48247	203429_s_at	C1orf9	chromosome 1 open reading frame 9
719	0.0002212	0.0168207	640.051	486.022	1.31692	201223_s_at	RAD23B	RAD23 homolog B (S. cerevisiae)
720	0.0002221	0.0168657	625.259	398.389	1.56947	224788_at	ARF6	ADP-ribosylation factor 6
721	0.0002233	0.0168688	469.512	344.043	1.36469	212322_at	SGPL1	sphingosine-1-phosphate lyase 1
722	0.0002238	0.0168688	219.866	156.077	1.4087	228191_at	NA	NA
723	0.0002238	0.0168688	1039.1	795.979	1.30544	231870_s_at	NMD3	NMD3 homolog (S. cerevisiae)
724	0.0002239	0.0168688	276.345	207.416	1.33232	218465_at	TMEM33	transmembrane protein 33
725	0.000224	0.0168688	37.3154	42.4352	-1.1372	215052_at	NA	NA
726	0.000224	0.0168688	504.232	315.221	1.59961	221230_s_at	ARID4B	AT rich interactive domain 4B (RBP1-like)
727	0.0002243	0.0168688	365.448	235.928	1.54898	223463_at	RAB23	RAB23, member RAS oncogene family
728	0.0002249	0.0168907	215.386	149.788	1.43795	218395_at	ACTR6	ARP6 actin-related protein 6 homolog (yeast)
729	0.0002253	0.0168975	150.391	115.016	1.30757	224956_at	NUFIP2	nuclear fragile X mental retardation protein interacting protein 2
730	0.0002263	0.016941	251.805	174.943	1.43936	228026_at	SIKE	suppressor of IKK epsilon
731	0.0002265	0.016941	131.122	78.7586	1.66486	226337_at	SCYL1BP1	SCY1-like 1 binding protein 1
732	0.0002272	0.0169545	85.6096	44.5226	1.92283	204236_at	FLI1	Friend leukemia virus integration 1
733	0.0002273	0.0169545	50.1872	65.5588	-1.30628	227440_at	ANKS1B	ankyrin repeat and sterile alpha motif domain containing 1B
734	0.0002277	0.0169612	134.304	99.7635	1.34623	235085_at	DKFZp761P0423	homolog of rat pragma of Rnd2
735	0.0002285	0.0169886	616.559	373.555	1.65051	217764_s_at	RAB31	RAB31, member RAS oncogene family
736	0.0002289	0.0169886	423.108	310.503	1.36266	209135_at	ASPH	aspartate beta-hydroxylase
737	0.000229	0.0169886	202.91	147.786	1.373	225448_at	NAPG	N-ethylmaleimide-sensitive factor attachment protein, gamma
738	0.0002295	0.0170026	325.113	242.206	1.3423	231864_at	ZNF33A	zinc finger protein 33A
739	0.0002301	0.0170157	81.9817	53.2372	1.53993	227665_at	MCART1	mitochondrial carrier triple repeat 1
740	0.0002303	0.0170157	38.5732	46.2829	-1.19987	223976_at	FUT10	fucosyltransferase 10 (alpha (1,3) fucosyltransferase)
741	0.0002314	0.0170739	1334.05	806.431	1.65427	228222_at	PPP1CB	protein phosphatase 1, catalytic subunit, beta isoform
742	0.0002319	0.0170878	129.676	72.0267	1.80039	229228_at	CREB5	cAMP responsive element binding protein 5
743	0.0002331	0.0171106	82.8755	97.3553	-1.17472	233266_at	NA	NA
744	0.0002333	0.0171106	202.258	165.794	1.21993	225607_at	CCDC43	coiled-coil domain containing 43
745	0.0002333	0.0171106	542.769	400.757	1.35436	226731_at	PELO	pelota homolog (Drosophila)
746	0.0002337	0.0171106	210.385	110.961	1.89603	204932_at	TNFRSF11B	tumor necrosis factor receptor superfamily, member 11b (osteoprotegerin)
747	0.0002342	0.0171106	172.124	104.273	1.6507	201436_at	EIF4E	eukaryotic translation initiation factor 4E
748	0.0002343	0.0171106	46.4808	62.1342	-1.33677	228083_at	CACNA2D4	calcium channel, voltage-dependent, alpha 2/delta subunit 4
749	0.0002344	0.0171106	143.524	122.583	1.17084	210357_s_at	SMOX	spermine oxidase
750	0.0002348	0.0171169	427.407	334.28	1.27859	210849_s_at	VPS41	vacuolar protein sorting 41 homolog (S. cerevisiae)
751	0.0002355	0.0171296	224.124	169.325	1.32363	226901_at	C17orf58	chromosome 17 open reading frame 58
752	0.0002356	0.0171296	890.57	708.438	1.25709	203505_at	ABCA1	ATP-binding cassette, sub-family A (ABC1), member 1
753	0.0002368	0.0171774	291.318	166.212	1.75269	229147_at	NA	NA
754	0.000237	0.0171774	36.1638	42.5221	-1.17582	216162_at	SBNO1	strawberry notch homolog 1 (Drosophila)
755	0.0002372	0.0171774	425.399	303.964	1.3995	217814_at	CCDC47	coiled-coil domain containing 47
756	0.0002379	0.0171898	353.24	166.249	2.12476	206332_s_at	IFI16	interferon, gamma-inducible protein 16
757	0.000238	0.0171898	140.302	167.346	-1.19276	215670_s_at	SCAND2	SCAN domain containing 2
758	0.0002385	0.0172031	503.193	404.542	1.24386	212072_s_at	CSNK2A1	casein kinase 2, alpha 1 polypeptide
759	0.0002391	0.0172237	129.944	63.3006	2.05281	230550_at	MS4A6A	membrane-spanning 4-domains, subfamily A, member 6A
760	0.0002401	0.0172718	249.859	182.387	1.36994	212367_at	FEM1B	fem-1 homolog b (C. elegans)
761	0.0002404	0.0172718	31.2607	36.6809	-1.17339	231787_at	SLC25A27	solute carrier family 25, member 27
762	0.000241	0.0172922	243.59	196.935	1.2369	204767_s_at	FEN1	flap structure-specific endonuclease 1
763	0.000242	0.0173412	331.908	251.424	1.32012	221652_s_at	C12orf11	chromosome 12 open reading frame 11
764	0.0002429	0.0173723	1745.8	1406.88	1.24091	213545_x_at	SNX3	sorting nexin 3
765	0.0002433	0.0173723	422.535	313.956	1.34584	201038_s_at	ANP32A	acidic (leucine-rich) nuclear phosphoprotein 32 family, member A
766	0.0002438	0.0173723	189.28	135.07	1.40135	212815_at	ASCC3	activating signal cointegrator 1 complex subunit 3
767	0.0002443	0.0173723	13.3633	16.9794	-1.2706	220979_s_at	ST6GALNAC5	ST6 (alpha-N-acetyl-neuraminyl-2,3-beta-galactosyl-1,3)-N-acetylgalactosaminide alpha-2,6-sialyltransferase 5
768	0.0002445	0.0173723	182.439	97.2887	1.87524	228280_at	ZC3HAV1L	zinc finger CCCH-type, antiviral 1-like
769	0.0002448	0.0173723	110.54	139.429	-1.26134	240446_at	MIB1	mindbomb homolog 1 (Drosophila)
770	0.0002453	0.0173723	673.025	462.426	1.45542	226128_at	C1orf58	chromosome 1 open reading frame 58
771	0.0002459	0.0173723	53.9189	43.2271	1.24734	226034_at	NA	NA
772	0.000246	0.0173723	31.5182	38.8433	-1.23241	239103_at	FLJ20489	hypothetical protein FLJ20489
773	0.0002462	0.0173723	157.745	106.39	1.48271	202569_s_at	MARK3	MAP/microtubule affinity-regulating kinase 3
774	0.0002468	0.0173723	56.786	45.7116	1.24227	201344_at	UBE2D2	ubiquitin-conjugating enzyme E2D 2 (UBC4/5 homolog, yeast)
775	0.0002469	0.0173723	369.876	249.409	1.48301	209028_s_at	ABI1	abl-interactor 1
776	0.0002471	0.0173723	286.808	170.92	1.67803	217739_s_at	PBEF1	pre-B-cell colony enhancing factor 1
777	0.0002472	0.0173723	30.9649	21.3154	1.4527	238122_at	RBM12B	RNA binding motif protein 12B
778	0.0002472	0.0173723	166.316	134.366	1.23779	213100_at	NA	NA
779	0.0002476	0.0173781	12.8979	14.8485	-1.15123	214409_at	RFPL3S	ret finger protein-like 3 antisense
780	0.0002487	0.0173853	286.822	172.812	1.65973	225785_at	REEP3	receptor accessory protein 3
781	0.0002487	0.0173853	946.65	755.526	1.25297	223180_s_at	C18orf55	chromosome 18 open reading frame 55
782	0.00025	0.0173853	225.815	162.15	1.39263	202543_s_at	GMFB	glia maturation factor, beta
783	0.0002501	0.0173853	226.753	140.937	1.6089	227761_at	MYO5A	myosin VA (heavy chain 12, myoxin)
784	0.0002501	0.0173853	113.716	84.6562	1.34327	201915_at	SEC63	SEC63 homolog (S. cerevisiae)
785	0.0002503	0.0173853	445.55	333.24	1.33702	212140_at	PDS5A	PDS5, regulator of cohesion maintenance, homolog A (S. cerevisiae)
786	0.0002504	0.0173853	56.1833	72.4194	-1.28898	241668_s_at	NA	NA
787	0.0002506	0.0173853	371.765	276.582	1.34414	222794_x_at	PAPD1	PAP associated domain containing 1
788	0.0002509	0.0173853	219.332	155.368	1.41169	229710_at	NA	NA
789	0.000251	0.0173853	33.9198	22.9725	1.47654	211343_s_at	COL13A1	collagen, type XIII, alpha 1
790	0.0002512	0.0173853	100.006	64.5956	1.54818	1559156_at	PIAS1	protein inhibitor of activated STAT, 1
791	0.0002521	0.0174242	82.8902	44.0791	1.88049	210538_s_at	BIRC3	baculoviral IAP repeat-containing 3
792	0.0002524	0.0174242	378.073	237.902	1.5892	208988_at	FBXL11	F-box and leucine-rich repeat protein 11
793	0.000253	0.0174341	14.7928	17.7284	-1.19844	233160_at	DEFB129	defensin, beta 129
794	0.0002533	0.0174341	187.042	103.855	1.801	209307_at	SWAP70	SWAP-70 protein
795	0.0002535	0.0174341	165.242	92.8545	1.77959	204912_at	IL10RA	interleukin 10 receptor, alpha
796	0.0002547	0.0174946	633.684	494.547	1.28134	218053_at	PRPF40A	PRP40 pre-mRNA processing factor 40 homolog A (S. cerevisiae)
797	0.0002558	0.017533	254.311	152.136	1.67161	235158_at	FLJ14803	hypothetical protein FLJ14803
798	0.0002559	0.017533	78.4724	39.4343	1.98995	229723_at	TAGAP	T-cell activation GTPase activating protein
799	0.0002577	0.0176115	27.0619	32.3499	-1.1954	233650_at	CEP63	centrosomal protein 63kDa
800	0.000258	0.0176115	19.5448	22.5184	-1.15215	237605_at	NA	NA
801	0.0002583	0.0176115	34.5686	44.795	-1.29583	223877_at	C1QTNF7	C1q and tumor necrosis factor related protein 7
802	0.0002588	0.0176115	305.428	193.165	1.58118	203221_at	TLE1	transducin-like enhancer of split 1 (E(sp1) homolog, Drosophila)
803	0.000259	0.0176115	216.956	256.689	-1.18314	227348_at	PARS2	prolyl-tRNA synthetase 2, mitochondrial (putative)
804	0.000259	0.0176115	2152.52	1221.5	1.7622	201137_s_at	HLA-DPB1	major histocompatibility complex, class II, DP beta 1
805	0.0002593	0.0176115	27.6027	22.2099	1.24281	203377_s_at	CDC40	cell division cycle 40 homolog (S. cerevisiae)
806	0.0002599	0.017616	334.593	215.713	1.5511	227314_at	ITGA2	integrin, alpha 2 (CD49B, alpha 2 subunit of VLA-2 receptor)
807	0.0002607	0.017616	22.7594	27.5511	-1.21054	224208_at	PLEKHA8	pleckstrin homology domain containing, family A (phosphoinositide binding specific) member 8
808	0.0002611	0.017616	250.131	292.785	-1.17053	215982_s_at	DOM3Z	dom-3 homolog Z (C. elegans)
809	0.0002613	0.017616	206.108	121.152	1.70123	225984_at	PRKAA1	protein kinase, AMP-activated, alpha 1 catalytic subunit
810	0.0002621	0.017616	294.463	227.252	1.29576	224789_at	WDR40A	WD repeat domain 40A
811	0.0002622	0.017616	347.362	269.857	1.28721	212973_at	RPIA	ribose 5-phosphate isomerase A (ribose 5-phosphate epimerase)
812	0.0002622	0.017616	686.442	451.374	1.52078	202949_s_at	FHL2	four and a half LIM domains 2
813	0.0002623	0.017616	1009.79	713.538	1.41518	200934_at	DEK	DEK oncogene (DNA binding)
814	0.0002624	0.017616	32.8605	17.4991	1.87784	240277_at	SLC30A7	solute carrier family 30 (zinc transporter), member 7
815	0.0002628	0.017616	90.5838	108.502	-1.19781	232408_at	ZFYVE28	zinc finger, FYVE domain containing 28
816	0.0002632	0.017616	192.645	149.984	1.28444	204500_s_at	AGTPBP1	ATP/GTP binding protein 1
817	0.0002635	0.017616	354.047	230.123	1.53851	225133_at	NA	NA
818	0.0002639	0.017616	336.176	228.541	1.47097	201589_at	SMC1A	structural maintenance of chromosomes 1A
819	0.0002641	0.017616	783.169	588.257	1.33134	201351_s_at	YME1L1	YME1-like 1 (S. cerevisiae)
820	0.0002642	0.017616	61.6716	78.7666	-1.27719	205148_s_at	CLCN4	chloride channel 4
821	0.0002647	0.0176226	47.2085	59.7401	-1.26545	235825_at	NA	NA
822	0.0002651	0.0176226	246.153	183.233	1.34339	235125_x_at	FAM73A	family with sequence similarity 73, member A
823	0.0002656	0.0176226	167.78	110.862	1.51341	240592_at	LCORL	ligand dependent nuclear receptor corepressor-like
824	0.000266	0.0176226	191.009	234.22	-1.22623	212303_x_at	NA	NA
825	0.0002666	0.0176226	548.174	379.505	1.44444	204009_s_at	KRAS	v-Ki-ras2 Kirsten rat sarcoma viral oncogene homolog
826	0.0002666	0.0176226	683.33	418.565	1.63255	204834_at	FGL2	fibrinogen-like 2
827	0.0002668	0.0176226	2234.94	1738.56	1.28552	208638_at	ATP6V1C2	ATPase, H+ transporting, lysosomal 42kDa, V1 subunit C2
828	0.000267	0.0176226	404.497	270.548	1.4951	209906_at	C3AR1	complement component 3a receptor 1
829	0.0002672	0.0176226	2669.67	2070.49	1.28939	209154_at	TAX1BP3	Tax1 (human T-cell leukemia virus type I) binding protein 3
830	0.0002677	0.0176343	274.727	199.777	1.37517	224872_at	DIP2B	DIP2 disco-interacting protein 2 homolog B (Drosophila)
831	0.0002699	0.0177415	2278.91	1885.34	1.20875	205812_s_at	SULT1C4	sulfotransferase family, cytosolic, 1C, member 4
832	0.0002702	0.0177415	99.0653	51.3596	1.92886	222235_s_at	GALNACT-2	chondroitin sulfate GalNAcT-2
833	0.0002703	0.0177415	13.365	16.2738	-1.21764	241320_at	R3HDM1	R3H domain containing 1
834	0.0002713	0.0177858	105.991	61.9455	1.71103	209949_at	NCF2	neutrophil cytosolic factor 2 (65kDa, chronic granulomatous disease, autosomal 2)
835	0.0002721	0.0178168	254.023	190.647	1.33243	212209_at	MED13L	mediator complex subunit 13-like
836	0.0002728	0.0178183	20.133	14.3201	1.40593	239768_x_at	NA	NA
837	0.0002729	0.0178183	38.6646	48.5101	-1.25464	241639_at	LOC645478	hypothetical LOC645478
838	0.0002731	0.0178183	30.4119	36.4798	-1.19952	243063_at	NA	NA
839	0.0002741	0.0178294	211.09	131.273	1.60803	217851_s_at	SLMO2	slowmo homolog 2 (Drosophila)
840	0.0002743	0.0178294	313.436	240.836	1.30145	224938_at	NA	NA
841	0.0002744	0.0178294	17.9739	14.3391	1.25349	1553193_at	ZNF441	zinc finger protein 441
842	0.0002748	0.0178294	1667.27	1336.4	1.24758	202117_at	ARHGAP1	Rho GTPase activating protein 1
843	0.0002749	0.0178294	50.3405	81.1152	-1.61133	206290_s_at	RGS7	regulator of G-protein signaling 7
844	0.0002756	0.0178536	69.8979	45.0708	1.55085	226596_x_at	LOC729852	hypothetical protein LOC729852
845	0.0002765	0.0178907	62.8982	44.7466	1.40565	1554067_at	FLJ32549	hypothetical protein FLJ32549
846	0.0002774	0.0179277	106.41	67.8878	1.56744	229256_at	PGM2L1	phosphoglucomutase 2-like 1
847	0.0002785	0.0179426	140.29	115.223	1.21756	223340_at	SPG3A	spastic paraplegia 3A (autosomal dominant)
848	0.0002789	0.0179426	10.1357	11.1734	-1.10238	1559342_a_at	SNRPN	small nuclear ribonucleoprotein polypeptide N
849	0.000279	0.0179426	41.6562	52.1029	-1.25078	1556199_a_at	RGS9BP	regulator of G protein signaling 9 binding protein
850	0.0002793	0.0179426	71.061	86.0796	-1.21135	205293_x_at	BAIAP2	BAI1-associated protein 2
851	0.0002795	0.0179426	716.138	410.735	1.74355	208636_at	ACTN1	actinin, alpha 1
852	0.0002796	0.0179426	477.636	300.445	1.58976	203044_at	CHSY1	carbohydrate (chondroitin) synthase 1
853	0.0002804	0.0179729	72.8688	57.9758	1.25688	1567627_at	CD74	CD74 molecule, major histocompatibility complex, class II invariant chain
854	0.0002818	0.0180415	112.718	70.4954	1.59894	223089_at	VEZT	vezatin, adherens junctions transmembrane protein
855	0.0002828	0.018076	38.2242	48.5417	-1.26992	231095_at	NA	NA
856	0.000283	0.018076	314.346	223.355	1.40739	1553979_at	NA	NA
857	0.0002837	0.0180995	113.75	77.3936	1.46976	217894_at	KCTD3	potassium channel tetramerisation domain containing 3
858	0.0002851	0.0181676	61.5754	38.2356	1.61042	221911_at	ETV1	ets variant gene 1
859	0.0002861	0.0182017	28.929	23.9142	1.2097	220060_s_at	C12orf48	chromosome 12 open reading frame 48
860	0.0002863	0.0182017	154.874	115.947	1.33573	204700_x_at	C1orf107	chromosome 1 open reading frame 107
861	0.0002876	0.0182398	194.625	136.174	1.42923	202267_at	LAMC2	laminin, gamma 2
862	0.0002877	0.0182398	1841.48	1459.36	1.26184	226801_s_at	LOC646890	hypothetical LOC646890
863	0.0002879	0.0182398	44.2118	33.7779	1.3089	225830_at	PDZD8	PDZ domain containing 8
864	0.0002893	0.0183073	10.3416	8.95299	1.1551	242331_x_at	LOC642236	similar to FRG1 protein (FSHD region gene 1 protein)
865	0.0002898	0.0183092	398.143	263.709	1.50978	229713_at	NA	NA
866	0.00029	0.0183092	38.2866	32.248	1.18725	238065_at	TPM3	tropomyosin 3
867	0.0002905	0.0183196	38.0952	25.3754	1.50127	225047_at	NUPL1	nucleoporin like 1
868	0.000291	0.01833	135.479	108.105	1.25321	238642_at	ANKRD13D	ankyrin repeat domain 13 family, member D
869	0.0002925	0.0183329	124.315	161.046	-1.29547	244627_at	DAK	dihydroxyacetone kinase 2 homolog (S. cerevisiae)
870	0.0002927	0.0183329	257.495	174.707	1.47387	226406_at	C18orf25	chromosome 18 open reading frame 25
871	0.0002928	0.0183329	97.5331	118.635	-1.21635	227271_at	FGF11	fibroblast growth factor 11
872	0.0002931	0.0183329	121.653	76.9288	1.58137	209602_s_at	GATA3	GATA binding protein 3
873	0.0002932	0.0183329	1089.63	736.393	1.47968	219274_at	TSPAN12	tetraspanin 12
874	0.0002935	0.0183329	270.272	101.293	2.66823	219607_s_at	MS4A4A	membrane-spanning 4-domains, subfamily A, member 4
875	0.0002936	0.0183329	189.154	227.469	-1.20256	207511_s_at	C2orf24	chromosome 2 open reading frame 24
876	0.0002942	0.0183329	225.575	126.206	1.78736	223620_at	GPR34	G protein-coupled receptor 34
877	0.0002943	0.0183329	69.3903	44.592	1.55612	226837_at	SPRED1	sprouty-related, EVH1 domain containing 1
878	0.0002944	0.0183329	464.321	341.725	1.35876	226817_at	DSC2	desmocollin 2
879	0.0002951	0.0183376	117.828	79.2233	1.48729	205579_at	HRH1	histamine receptor H1
880	0.0002955	0.0183376	260.078	198.917	1.30747	204276_at	TK2	thymidine kinase 2, mitochondrial
881	0.000296	0.0183376	95.7326	70.7926	1.3523	228005_at	ZXDB	zinc finger, X-linked, duplicated B
882	0.000296	0.0183376	1331.2	884.206	1.50553	202603_at	NA	NA
883	0.0002977	0.0183376	333.706	163.458	2.04154	231577_s_at	GBP1	guanylate binding protein 1, interferon-inducible, 67kDa
884	0.0002978	0.0183376	60.2294	45.0626	1.33657	222558_at	P15RS	hypothetical protein FLJ10656
885	0.000298	0.0183376	230.806	171.698	1.34425	203349_s_at	ETV5	ets variant gene 5 (ets-related molecule)
886	0.000298	0.0183376	525.556	323.435	1.62492	223238_s_at	PBRM1	polybromo 1
887	0.0002981	0.0183376	132.857	100.959	1.31595	213320_at	PRMT3	protein arginine methyltransferase 3
888	0.0002984	0.0183376	18.7133	14.3496	1.3041	219294_at	CENPQ	centromere protein Q
889	0.0002984	0.0183376	391.575	259.817	1.50712	201063_at	RCN1	reticulocalbin 1, EF-hand calcium binding domain
890	0.0002985	0.0183376	542.993	449.69	1.20748	224734_at	HMGB1	high-mobility group box 1
891	0.0002989	0.0183416	23.2151	26.3592	-1.13543	1554712_a_at	GLYATL2	glycine-N-acyltransferase-like 2
892	0.0002999	0.0183713	51.6445	64.9506	-1.25765	231937_at	NA	NA
893	0.0003006	0.0183713	154.402	83.2645	1.85436	218802_at	CCDC109B	coiled-coil domain containing 109B
894	0.0003007	0.0183713	622.234	463.15	1.34348	212526_at	SPG20	spastic paraplegia 20 (Troyer syndrome)
895	0.0003009	0.0183713	12.3647	14.7258	-1.19095	214621_at	GYS2	glycogen synthase 2 (liver)
896	0.0003011	0.0183713	30.0292	34.8238	-1.15966	235050_at	SLC2A12	solute carrier family 2 (facilitated glucose transporter), member 12
897	0.0003014	0.0183713	113.901	64.9884	1.75263	221698_s_at	CLEC7A	C-type lectin domain family 7, member A
898	0.0003021	0.0183934	1289.78	890.954	1.44764	226534_at	KITLG	KIT ligand
899	0.0003045	0.018496	486.415	297.945	1.63257	225290_at	ETNK1	ethanolamine kinase 1
900	0.0003047	0.018496	77.262	53.5793	1.44201	208762_at	SUMO1	SMT3 suppressor of mif two 3 homolog 1 (S. cerevisiae)
901	0.0003048	0.018496	434.124	339.221	1.27977	218805_at	GIMAP5	GTPase, IMAP family member 5
902	0.0003078	0.0186549	873.621	648.147	1.34788	1555837_s_at	POLR2B	polymerase (RNA) II (DNA directed) polypeptide B, 140kDa
903	0.0003081	0.0186549	912.643	634.41	1.43857	225032_at	FNDC3B	fibronectin type III domain containing 3B
904	0.000309	0.0186836	17.4929	26.6145	-1.52145	207117_at	ZNF117	zinc finger protein 117
905	0.0003093	0.0186836	96.0957	61.5624	1.56095	226122_at	PLEKHG1	pleckstrin homology domain containing, family G (with RhoGef domain) member 1
906	0.0003096	0.0186836	267.986	301.268	-1.12419	209021_x_at	KIAA0652	KIAA0652
907	0.0003116	0.0187474	292.567	197.441	1.48179	225501_at	PHF6	PHD finger protein 6
908	0.0003121	0.0187474	482.986	278.524	1.73409	212012_at	PXDN	peroxidasin homolog (Drosophila)
909	0.0003124	0.0187474	34.8948	27.9686	1.24764	228286_at	FLJ40869	hypothetical protein FLJ40869
910	0.0003126	0.0187474	257.855	195.994	1.31563	225431_x_at	ACY1L2	aminoacylase 1-like 2
911	0.0003127	0.0187474	1009.41	720.874	1.40026	207808_s_at	PROS1	protein S (alpha)
912	0.0003128	0.0187474	374.055	276.832	1.3512	226352_at	JMY	junction-mediating and regulatory protein
913	0.0003133	0.0187474	159.278	93.9677	1.69503	225021_at	ZNF532	zinc finger protein 532
914	0.0003134	0.0187474	1482.46	1204.24	1.23104	203024_s_at	C5orf15	chromosome 5 open reading frame 15
915	0.000314	0.0187628	298.178	181.705	1.641	230265_at	SEL1L	sel-1 suppressor of lin-12-like (C. elegans)
916	0.0003148	0.0187901	282.932	191.273	1.47921	209360_s_at	RUNX1	runt-related transcription factor 1 (acute myeloid leukemia 1; aml1 oncogene)
917	0.0003167	0.0188828	621.827	1084.16	-1.7435	208850_s_at	THY1	Thy-1 cell surface antigen
918	0.0003182	0.0189516	108.798	81.3789	1.33693	224392_s_at	OPN3	opsin 3 (encephalopsin, panopsin)
919	0.0003191	0.0189758	109.585	85.3264	1.2843	206315_at	CRLF1	cytokine receptor-like factor 1
920	0.0003193	0.0189758	207.843	123.917	1.67728	201939_at	PLK2	polo-like kinase 2 (Drosophila)
921	0.0003211	0.0190125	808.548	609.687	1.32617	218571_s_at	CHMP4A	chromatin modifying protein 4A
922	0.0003213	0.0190125	77.5255	64.286	1.20595	235045_at	RBM7	RNA binding motif protein 7
923	0.000322	0.0190125	308.057	228.682	1.3471	207405_s_at	RAD17	RAD17 homolog (S. pombe)
924	0.0003222	0.0190125	269.386	324.989	-1.20641	209736_at	SOX13	SRY (sex determining region Y)-box 13
925	0.0003223	0.0190125	493.935	265.839	1.85802	222925_at	DCDC2	doublecortin domain containing 2
926	0.0003224	0.0190125	1158.63	928.833	1.24741	201987_at	MED13	mediator complex subunit 13
927	0.0003227	0.0190125	39.9798	51.8274	-1.29634	241890_at	NA	NA
928	0.0003227	0.0190125	49.7035	32.0508	1.55077	241808_at	C8orf70	chromosome 8 open reading frame 70
929	0.0003231	0.0190128	445.796	247.326	1.80246	227364_at	NA	NA
930	0.0003234	0.0190128	47.986	58.3858	-1.21673	1570433_at	TMPRSS2	transmembrane protease, serine 2
931	0.0003239	0.0190189	50.4143	40.5071	1.24458	225412_at	TMEM87B	transmembrane protein 87B
932	0.0003242	0.0190189	159.824	104.074	1.53568	221193_s_at	ZCCHC10	zinc finger, CCHC domain containing 10
933	0.0003247	0.0190278	61.698	120.532	-1.95359	221008_s_at	AGXT2L1	alanine-glyoxylate aminotransferase 2-like 1
934	0.0003251	0.0190309	22.4492	27.9508	-1.24507	217424_at	NA	NA
935	0.0003257	0.0190456	283.251	203.695	1.39056	207719_x_at	CEP170	centrosomal protein 170kDa
936	0.0003268	0.0190895	871.445	696.58	1.25103	217730_at	TMBIM1	transmembrane BAX inhibitor motif containing 1
937	0.0003277	0.01911	158.842	107.413	1.47879	239292_at	NA	NA
938	0.0003281	0.01911	36.2313	25.0345	1.44725	225939_at	EIF4E3	eukaryotic translation initiation factor 4E family member 3
939	0.0003282	0.01911	78.2275	49.9272	1.56683	235144_at	NA	NA
940	0.0003293	0.0191537	24.7101	28.812	-1.166	231826_at	C20orf74	chromosome 20 open reading frame 74
941	0.0003298	0.0191624	80.1623	54.2288	1.47822	221782_at	DNAJC10	DnaJ (Hsp40) homolog, subfamily C, member 10
942	0.0003306	0.0191681	28.4899	36.8541	-1.29358	1568807_a_at	NA	NA
943	0.0003306	0.0191681	427.445	264.733	1.61463	211675_s_at	MDFIC	MyoD family inhibitor domain containing
944	0.000331	0.019171	501.642	389.479	1.28798	212648_at	DHX29	DEAH (Asp-Glu-Ala-His) box polypeptide 29
945	0.0003316	0.0191854	27.7655	23.1219	1.20083	207623_at	ABCF2	ATP-binding cassette, sub-family F (GCN20), member 2
946	0.0003322	0.0191938	259.216	159.535	1.62482	218668_s_at	RAP2C	RAP2C, member of RAS oncogene family
947	0.0003326	0.0191938	58.5045	93.9703	-1.60621	234150_at	PLCL1	phospholipase C-like 1
948	0.000333	0.0191938	718.836	523.64	1.37277	226518_at	KCTD10	potassium channel tetramerisation domain containing 10
949	0.0003333	0.0191938	52.882	68.9982	-1.30476	1564010_at	CAST	calpastatin
950	0.0003335	0.0191938	48.1159	33.4555	1.4382	222765_x_at	ESF1	ESF1, nucleolar pre-rRNA processing protein, homolog (S. cerevisiae)
951	0.0003344	0.0192254	214.179	114.877	1.86443	209187_at	DR1	down-regulator of transcription 1, TBP-binding (negative cofactor 2)
952	0.0003358	0.0192856	339.413	223.08	1.52149	203211_s_at	MTMR2	myotubularin related protein 2
953	0.0003362	0.0192883	511.405	345.881	1.47856	202097_at	NUP153	nucleoporin 153kDa
954	0.0003374	0.0193343	243.301	199.326	1.22062	239364_at	ETV6	ets variant gene 6 (TEL oncogene)
955	0.0003389	0.0193343	78.0806	41.4667	1.88297	238668_at	NA	NA
956	0.0003392	0.0193343	407.935	277.767	1.46862	225243_s_at	SLMAP	sarcolemma associated protein
957	0.0003394	0.0193343	1445.4	1084.47	1.33282	201238_s_at	CAPZA2	capping protein (actin filament) muscle Z-line, alpha 2
958	0.0003395	0.0193343	79.5363	105.245	-1.32324	242780_at	VAPA	VAMP (vesicle-associated membrane protein)-associated protein A, 33kDa
959	0.0003396	0.0193343	490.567	357.057	1.37392	210293_s_at	SEC23B	Sec23 homolog B (S. cerevisiae)
960	0.00034	0.0193343	232.003	286.661	-1.23559	229031_at	CNNM3	cyclin M3
961	0.00034	0.0193343	505.002	372.911	1.35421	226184_at	FMNL2	formin-like 2
962	0.0003405	0.0193343	13.7545	15.7385	-1.14425	240462_at	CLYBL	citrate lyase beta like
963	0.0003407	0.0193343	15.147	19.7456	-1.30359	207308_at	SLCO1A2	solute carrier organic anion transporter family, member 1A2
964	0.0003409	0.0193343	391.199	271.323	1.44182	226831_at	NA	NA
965	0.0003414	0.0193343	182.51	118.774	1.53662	200597_at	EIF3A	eukaryotic translation initiation factor 3, subunit A
966	0.0003416	0.0193343	90.3081	61.865	1.45976	226136_at	GLIPR1	GLI pathogenesis-related 1 (glioma)
967	0.0003426	0.0193709	46.1996	69.1955	-1.49775	220415_at	TNNI3K	TNNI3 interacting kinase
968	0.0003435	0.0194017	56.8892	39.3384	1.44615	231738_at	PCDHB7	protocadherin beta 7
969	0.0003448	0.0194278	36.9987	44.8629	-1.21255	240805_at	NA	NA
970	0.0003452	0.0194278	17.4555	20.1907	-1.1567	1569676_at	TOR1AIP2	torsin A interacting protein 2
971	0.0003455	0.0194278	1444.94	772.225	1.87114	203892_at	WFDC2	WAP four-disulfide core domain 2
972	0.0003457	0.0194278	36.0952	42.1956	-1.16901	1569930_at	DCUN1D4	DCN1, defective in cullin neddylation 1, domain containing 4 (S. cerevisiae)
973	0.0003466	0.0194278	37.8444	23.6368	1.60108	240046_at	NA	NA
974	0.000347	0.0194278	50.0225	26.5011	1.88756	209829_at	C6orf32	chromosome 6 open reading frame 32
975	0.000347	0.0194278	91.4793	73.5077	1.24449	219889_at	FRAT1	frequently rearranged in advanced T-cell lymphomas
976	0.0003475	0.0194278	137.119	111.867	1.22574	207375_s_at	IL15RA	interleukin 15 receptor, alpha
977	0.0003487	0.0194278	182.902	149.914	1.22005	222136_x_at	ZNF43	zinc finger protein 43
978	0.0003489	0.0194278	96.1806	67.0948	1.4335	214193_s_at	C1orf107	chromosome 1 open reading frame 107
979	0.0003489	0.0194278	358.6	244.474	1.46682	213165_at	CEP350	centrosomal protein 350kDa
980	0.0003495	0.0194278	87.2961	107.604	-1.23264	224082_at	NA	NA
981	0.0003508	0.0194278	269.636	200.039	1.34792	213918_s_at	NIPBL	Nipped-B homolog (Drosophila)
982	0.0003509	0.0194278	27.3216	20.2065	1.35212	231215_at	NA	NA
983	0.0003515	0.0194278	22.6488	26.5954	-1.17425	222177_s_at	SCAND2	SCAN domain containing 2
984	0.0003516	0.0194278	241.778	164.814	1.46698	223358_s_at	NA	NA
985	0.0003516	0.0194278	16.0066	17.7158	-1.10678	243686_at	NA	NA
986	0.0003517	0.0194278	98.942	119.588	-1.20867	234801_s_at	ACSS1	acyl-CoA synthetase short-chain family member 1
987	0.000352	0.0194278	486.681	351.091	1.38619	203269_at	NSMAF	neutral sphingomyelinase (N-SMase) activation associated factor
988	0.0003521	0.0194278	134.556	81.9617	1.6417	212569_at	SMCHD1	structural maintenance of chromosomes flexible hinge domain containing 1
989	0.0003522	0.0194278	68.3097	80.5882	-1.17975	223410_s_at	NA	NA
990	0.0003522	0.0194278	80.0742	100.845	-1.25939	1561595_x_at	NA	NA
991	0.0003524	0.0194278	514.34	439.191	1.17111	222497_x_at	NMD3	NMD3 homolog (S. cerevisiae)
992	0.0003531	0.0194278	391.579	278.635	1.40535	218478_s_at	ZCCHC8	zinc finger, CCHC domain containing 8
993	0.0003531	0.0194278	2117.75	1546.55	1.36934	201385_at	DHX15	DEAH (Asp-Glu-Ala-His) box polypeptide 15
994	0.0003532	0.0194278	91.2291	72.7882	1.25335	221156_x_at	CCPG1	cell cycle progression 1
995	0.0003538	0.0194281	35.6867	21.6389	1.64919	228438_at	TRPA1	transient receptor potential cation channel, subfamily A, member 1
996	0.000355	0.0194281	445.46	295.894	1.50547	229120_s_at	C1orf56	chromosome 1 open reading frame 56
997	0.0003557	0.0194281	258.34	132.333	1.95219	202207_at	ARL4C	ADP-ribosylation factor-like 4C
998	0.0003561	0.0194281	677.686	486.686	1.39245	207738_s_at	NCKAP1	NCK-associated protein 1
999	0.0003562	0.0194281	128.668	152.764	-1.18727	212173_at	AK2	adenylate kinase 2
1000	0.0003564	0.0194281	51.6491	60.8083	-1.17733	1552924_a_at	PITPNM2	phosphatidylinositol transfer protein, membrane-associated 2
1001	0.000357	0.0194281	147.078	111.812	1.3154	235240_at	ATXN3	ataxin 3
1002	0.0003572	0.0194281	331.223	245.315	1.3502	225813_at	RC3H2	ring finger and CCCH-type zinc finger domains 2
1003	0.0003579	0.0194281	38.626	46.3913	-1.20104	1554637_a_at	CBFA2T2	core-binding factor, runt domain, alpha subunit 2; translocated to, 2
1004	0.0003583	0.0194281	627.882	449.419	1.3971	221931_s_at	SEH1L	SEH1-like (S. cerevisiae)
1005	0.0003583	0.0194281	184.043	79.1833	2.32426	234987_at	C20orf118	chromosome 20 open reading frame 118
1006	0.0003586	0.0194281	245.183	182.007	1.34711	204053_x_at	PTEN	phosphatase and tensin homolog (mutated in multiple advanced cancers 1)
1007	0.0003587	0.0194281	276.676	187.48	1.47576	204924_at	TLR2	toll-like receptor 2
1008	0.0003588	0.0194281	422.953	320.547	1.31947	213009_s_at	TRIM37	tripartite motif-containing 37
1009	0.0003588	0.0194281	11.2266	12.885	-1.14772	211088_s_at	PLK4	polo-like kinase 4 (Drosophila)
1010	0.0003594	0.0194281	100.889	132.377	-1.31211	232300_at	MMRN2	multimerin 2
1011	0.0003596	0.0194281	282.484	189.806	1.48827	205474_at	CRLF3	cytokine receptor-like factor 3
1012	0.0003599	0.0194281	1249.66	1046.48	1.19415	200618_at	LASP1	LIM and SH3 protein 1
1013	0.0003602	0.0194281	411.137	248.754	1.65279	201722_s_at	GALNT1	UDP-N-acetyl-alpha-D-galactosamine:polypeptide N-acetylgalactosaminyltransferase 1 (GalNAc-T1)
1014	0.0003612	0.0194281	130.148	98.7115	1.31847	210168_at	C6	complement component 6
1015	0.0003613	0.0194281	413.921	271.088	1.52689	209206_at	SEC22B	SEC22 vesicle trafficking protein homolog B (S. cerevisiae)
1016	0.0003618	0.0194281	374.532	231.908	1.615	1558956_s_at	IFT80	intraflagellar transport 80 homolog (Chlamydomonas)
1017	0.0003622	0.0194281	47.1191	61.2334	-1.29954	229311_at	GKAP1	G kinase anchoring protein 1
1018	0.0003622	0.0194281	173.843	213.069	-1.22564	240030_at	COMMD6	COMM domain containing 6
1019	0.0003622	0.0194281	366.107	209.886	1.74431	218854_at	DSE	dermatan sulfate epimerase
1020	0.0003627	0.0194281	38.6723	52.3038	-1.35249	1561923_a_at	SF3B14	splicing factor 3B, 14 kDa subunit
1021	0.0003628	0.0194281	383.885	303.43	1.26515	226217_at	SLC30A7	solute carrier family 30 (zinc transporter), member 7
1022	0.000364	0.0194649	164.676	122.168	1.34794	234984_at	NEDD1	neural precursor cell expressed, developmentally down-regulated 1
1023	0.0003642	0.0194649	587.179	360.669	1.62803	238002_at	GOLIM4	golgi integral membrane protein 4
1024	0.0003646	0.0194673	61.2664	25.9758	2.35859	244567_at	NA	NA
1025	0.000367	0.0195763	1070.44	736.642	1.45314	213044_at	ROCK1	Rho-associated, coiled-coil containing protein kinase 1
1026	0.0003688	0.0196468	124.476	83.2279	1.4956	222654_at	IMPAD1	inositol monophosphatase domain containing 1
1027	0.0003692	0.0196468	201.981	116.399	1.73525	236224_at	RIT1	Ras-like without CAAX 1
1028	0.0003694	0.0196468	65.5153	35.976	1.82108	219947_at	CLEC4A	C-type lectin domain family 4, member A
1029	0.0003701	0.0196649	299.204	205.6	1.45528	226962_at	ZBTB41	zinc finger and BTB domain containing 41
1030	0.0003707	0.0196777	1164.77	833.376	1.39765	212449_s_at	LYPLA1	lysophospholipase I
1031	0.0003713	0.0196904	111.913	62.7507	1.78346	210145_at	PLA2G4A	phospholipase A2, group IVA (cytosolic, calcium-dependent)
1032	0.0003723	0.0197243	130.354	92.8904	1.40331	223418_x_at	ANKRD13C	ankyrin repeat domain 13C
1033	0.0003737	0.019757	149.356	109.041	1.36972	214684_at	MEF2A	myocyte enhancer factor 2A
1034	0.0003738	0.019757	15.3935	17.4961	-1.13659	239245_at	NA	NA
1035	0.000374	0.019757	106.962	67.2234	1.59114	244008_at	NA	NA
1036	0.000375	0.0197861	807.486	546.711	1.47699	217901_at	DSG2	desmoglein 2
1037	0.0003756	0.0197861	459.417	279.128	1.6459	226326_at	PCGF5	polycomb group ring finger 5
1038	0.0003758	0.0197861	455.132	309.029	1.47278	219157_at	KLHL2	kelch-like 2, Mayven (Drosophila)
1039	0.000376	0.0197861	8.77433	9.71961	-1.10773	241291_at	NA	NA
1040	0.0003768	0.0198092	90.1156	57.7928	1.55929	214678_x_at	ZFX	zinc finger protein, X-linked
1041	0.0003776	0.0198322	123.048	87.2991	1.4095	52731_at	FLJ20294	hypothetical protein FLJ20294
1042	0.000379	0.0198691	52.9581	33.9759	1.55869	210705_s_at	TRIM5	tripartite motif-containing 5
1043	0.0003795	0.0198691	562.656	417.203	1.34864	218224_at	PNMA1	paraneoplastic antigen MA1
1044	0.0003803	0.0198691	831.714	697.679	1.19212	209190_s_at	DIAPH1	diaphanous homolog 1 (Drosophila)
1045	0.0003807	0.0198691	233.708	153.43	1.52322	203414_at	MMD	monocyte to macrophage differentiation-associated
1046	0.0003816	0.0198691	116.013	75.4265	1.5381	228745_at	SGTB	small glutamine-rich tetratricopeptide repeat (TPR)-containing, beta
1047	0.0003818	0.0198691	83.3439	54.3288	1.53407	238205_at	WDR40B	WD repeat domain 40B
1048	0.0003818	0.0198691	39.4979	25.1217	1.57227	1556009_at	PEX13	peroxisome biogenesis factor 13
1049	0.0003819	0.0198691	294.422	191.324	1.53887	202820_at	AHR	aryl hydrocarbon receptor
1050	0.0003822	0.0198691	585.372	411.819	1.42143	212221_x_at	IDS	iduronate 2-sulfatase (Hunter syndrome)
1051	0.0003822	0.0198691	1169.23	706.407	1.65517	213693_s_at	MUC1	mucin 1, cell surface associated
1052	0.0003823	0.0198691	97.07	138.494	-1.42674	213695_at	PON3	paraoxonase 3
1053	0.0003832	0.0198969	132.292	161.866	-1.22355	206387_at	CDX2	caudal type homeobox 2
1054	0.0003842	0.0199299	127.087	168.81	-1.32831	65585_at	FAM86B1	family with sequence similarity 86, member B1
1055	0.000385	0.0199458	436.607	341.19	1.27966	201986_at	MED13	mediator complex subunit 13
1056	0.0003855	0.0199458	137.874	64.6268	2.13339	211368_s_at	CASP1	caspase 1, apoptosis-related cysteine peptidase (interleukin 1, beta, convertase)
1057	0.0003856	0.0199458	346.73	262.26	1.32209	228571_at	RBAK	RB-associated KRAB zinc finger
1058	0.0003863	0.0199631	139.298	104.778	1.32946	230298_at	LOC153364	similar to metallo-beta-lactamase superfamily protein
1059	0.0003873	0.0199959	405.779	293.125	1.38432	218323_at	RHOT1	ras homolog gene family, member T1
1060	0.0003888	0.0200321	64.4828	80.2891	-1.24512	205902_at	KCNN3	potassium intermediate/small conductance calcium-activated channel, subfamily N, member 3
1061	0.0003888	0.0200321	31.8905	37.5054	-1.17607	1553506_at	CPO	carboxypeptidase O
1062	0.0003891	0.0200321	516.239	383.736	1.3453	201133_s_at	PJA2	praja 2, RING-H2 motif containing
1063	0.0003902	0.0200407	238.405	144.926	1.64501	223322_at	RASSF5	Ras association (RalGDS/AF-6) domain family 5
1064	0.0003906	0.0200407	100.371	74.7433	1.34288	235143_at	SLC10A7	solute carrier family 10 (sodium/bile acid cotransporter family), member 7
1065	0.0003909	0.0200407	99.6506	76.7769	1.29792	223452_s_at	DKFZP564J0863	DKFZP564J0863 protein
1066	0.0003915	0.0200407	70.3033	99.3661	-1.41339	202410_x_at	IGF2	insulin-like growth factor 2 (somatomedin A)
1067	0.0003918	0.0200407	242.061	171.401	1.41225	222108_at	AMIGO2	adhesion molecule with Ig-like domain 2
1068	0.0003923	0.0200407	588.873	474.663	1.24061	215438_x_at	GSPT1	G1 to S phase transition 1
1069	0.0003924	0.0200407	339.319	411.9	-1.2139	33768_at	DMWD	dystrophia myotonica, WD repeat containing
1070	0.0003925	0.0200407	78.7496	36.5872	2.15238	227140_at	NA	NA
1071	0.0003927	0.0200407	130.993	107.726	1.21599	229492_at	VANGL1	vang-like 1 (van gogh, Drosophila)
1072	0.000393	0.0200407	76.5118	96.8026	-1.2652	207073_at	CDKL2	cyclin-dependent kinase-like 2 (CDC2-related kinase)
1073	0.0003933	0.0200407	556.471	384.745	1.44634	222543_at	DERL1	Der1-like domain family, member 1
1074	0.0003945	0.0200526	34.1615	23.8451	1.43264	203362_s_at	MAD2L1	MAD2 mitotic arrest deficient-like 1 (yeast)
1075	0.0003947	0.0200526	245.498	147.866	1.66027	212918_at	RECQL	RecQ protein-like (DNA helicase Q1-like)
1076	0.0003949	0.0200526	524.967	354.14	1.48237	226459_at	PIK3AP1	phosphoinositide-3-kinase adaptor protein 1
1077	0.000395	0.0200526	599.396	346.039	1.73216	227792_at	LOC162073	hypothetical protein LOC162073
1078	0.0003955	0.0200593	101.739	72.1827	1.40946	226503_at	RIF1	RAP1 interacting factor homolog (yeast)
1079	0.0003976	0.0201472	418.404	250.437	1.6707	232617_at	CTSS	cathepsin S
1080	0.0003988	0.0201636	294.987	215.868	1.36652	227767_at	CSNK1G3	casein kinase 1, gamma 3
1081	0.000399	0.0201636	771.519	577.349	1.33631	1553906_s_at	FGD2	FYVE, RhoGEF and PH domain containing 2
1082	0.0003993	0.0201636	249.76	183.036	1.36454	219443_at	TASP1	taspase, threonine aspartase, 1
1083	0.0003994	0.0201636	238.9	188.018	1.27062	219358_s_at	CENTA2	centaurin, alpha 2
1084	0.0003998	0.0201652	33.3764	44.3429	-1.32857	219454_at	EGFL6	EGF-like-domain, multiple 6
1085	0.0004014	0.0202187	322.169	251.905	1.27893	203327_at	IDE	insulin-degrading enzyme
1086	0.0004016	0.0202187	1603.68	1126.29	1.42386	209120_at	NR2F2	nuclear receptor subfamily 2, group F, member 2
1087	0.0004025	0.0202318	111.061	69.7291	1.59275	209570_s_at	D4S234E	DNA segment on chromosome 4 (unique) 234 expressed sequence
1088	0.0004026	0.0202318	138.84	172.01	-1.23891	218365_s_at	DARS2	aspartyl-tRNA synthetase 2, mitochondrial
1089	0.0004032	0.0202398	430.424	316.842	1.35848	213019_at	RANBP6	RAN binding protein 6
1090	0.0004035	0.0202398	20.3471	13.6158	1.49438	231925_at	P2RY1	purinergic receptor P2Y, G-protein coupled, 1
1091	0.0004056	0.0203265	146.092	106.84	1.36739	223465_at	COL4A3BP	collagen, type IV, alpha 3 (Goodpasture antigen) binding protein
1092	0.000406	0.0203279	460.396	253.225	1.81813	219666_at	MS4A6A	membrane-spanning 4-domains, subfamily A, member 6A
1093	0.000407	0.0203421	515.3	371.225	1.38811	222552_at	GOLT1B	golgi transport 1 homolog B (S. cerevisiae)
1094	0.0004072	0.0203421	397.685	301.222	1.32024	225553_at	NA	NA
1095	0.0004074	0.0203421	54.4195	38.5233	1.41264	239108_at	MLSTD1	male sterility domain containing 1
1096	0.0004083	0.0203595	300.132	211.051	1.42208	228189_at	BAG4	BCL2-associated athanogene 4
1097	0.0004094	0.0203595	41.3667	30.695	1.34767	235092_at	KCTD1	potassium channel tetramerisation domain containing 1
1098	0.0004097	0.0203595	899.872	682.748	1.31801	224935_at	EIF2S3	eukaryotic translation initiation factor 2, subunit 3 gamma, 52kDa
1099	0.0004099	0.0203595	16.8389	18.9611	-1.12603	244335_at	NA	NA
1100	0.0004103	0.0203595	82.6867	106.102	-1.28318	241454_at	NA	NA
1101	0.0004106	0.0203595	23.4108	17.9217	1.30628	225438_at	NUDCD1	NudC domain containing 1
1102	0.0004109	0.0203595	215.359	164.163	1.31186	213930_at	NA	NA
1103	0.000411	0.0203595	77.5366	93.6809	-1.20821	214322_at	CAMK2G	calcium/calmodulin-dependent protein kinase (CaM kinase) II gamma
1104	0.0004111	0.0203595	305.912	215.791	1.41763	202165_at	PPP1R2	protein phosphatase 1, regulatory (inhibitor) subunit 2
1105	0.0004119	0.0203807	75.7313	47.3647	1.5989	228654_at	SPIN4	spindlin family, member 4
1106	0.0004127	0.0203834	145.45	109.698	1.32591	203843_at	RPS6KA3	ribosomal protein S6 kinase, 90kDa, polypeptide 3
1107	0.0004127	0.0203834	218.533	181.659	1.20299	210510_s_at	NRP1	neuropilin 1
1108	0.0004139	0.0203976	463.093	318.604	1.45351	225585_at	RAP2A	RAP2A, member of RAS oncogene family
1109	0.0004144	0.0203976	87.2707	117.864	-1.35056	220365_at	ALLC	allantoicase
1110	0.0004151	0.0203976	111.76	63.092	1.77138	1552316_a_at	GIMAP1	GTPase, IMAP family member 1
1111	0.0004154	0.0203976	309.026	247.628	1.24794	225783_at	UBE2F	ubiquitin-conjugating enzyme E2F (putative)
1112	0.0004154	0.0203976	28.4434	32.9751	-1.15932	222829_s_at	IL20RA	interleukin 20 receptor, alpha
1113	0.0004155	0.0203976	253.964	172.29	1.47405	225974_at	TMEM64	transmembrane protein 64
1114	0.0004156	0.0203976	327.318	203.836	1.60579	212824_at	FUBP3	far upstream element (FUSE) binding protein 3
1115	0.0004161	0.0204038	417.507	326.966	1.27691	225976_at	BTF3L4	basic transcription factor 3-like 4
1116	0.0004167	0.0204149	175.841	115.941	1.51665	203182_s_at	SRPK2	SFRS protein kinase 2
1117	0.0004181	0.0204652	24.367	32.4415	-1.33137	1564318_at	POLR3A	polymerase (RNA) III (DNA directed) polypeptide A, 155kDa
1118	0.0004196	0.0204922	278.838	188.897	1.47614	219440_at	RAI2	retinoic acid induced 2
1119	0.0004197	0.0204922	94.5713	116.052	-1.22713	206920_s_at	GLE1L	GLE1 RNA export mediator-like (yeast)
1120	0.0004201	0.0204922	315.359	247.633	1.2735	226335_at	RPS6KA3	ribosomal protein S6 kinase, 90kDa, polypeptide 3
1121	0.0004205	0.0204922	37.8636	27.8308	1.3605	236644_at	RNF180	ring finger protein 180
1122	0.0004207	0.0204922	37.7379	45.0832	-1.19464	204013_s_at	LCMT2	leucine carboxyl methyltransferase 2
1123	0.0004209	0.0204922	2889.84	2239.6	1.29034	201398_s_at	TRAM1	translocation associated membrane protein 1
1124	0.0004218	0.020514	165.201	195.021	-1.18051	208915_s_at	GGA2	golgi associated, gamma adaptin ear containing, ARF binding protein 2
1125	0.0004223	0.020514	83.3713	101.696	-1.21979	218850_s_at	LIMD1	LIM domains containing 1
1126	0.0004227	0.020514	158.136	109.898	1.43893	221207_s_at	NBEA	neurobeachin
1127	0.0004231	0.020514	584.157	414.143	1.41052	209033_s_at	DYRK1A	dual-specificity tyrosine-(Y)-phosphorylation regulated kinase 1A
1128	0.0004235	0.020514	171.669	125.555	1.36728	226976_at	KPNA6	karyopherin alpha 6 (importin alpha 7)
1129	0.0004236	0.020514	371.842	251.655	1.47759	224953_at	YIPF5	Yip1 domain family, member 5
1130	0.0004246	0.0205358	114.24	77.6705	1.47082	217196_s_at	CAMSAP1L1	calmodulin regulated spectrin-associated protein 1-like 1
1131	0.0004248	0.0205358	110.857	128.883	-1.16261	240494_at	CTDSPL	CTD (carboxy-terminal domain, RNA polymerase II, polypeptide A) small phosphatase-like
1132	0.0004255	0.0205514	356.681	265.049	1.34572	219083_at	SHQ1	SHQ1 homolog (S. cerevisiae)
1133	0.0004289	0.0206791	52.1096	43.2627	1.20449	242838_at	MAP6D1	MAP6 domain containing 1
1134	0.0004289	0.0206791	248.554	163.004	1.52483	212460_at	C14orf147	chromosome 14 open reading frame 147
1135	0.0004295	0.0206881	843.204	622.907	1.35366	202582_s_at	RANBP9	RAN binding protein 9
1136	0.0004303	0.0206881	180.989	135.301	1.33768	229885_at	NA	NA
1137	0.0004304	0.0206881	9282.31	11149.2	-1.20112	AFFX-r2-P1-cre-5_at	NA	NA
1138	0.0004306	0.0206881	65.7377	81.9305	-1.24632	242425_at	RAF1	v-raf-1 murine leukemia viral oncogene homolog 1
1139	0.0004325	0.0207611	441.627	340.588	1.29666	225306_s_at	SLC25A29	solute carrier family 25, member 29
1140	0.0004344	0.0208341	128.279	53.4919	2.3981	204619_s_at	VCAN	versican
1141	0.0004357	0.0208781	114.891	89.6542	1.28149	212791_at	C1orf216	chromosome 1 open reading frame 216
1142	0.0004372	0.0209231	339.27	227.282	1.49272	201724_s_at	GALNT1	UDP-N-acetyl-alpha-D-galactosamine:polypeptide N-acetylgalactosaminyltransferase 1 (GalNAc-T1)
1143	0.0004382	0.0209231	13.9267	16.0721	-1.15405	232830_at	RNF32	ring finger protein 32
1144	0.0004386	0.0209231	375.785	258.152	1.45567	203544_s_at	STAM	signal transducing adaptor molecule (SH3 domain and ITAM motif) 1
1145	0.0004387	0.0209231	84.3587	57.5234	1.46651	1558292_s_at	PIGW	phosphatidylinositol glycan anchor biosynthesis, class W
1146	0.0004389	0.0209231	444.286	353.123	1.25816	227139_s_at	HPS3	Hermansky-Pudlak syndrome 3
1147	0.0004393	0.0209231	132.585	101.368	1.30795	226588_at	KIAA1604	KIAA1604 protein
1148	0.0004397	0.0209231	17.2092	20.0397	-1.16448	1560422_at	NA	NA
1149	0.0004397	0.0209231	168.23	204.335	-1.21461	228354_at	C10orf83	chromosome 10 open reading frame 83
1150	0.0004406	0.0209477	15.7075	18.0581	-1.14965	241665_x_at	NA	NA
1151	0.0004411	0.0209532	1228.66	899.337	1.36619	211946_s_at	BAT2D1	BAT2 domain containing 1
1152	0.0004431	0.0210299	124.406	101.405	1.22683	229906_at	ARMC7	armadillo repeat containing 7
1153	0.0004447	0.0210876	63.54	81.4651	-1.28211	239513_at	ADORA2A	adenosine A2a receptor
1154	0.0004453	0.0210896	190.903	140.113	1.36249	227150_at	MTF1	metal-regulatory transcription factor 1
1155	0.0004458	0.0210896	24.075	28.7567	-1.19446	229042_s_at	DYNC1H1	dynein, cytoplasmic 1, heavy chain 1
1156	0.0004459	0.0210896	552.084	428.233	1.28922	217822_at	WBP11	WW domain binding protein 11
1157	0.0004464	0.021095	146.465	164.688	-1.12442	223992_x_at	ZCWPW1	zinc finger, CW type with PWWP domain 1
1158	0.0004469	0.0211004	173.498	101.436	1.71041	226100_at	MLL5	myeloid/lymphoid or mixed-lineage leukemia 5 (trithorax homolog, Drosophila)
1159	0.0004478	0.0211246	86.7515	109.15	-1.25819	217080_s_at	HOMER2	homer homolog 2 (Drosophila)
1160	0.0004485	0.0211306	527.366	323.699	1.62918	212298_at	NRP1	neuropilin 1
1161	0.0004487	0.0211306	376.672	187.785	2.00587	202957_at	HCLS1	hematopoietic cell-specific Lyn substrate 1
1162	0.0004492	0.021136	96.0659	61.5759	1.56012	227004_at	CDKL5	cyclin-dependent kinase-like 5
1163	0.00045	0.0211554	728.81	579.83	1.25694	225953_at	P15RS	hypothetical protein FLJ10656
1164	0.0004508	0.0211748	11.5003	12.539	-1.09032	1558411_at	C3orf50	chromosome 3 open reading frame 50
1165	0.0004525	0.0212364	26.4379	22.737	1.16277	236626_at	FAM86A	family with sequence similarity 86, member A
1166	0.0004544	0.0212874	23.9175	29.4417	-1.23097	220608_s_at	ZNF770	zinc finger protein 770
1167	0.0004545	0.0212874	329.686	237.423	1.3886	212536_at	ATP11B	ATPase, Class VI, type 11B
1168	0.000455	0.0212874	215.909	146.7	1.47178	218683_at	PTBP2	polypyrimidine tract binding protein 2
1169	0.0004559	0.0212874	26.0036	32.3505	-1.24408	222170_at	NA	NA
1170	0.0004559	0.0212874	16.6867	14.5547	1.14648	1568951_at	SUHW4	suppressor of hairy wing homolog 4 (Drosophila)
1171	0.0004562	0.0212874	31.0524	35.9773	-1.1586	241576_at	NA	NA
1172	0.0004567	0.0212874	16.2062	18.4692	-1.13964	244684_at	PGGT1B	protein geranylgeranyltransferase type I, beta subunit
1173	0.0004567	0.0212874	127.925	95.8316	1.33489	239843_at	RIT1	Ras-like without CAAX 1
1174	0.0004573	0.0212972	336.17	235.176	1.42944	218577_at	LRRC40	leucine rich repeat containing 40
1175	0.0004583	0.0213181	147.231	173.405	-1.17777	241787_at	NA	NA
1176	0.0004588	0.0213181	629.224	479.846	1.3113	222691_at	SLC35B3	solute carrier family 35, member B3
1177	0.0004594	0.0213181	73.0948	46.021	1.58829	234986_at	NA	NA
1178	0.0004597	0.0213181	226.177	158.925	1.42317	227630_at	NA	NA
1179	0.0004597	0.0213181	417.442	319.321	1.30728	212870_at	RASSF3	Ras association (RalGDS/AF-6) domain family 3
1180	0.0004602	0.0213232	192.62	135.425	1.42234	218158_s_at	APPL1	adaptor protein, phosphotyrosine interaction, PH domain and leucine zipper containing 1
1181	0.000461	0.0213422	8.98268	9.92908	-1.10536	241880_x_at	NA	NA
1182	0.0004622	0.0213709	41.7101	28.8031	1.44811	206188_at	ZNF623	zinc finger protein 623
1183	0.0004624	0.0213709	251.527	186.277	1.35029	222266_at	C19orf2	chromosome 19 open reading frame 2
1184	0.0004646	0.0214544	1195.65	848.048	1.40989	221844_x_at	NA	NA
1185	0.0004654	0.0214618	191.613	137.489	1.39366	203870_at	USP46	ubiquitin specific peptidase 46
1186	0.0004657	0.0214618	66.2658	84.1069	-1.26924	232590_at	HADHA	hydroxyacyl-Coenzyme A dehydrogenase/3-ketoacyl-Coenzyme A thiolase/enoyl-Coenzyme A hydratase (trifunctional protein), alpha subunit
1187	0.0004661	0.0214618	77.3651	89.2653	-1.15382	215556_at	C1orf63	chromosome 1 open reading frame 63
1188	0.0004671	0.0214618	57.6319	38.6736	1.49021	224341_x_at	TLR4	toll-like receptor 4
1189	0.0004672	0.0214618	125.248	90.3418	1.38637	225366_at	PGM2	phosphoglucomutase 2
1190	0.0004675	0.0214618	97.1119	86.8749	1.11784	215439_x_at	SYNPO2	synaptopodin 2
1191	0.0004676	0.0214618	20.1989	27.0466	-1.33901	210833_at	PTGER3	prostaglandin E receptor 3 (subtype EP3)
1192	0.0004679	0.0214618	56.7198	65.1369	-1.1484	231893_at	RP5-1054A22.3	KIAA1755 protein
1193	0.0004686	0.0214759	258.628	201.406	1.28411	227520_at	CXorf15	chromosome X open reading frame 15
1194	0.0004699	0.0215174	50.9539	59.5178	-1.16807	242076_at	ZCCHC7	zinc finger, CCHC domain containing 7
1195	0.0004707	0.0215246	565.243	407.847	1.38592	202265_at	BMI1	BMI1 polycomb ring finger oncogene
1196	0.0004712	0.0215246	61.8566	79.0328	-1.27768	210414_at	FLRT1	fibronectin leucine rich transmembrane protein 1
1197	0.0004723	0.0215246	61.3173	44.0789	1.39108	214700_x_at	RIF1	RAP1 interacting factor homolog (yeast)
1198	0.0004727	0.0215246	147.228	92.4354	1.59276	205003_at	DOCK4	dedicator of cytokinesis 4
1199	0.000473	0.0215246	908.674	629.351	1.44383	229606_at	NA	NA
1200	0.0004731	0.0215246	37.9831	45.3161	-1.19306	210328_at	GNMT	glycine N-methyltransferase
1201	0.0004732	0.0215246	990.73	759.778	1.30397	202673_at	DPM1	dolichyl-phosphate mannosyltransferase polypeptide 1, catalytic subunit
1202	0.0004734	0.0215246	266.837	183.561	1.45367	202666_s_at	ACTL6A	actin-like 6A
1203	0.0004736	0.0215246	401.461	295.119	1.36033	228760_at	SFRS2B	splicing factor, arginine/serine-rich 2B
1204	0.0004742	0.021534	124.286	80.4159	1.54555	205659_at	HDAC9	histone deacetylase 9
1205	0.0004748	0.021539	354.938	266.828	1.33021	225941_at	EIF4E3	eukaryotic translation initiation factor 4E family member 3
1206	0.0004751	0.021539	341.795	249.544	1.36968	221087_s_at	APOL3	apolipoprotein L, 3
1207	0.0004757	0.0215484	17.718	21.8177	-1.23139	240195_at	NA	NA
1208	0.0004767	0.021554	900.163	525.267	1.71372	201012_at	ANXA1	annexin A1
1209	0.0004767	0.021554	991.15	704.476	1.40693	209130_at	SNAP23	synaptosomal-associated protein, 23kDa
1210	0.0004771	0.021554	338.741	279.291	1.21286	201323_at	EBNA1BP2	EBNA1 binding protein 2
1211	0.0004774	0.021554	36.0441	49.4157	-1.37098	1557190_at	NA	NA
1212	0.0004798	0.0216223	63.6472	82.7291	-1.29981	215100_at	C6orf105	chromosome 6 open reading frame 105
1213	0.0004799	0.0216223	31.0376	39.4199	-1.27007	227316_at	CSRP2BP	CSRP2 binding protein
1214	0.0004801	0.0216223	1446.34	1164.88	1.24163	225153_at	GFM1	G elongation factor, mitochondrial 1
1215	0.0004806	0.021627	223.573	270.938	-1.21185	221560_at	MARK4	MAP/microtubule affinity-regulating kinase 4
1216	0.000483	0.0217171	511.311	356.014	1.43621	226508_at	PHC3	polyhomeotic homolog 3 (Drosophila)
1217	0.0004841	0.0217313	432.043	290.571	1.48688	225649_s_at	STK35	serine/threonine kinase 35
1218	0.0004847	0.0217313	212.669	162.281	1.3105	218380_at	NLRP1	NLR family, pyrin domain containing 1
1219	0.0004852	0.0217313	169.18	118.29	1.43022	227012_at	SLC25A40	solute carrier family 25, member 40
1220	0.0004853	0.0217313	121.642	143.575	-1.18031	232907_at	UBR4	ubiquitin protein ligase E3 component n-recognin 4
1221	0.0004854	0.0217313	118.238	81.0914	1.45809	227926_s_at	NBPF11	neuroblastoma breakpoint family, member 11
1222	0.0004857	0.0217313	276.32	202.967	1.36141	213754_s_at	PAIP1	poly(A) binding protein interacting protein 1
1223	0.0004864	0.0217448	143.897	110.843	1.29821	225690_at	CRKRS	Cdc2-related kinase, arginine/serine-rich
1224	0.0004869	0.0217494	50.3212	68.4405	-1.36007	220234_at	CA8	carbonic anhydrase VIII
1225	0.0004881	0.0217587	436.115	263.05	1.65792	204897_at	PTGER4	prostaglandin E receptor 4 (subtype EP4)
1226	0.0004882	0.0217587	296.014	216.201	1.36916	227196_at	RHPN2	rhophilin, Rho GTPase binding protein 2
1227	0.0004884	0.0217587	346.084	246.801	1.40228	217842_at	LUC7L2	LUC7-like 2 (S. cerevisiae)
1228	0.0004887	0.0217587	237.624	154.508	1.53794	225707_at	ARL6IP6	ADP-ribosylation-like factor 6 interacting protein 6
1229	0.0004895	0.0217766	81.3879	55.6927	1.46138	222685_at	FAM29A	family with sequence similarity 29, member A
1230	0.0004904	0.0217775	595.682	440.906	1.35104	228594_at	C5orf33	chromosome 5 open reading frame 33
1231	0.000491	0.0217775	705.149	514.74	1.36991	203440_at	CDH2	cadherin 2, type 1, N-cadherin (neuronal)
1232	0.0004918	0.0217775	139.174	106.563	1.30602	203927_at	NFKBIE	nuclear factor of kappa light polypeptide gene enhancer in B-cells inhibitor, epsilon
1233	0.000492	0.0217775	23.3253	18.1822	1.28287	224175_s_at	TRIM34	tripartite motif-containing 34
1234	0.0004921	0.0217775	1489.5	1184.28	1.25773	200609_s_at	WDR1	WD repeat domain 1
1235	0.0004932	0.0217775	255.116	183.917	1.38713	218297_at	C10orf97	chromosome 10 open reading frame 97
1236	0.0004933	0.0217775	210.921	150.46	1.40184	219972_s_at	C14orf135	chromosome 14 open reading frame 135
1237	0.0004934	0.0217775	312.718	246.235	1.27	203449_s_at	TERF1	telomeric repeat binding factor (NIMA-interacting) 1
1238	0.0004939	0.0217775	340.321	133.131	2.5563	202238_s_at	NNMT	nicotinamide N-methyltransferase
1239	0.0004939	0.0217775	274.601	209.997	1.30765	213750_at	RSL1D1	ribosomal L1 domain containing 1
1240	0.0004942	0.0217775	197.766	135.411	1.46049	225731_at	ANKRD50	ankyrin repeat domain 50
1241	0.0004943	0.0217775	559.596	459.586	1.21761	203614_at	UTP14C	UTP14, U3 small nucleolar ribonucleoprotein, homolog C (yeast)
1242	0.0004947	0.0217776	186.376	273.697	-1.46853	211843_x_at	CYP3A7	cytochrome P450, family 3, subfamily A, polypeptide 7
1243	0.0004956	0.0217779	41.4449	31.6017	1.31148	214745_at	PLCH1	phospholipase C, eta 1
1244	0.0004958	0.0217779	234.663	163.315	1.43687	211953_s_at	RANBP5	RAN binding protein 5
1245	0.000496	0.0217779	15.3614	18.2313	-1.18683	243327_at	EGFR	epidermal growth factor receptor (erythroblastic leukemia viral (v-erb-b) oncogene homolog, avian)
1246	0.0004967	0.0217779	80.5877	99.1904	-1.23084	214147_at	C1orf175	chromosome 1 open reading frame 175
1247	0.0004967	0.0217779	563.202	398.709	1.41257	202324_s_at	ACBD3	acyl-Coenzyme A binding domain containing 3
1248	0.000499	0.0218525	362.787	199.447	1.81896	219948_x_at	UGT2A3	UDP glucuronosyltransferase 2 family, polypeptide A3
1249	0.0004992	0.0218525	18.5676	21.4621	-1.15589	232934_at	HLCS	holocarboxylase synthetase (biotin-(proprionyl-Coenzyme A-carboxylase (ATP-hydrolysing)) ligase)
1250	0.0005005	0.0218919	139.109	95.5967	1.45516	221480_at	HNRPD	heterogeneous nuclear ribonucleoprotein D (AU-rich element RNA binding protein 1, 37kDa)
1251	0.0005021	0.021918	44.3689	27.3221	1.62392	201890_at	RRM2	ribonucleotide reductase M2 polypeptide
1252	0.0005023	0.021918	1311.13	952.217	1.37692	213864_s_at	NAP1L1	nucleosome assembly protein 1-like 1
1253	0.0005023	0.021918	226.521	163.191	1.38807	226464_at	C3orf58	chromosome 3 open reading frame 58
1254	0.0005031	0.0219354	17.3883	23.5058	-1.35182	1567076_at	NA	NA
1255	0.0005039	0.0219528	136.936	91.2399	1.50084	240044_x_at	TNRC6B	trinucleotide repeat containing 6B
1256	0.0005047	0.0219701	266.009	166.439	1.59824	201424_s_at	CUL4A	cullin 4A
1257	0.0005065	0.0220046	51.1708	39.9191	1.28186	219546_at	BMP2K	BMP2 inducible kinase
1258	0.0005065	0.0220046	298.696	258.146	1.15708	204587_at	SLC25A14	solute carrier family 25 (mitochondrial carrier, brain), member 14
1259	0.0005067	0.0220046	43.2854	55.4869	-1.28189	241603_at	ATP11A	ATPase, Class VI, type 11A
1260	0.0005084	0.022039	42.4927	50.8184	-1.19593	1557744_at	NA	NA
1261	0.0005086	0.022039	546.967	327.012	1.67262	208754_s_at	NAP1L1	nucleosome assembly protein 1-like 1
1262	0.0005087	0.022039	143.725	90.5666	1.58695	218545_at	CCDC91	coiled-coil domain containing 91
1263	0.0005101	0.0220465	160.883	189.263	-1.1764	238434_at	SMCR8	Smith-Magenis syndrome chromosome region, candidate 8
1264	0.0005107	0.0220465	29.7435	23.6234	1.25907	230252_at	GPR92	G protein-coupled receptor 92
1265	0.0005109	0.0220465	46.1601	58.1143	-1.25897	244330_at	NA	NA
1266	0.0005113	0.0220465	12.5533	13.8445	-1.10286	216740_at	TRERF1	transcriptional regulating factor 1
1267	0.0005117	0.0220465	430.344	318.204	1.35241	224654_at	DDX21	DEAD (Asp-Glu-Ala-Asp) box polypeptide 21
1268	0.0005119	0.0220465	138.931	105.76	1.31365	219202_at	RHBDF2	rhomboid 5 homolog 2 (Drosophila)
1269	0.0005119	0.0220465	161.349	104.682	1.54133	226395_at	LOC286170	hypothetical protein LOC286170
1270	0.0005121	0.0220465	36.8386	31.5354	1.16816	242477_at	C9orf52	chromosome 9 open reading frame 52
1271	0.0005129	0.0220505	81.1079	97.9653	-1.20784	220904_at	C6orf208	chromosome 6 open reading frame 208
1272	0.000513	0.0220505	96.4176	117.503	-1.21869	232808_at	ANTXR1	anthrax toxin receptor 1
1273	0.0005138	0.0220542	795.559	578.177	1.37598	224587_at	SUB1	SUB1 homolog (S. cerevisiae)
1274	0.0005142	0.0220542	20.5555	24.684	-1.20085	232553_at	PCYT1B	phosphate cytidylyltransferase 1, choline, beta
1275	0.0005143	0.0220542	96.4515	70.6954	1.36433	226628_at	THOC2	THO complex 2
1276	0.0005147	0.0220542	46.7498	52.9113	-1.1318	241768_at	BCCIP	BRCA2 and CDKN1A interacting protein
1277	0.0005152	0.0220582	226.936	154.865	1.46538	235940_at	C9orf64	chromosome 9 open reading frame 64
1278	0.0005156	0.0220582	879.75	568.54	1.54738	208891_at	DUSP6	dual specificity phosphatase 6
1279	0.0005167	0.022088	1234.57	928.484	1.32966	224876_at	C5orf24	chromosome 5 open reading frame 24
1280	0.0005199	0.0221854	497.635	271.976	1.8297	229733_s_at	NA	NA
1281	0.00052	0.0221854	220.939	173.594	1.27274	203744_at	HMGB3	high-mobility group box 3
1282	0.0005203	0.0221854	347.765	229.189	1.51737	223168_at	RHOU	ras homolog gene family, member U
1283	0.0005206	0.0221854	94.6766	79.9953	1.18353	209176_at	SEC23IP	SEC23 interacting protein
1284	0.0005236	0.0222958	225.425	145.947	1.54456	204496_at	STRN3	striatin, calmodulin binding protein 3
1285	0.0005243	0.0222994	140.264	89.4584	1.56792	229174_at	C3orf38	chromosome 3 open reading frame 38
1286	0.0005245	0.0222994	136.196	115.316	1.18107	219105_x_at	ORC6L	origin recognition complex, subunit 6 like (yeast)
1287	0.0005254	0.0223203	237.597	133.218	1.78353	224964_s_at	GNG2	guanine nucleotide binding protein (G protein), gamma 2
1288	0.0005264	0.0223454	413.189	328.017	1.25966	225765_at	TNPO1	transportin 1
1289	0.000527	0.0223535	227.468	160.679	1.41567	202880_s_at	PSCD1	pleckstrin homology, Sec7 and coiled-coil domains 1(cytohesin 1)
1290	0.0005284	0.0223667	544.027	357.034	1.52374	226635_at	LOC401504	hypothetical gene supported by AK091718
1291	0.0005284	0.0223667	33.6152	39.7015	-1.18106	1552965_a_at	B3GNT7	UDP-GlcNAc:betaGal beta-1,3-N-acetylglucosaminyltransferase 7
1292	0.0005289	0.0223667	248.706	163.481	1.52132	229850_at	FVT1	follicular lymphoma variant translocation 1
1293	0.0005292	0.0223667	28.7996	22.7066	1.26833	1565705_x_at	LOC645874	hypothetical LOC645874
1294	0.0005298	0.0223667	79.7417	63.5955	1.25389	234995_at	CCDC52	coiled-coil domain containing 52
1295	0.0005308	0.0223667	74.1125	88.0512	-1.18807	208316_s_at	OCRL	oculocerebrorenal syndrome of Lowe
1296	0.0005312	0.0223667	389.056	261.004	1.49061	227038_at	SGMS2	sphingomyelin synthase 2
1297	0.0005312	0.0223667	710.911	541.212	1.31355	1560060_s_at	VPS37C	vacuolar protein sorting 37 homolog C (S. cerevisiae)
1298	0.0005313	0.0223667	462.49	302.122	1.53081	209183_s_at	C10orf10	chromosome 10 open reading frame 10
1299	0.0005314	0.0223667	153.478	123.804	1.23968	231887_s_at	KIAA1274	KIAA1274
1300	0.0005331	0.0223871	237.411	155.507	1.52669	218311_at	MAP4K3	mitogen-activated protein kinase kinase kinase kinase 3
1301	0.0005337	0.0223871	19.4214	26.176	-1.34779	238399_x_at	ZGPAT	zinc finger, CCCH-type with G patch domain
1302	0.0005338	0.0223871	263.004	163.648	1.60713	212293_at	HIPK1	homeodomain interacting protein kinase 1
1303	0.0005345	0.0223871	239.271	178.793	1.33825	202346_at	HIP2	huntingtin interacting protein 2
1304	0.0005351	0.0223871	27.0339	31.7511	-1.17449	239481_at	FAM133A	family with sequence similarity 133, member A
1305	0.0005354	0.0223871	12.7057	14.7173	-1.15832	234407_s_at	TRPC7	transient receptor potential cation channel, subfamily C, member 7
1306	0.000536	0.0223871	2169.04	1507.25	1.43907	224823_at	MYLK	myosin, light chain kinase
1307	0.000536	0.0223871	19.2998	15.2292	1.26729	220018_at	CBLL1	Cas-Br-M (murine) ecotropic retroviral transforming sequence-like 1
1308	0.0005363	0.0223871	283.746	209.127	1.35681	212474_at	KIAA0241	KIAA0241
1309	0.0005366	0.0223871	34.2082	28.576	1.1971	217682_at	C16orf72	chromosome 16 open reading frame 72
1310	0.0005366	0.0223871	20.399	13.6404	1.49548	236277_at	PAK3	p21 (CDKN1A)-activated kinase 3
1311	0.0005368	0.0223871	204.787	144.515	1.41707	226600_at	TMTC3	transmembrane and tetratricopeptide repeat containing 3
1312	0.0005379	0.0223948	311.568	203.14	1.53376	227478_at	SETBP1	SET binding protein 1
1313	0.000538	0.0223948	459.224	299.691	1.53233	202720_at	TES	testis derived transcript (3 LIM domains)
1314	0.0005388	0.0223948	443.065	292.595	1.51426	202370_s_at	CBFB	core-binding factor, beta subunit
1315	0.0005393	0.0223948	178.436	143.037	1.24748	235293_at	NA	NA
1316	0.0005394	0.0223948	69.8393	85.306	-1.22146	232225_at	HDAC4	histone deacetylase 4
1317	0.00054	0.0223948	196.636	147.541	1.33275	205904_at	MICA	MHC class I polypeptide-related sequence A
1318	0.0005418	0.0223948	746.998	573.922	1.30157	202981_x_at	SIAH1	seven in absentia homolog 1 (Drosophila)
1319	0.0005424	0.0223948	274.297	202.327	1.35571	226178_at	SOCS4	suppressor of cytokine signaling 4
1320	0.0005425	0.0223948	229.853	136.585	1.68286	229435_at	GLIS3	GLIS family zinc finger 3
1321	0.000543	0.0223948	746.791	496.378	1.50448	216321_s_at	NR3C1	nuclear receptor subfamily 3, group C, member 1 (glucocorticoid receptor)
1322	0.0005438	0.0223948	192.218	147.492	1.30324	225303_at	KIRREL	kin of IRRE like (Drosophila)
1323	0.0005443	0.0223948	91.6134	75.704	1.21015	222541_at	RSF1	remodeling and spacing factor 1
1324	0.0005461	0.0223948	408.133	266.051	1.53404	229779_at	COL4A4	collagen, type IV, alpha 4
1325	0.0005461	0.0223948	480.959	365.386	1.3163	227997_at	IL17RD	interleukin 17 receptor D
1326	0.0005463	0.0223948	25.2042	33.4259	-1.3262	207759_s_at	DISC1	disrupted in schizophrenia 1
1327	0.0005472	0.0223948	295.991	400.118	-1.35179	219891_at	PGPEP1	pyroglutamyl-peptidase I
1328	0.0005473	0.0223948	150.175	106.988	1.40366	218823_s_at	KCTD9	potassium channel tetramerisation domain containing 9
1329	0.0005473	0.0223948	37.4483	26.6102	1.40729	228273_at	NA	NA
1330	0.0005473	0.0223948	93.133	60.4479	1.54071	228185_at	ZNF25	zinc finger protein 25
1331	0.0005479	0.0223948	225.558	116.005	1.94437	221491_x_at	HLA-DRB1	major histocompatibility complex, class II, DR beta 1
1332	0.0005479	0.0223948	21.5359	30.0563	-1.39564	233194_at	STARD13	StAR-related lipid transfer (START) domain containing 13
1333	0.0005479	0.0223948	278.023	192.044	1.4477	218256_s_at	NUP54	nucleoporin 54kDa
1334	0.0005482	0.0223948	40.5055	49.3412	-1.21814	239361_at	C18orf45	chromosome 18 open reading frame 45
1335	0.0005483	0.0223948	870.762	669.46	1.30069	202365_at	UNC119B	unc-119 homolog B (C. elegans)
1336	0.000549	0.0223948	804.278	584.247	1.37661	211931_s_at	HNRPA3P1	heterogeneous nuclear ribonucleoprotein A3 pseudogene 1
1337	0.0005493	0.0223948	246.653	307.636	-1.24724	203733_at	DEXI	dexamethasone-induced transcript
1338	0.0005496	0.0223948	125.504	79.4662	1.57933	221558_s_at	LEF1	lymphoid enhancer-binding factor 1
1339	0.0005496	0.0223948	20.574	23.805	-1.15704	237838_at	NA	NA
1340	0.00055	0.0223948	530.672	390.452	1.35912	222627_at	VPS54	vacuolar protein sorting 54 homolog (S. cerevisiae)
1341	0.0005503	0.0223948	160.211	107.402	1.49169	225114_at	AGPS	alkylglycerone phosphate synthase
1342	0.0005503	0.0223948	71.061	83.798	-1.17924	237623_at	CST3	cystatin C (amyloid angiopathy and cerebral hemorrhage)
1343	0.0005505	0.0223948	21.9346	17.2176	1.27396	235520_at	SUHW3	suppressor of hairy wing homolog 3 (Drosophila)
1344	0.0005505	0.0223948	62.4969	42.0676	1.48563	238493_at	ZNF506	zinc finger protein 506
1345	0.0005521	0.0224432	170.887	113.885	1.50052	220643_s_at	FAIM	Fas apoptotic inhibitory molecule
1346	0.0005535	0.0224834	787.433	397.589	1.98052	209613_s_at	ADH1B	alcohol dehydrogenase IB (class I), beta polypeptide
1347	0.000554	0.022487	445.174	327.7	1.35848	202451_at	GTF2H1	general transcription factor IIH, polypeptide 1, 62kDa
1348	0.0005552	0.0224892	608.342	446.356	1.36291	203605_at	SRP54	signal recognition particle 54kDa
1349	0.0005553	0.0224892	1347.11	1070.87	1.25796	212149_at	KIAA0143	KIAA0143 protein
1350	0.0005555	0.0224892	103.719	118.554	-1.14303	221738_at	KIAA1219	KIAA1219
1351	0.0005557	0.0224892	16.6691	19.2558	-1.15518	239664_at	C3orf17	chromosome 3 open reading frame 17
1352	0.000557	0.0225251	70.0406	101.151	-1.44417	1556554_at	TRIM50	tripartite motif-containing 50
1353	0.0005599	0.0226257	229.205	158.53	1.44582	203253_s_at	HISPPD1	histidine acid phosphatase domain containing 1
1354	0.0005611	0.0226528	89.097	58.7777	1.51583	203493_s_at	CEP57	centrosomal protein 57kDa
1355	0.0005614	0.0226528	60.4653	76.5352	-1.26577	206280_at	CDH18	cadherin 18, type 2
1356	0.0005619	0.0226563	324.831	219.785	1.47795	202843_at	DNAJB9	DnaJ (Hsp40) homolog, subfamily B, member 9
1357	0.0005629	0.0226651	73.7818	59.7902	1.23401	230281_at	C16orf46	chromosome 16 open reading frame 46
1358	0.0005636	0.0226651	397.466	310.917	1.27837	227871_at	CHM	choroideremia (Rab escort protein 1)
1359	0.0005641	0.0226651	167.103	118.695	1.40783	38892_at	KIAA0240	KIAA0240
1360	0.0005649	0.0226651	319.664	259.463	1.23202	218269_at	RNASEN	ribonuclease III, nuclear
1361	0.0005652	0.0226651	149.262	98.1839	1.52023	229285_at	RNASEL	ribonuclease L (2@#$%&,5@#$%&-oligoisoadenylate synthetase-dependent)
1362	0.0005655	0.0226651	34.6906	43.1057	-1.24258	239354_at	SERF1A	small EDRK-rich factor 1A (telomeric)
1363	0.0005661	0.0226651	17.8844	21.7498	-1.21613	1554500_a_at	RGS7	regulator of G-protein signaling 7
1364	0.0005661	0.0226651	18.9681	13.9527	1.35945	209631_s_at	GPR37	G protein-coupled receptor 37 (endothelin receptor type B-like)
1365	0.0005668	0.0226651	120.115	91.5018	1.31271	219359_at	ATHL1	ATH1, acid trehalase-like 1 (yeast)
1366	0.0005673	0.0226651	67.976	82.8439	-1.21872	219669_at	CD177	CD177 molecule
1367	0.0005674	0.0226651	929.391	715.291	1.29932	213883_s_at	TM2D1	TM2 domain containing 1
1368	0.0005675	0.0226651	11.6935	13.2543	-1.13348	221365_at	MLNR	motilin receptor
1369	0.0005677	0.0226651	131.588	87.3705	1.50609	203525_s_at	APC	adenomatosis polyposis coli
1370	0.0005688	0.0226651	66.2737	51.3598	1.29038	214706_at	ZNF200	zinc finger protein 200
1371	0.0005694	0.0226651	307.004	230.783	1.33027	203338_at	PPP2R5E	protein phosphatase 2, regulatory subunit B@#$%&, epsilon isoform
1372	0.0005697	0.0226651	104.787	82.8894	1.26418	213610_s_at	KLHL23	kelch-like 23 (Drosophila)
1373	0.00057	0.0226651	659.358	495.181	1.33155	222448_s_at	CMPK	cytidylate kinase
1374	0.0005702	0.0226651	527.796	363.982	1.45006	222162_s_at	ADAMTS1	ADAM metallopeptidase with thrombospondin type 1 motif, 1
1375	0.0005702	0.0226651	40.3122	54.6996	-1.3569	238160_at	ACOT12	acyl-CoA thioesterase 12
1376	0.0005713	0.0226651	401.869	331.021	1.21403	212184_s_at	MAP3K7IP2	mitogen-activated protein kinase kinase kinase 7 interacting protein 2
1377	0.0005713	0.0226651	303.801	229.079	1.32618	209798_at	NPAT	nuclear protein, ataxia-telangiectasia locus
1378	0.0005721	0.0226651	26.9193	32.6105	-1.21142	233784_at	NA	NA
1379	0.0005726	0.0226651	166.626	200.864	-1.20548	221913_at	SIRT3	sirtuin (silent mating type information regulation 2 homolog) 3 (S. cerevisiae)
1380	0.0005729	0.0226651	23.3723	18.3936	1.27068	236477_at	PRPF40A	PRP40 pre-mRNA processing factor 40 homolog A (S. cerevisiae)
1381	0.0005732	0.0226651	905.539	765.894	1.18233	202076_at	BIRC2	baculoviral IAP repeat-containing 2
1382	0.0005736	0.0226651	338.061	251.288	1.34531	226135_at	C6orf107	chromosome 6 open reading frame 107
1383	0.000574	0.0226651	67.6306	50.4705	1.34	236249_at	IKIP	IKK interacting protein
1384	0.0005744	0.0226651	65.8261	43.3551	1.5183	230720_at	RNF182	ring finger protein 182
1385	0.0005748	0.0226651	815.949	577.79	1.41219	202797_at	SACM1L	SAC1 suppressor of actin mutations 1-like (yeast)
1386	0.0005748	0.0226651	559.788	401.365	1.39471	227357_at	MAP3K7IP3	mitogen-activated protein kinase kinase kinase 7 interacting protein 3
1387	0.0005755	0.0226651	16.2938	14.0793	1.15729	1561969_at	ZPLD1	zona pellucida-like domain containing 1
1388	0.0005757	0.0226651	19.4824	22.0986	-1.13429	1560371_at	LOC401321	hypothetical LOC401321
1389	0.0005758	0.0226651	105.985	125.723	-1.18624	1569296_a_at	LOC493754	RAB guanine nucleotide exchange factor (GEF) 1 pseudogene
1390	0.0005768	0.0226882	156.682	106.664	1.46893	219303_at	C13orf7	chromosome 13 open reading frame 7
1391	0.0005775	0.0226994	38.1753	44.9308	-1.17696	237970_at	NA	NA
1392	0.000578	0.0227027	88.2398	102.314	-1.1595	1563549_a_at	TMEM16H	transmembrane protein 16H
1393	0.0005786	0.0227099	12.5506	15.8648	-1.26406	235336_at	SCIN	scinderin
1394	0.0005793	0.022716	38.2831	31.7235	1.20677	220273_at	IL17B	interleukin 17B
1395	0.0005798	0.022716	460.067	310.205	1.48311	212900_at	SEC24A	SEC24 related gene family, member A (S. cerevisiae)
1396	0.00058	0.022716	14.6241	17.589	-1.20273	216189_at	NA	NA
1397	0.0005812	0.022722	365.523	253.897	1.43965	225761_at	PAPD4	PAP associated domain containing 4
1398	0.0005813	0.022722	45.994	55.494	-1.20655	241658_at	NA	NA
1399	0.0005814	0.022722	40.979	47.6631	-1.16311	242376_at	NA	NA
1400	0.0005838	0.0227995	362.897	258.139	1.40582	213025_at	THUMPD1	THUMP domain containing 1
1401	0.0005867	0.0228552	136.958	96.0836	1.4254	204557_s_at	DZIP1	DAZ interacting protein 1
1402	0.0005868	0.0228552	133.992	79.082	1.69435	229841_at	NA	NA
1403	0.0005869	0.0228552	298.33	212.084	1.40666	233849_s_at	ARHGAP5	Rho GTPase activating protein 5
1404	0.0005869	0.0228552	92.6114	114.83	-1.23991	205845_at	CACNA1H	calcium channel, voltage-dependent, T type, alpha 1H subunit
1405	0.0005874	0.0228584	327.941	274.347	1.19535	200687_s_at	SF3B3	splicing factor 3b, subunit 3, 130kDa
1406	0.0005881	0.0228609	573.082	325.724	1.75941	202748_at	GBP2	guanylate binding protein 2, interferon-inducible
1407	0.0005883	0.0228609	273.825	353.157	-1.28972	205606_at	LRP6	low density lipoprotein receptor-related protein 6
1408	0.0005897	0.022899	1890.16	1431.58	1.32033	224899_s_at	RP11-217H1.1	implantation-associated protein
1409	0.0005905	0.0229092	37.1521	46.8007	-1.2597	1569520_at	LRAP	leukocyte-derived arginine aminopeptidase
1410	0.0005908	0.0229092	325.23	251.974	1.29073	223370_at	PLEKHA3	pleckstrin homology domain containing, family A (phosphoinositide binding specific) member 3
1411	0.0005914	0.0229162	30.2003	38.6696	-1.28044	216785_at	FKBP1B	FK506 binding protein 1B, 12.6 kDa
1412	0.0005921	0.0229186	521.93	427.496	1.2209	217106_x_at	DIMT1L	DIM1 dimethyladenosine transferase 1-like (S. cerevisiae)
1413	0.0005923	0.0229186	780.402	537.593	1.45166	224644_at	NA	NA
1414	0.0005934	0.0229449	46.4041	29.214	1.58842	203767_s_at	STS	steroid sulfatase (microsomal), isozyme S
1415	0.0005941	0.0229558	31.4164	25.0634	1.25348	222253_s_at	DKFZP434P211	POM121-like protein
1416	0.0005948	0.0229666	263.47	162.459	1.62176	219777_at	GIMAP6	GTPase, IMAP family member 6
1417	0.0005956	0.0229812	285.628	223.747	1.27656	1560116_a_at	NEDD1	neural precursor cell expressed, developmentally down-regulated 1
1418	0.0005966	0.0230036	14.833	17.2716	-1.16441	239352_at	SLC6A15	solute carrier family 6, member 15
1419	0.0005977	0.0230127	661.021	531.368	1.244	214020_x_at	ITGB5	integrin, beta 5
1420	0.0005978	0.0230127	149.063	112.38	1.32641	219062_s_at	ZCCHC2	zinc finger, CCHC domain containing 2
1421	0.0005981	0.0230127	840.575	702.682	1.19624	226544_x_at	MUTED	muted homolog (mouse)
1422	0.0005987	0.0230196	315.344	234.294	1.34593	202126_at	PRPF4B	PRP4 pre-mRNA processing factor 4 homolog B (yeast)
1423	0.0006001	0.0230449	537.876	419.197	1.28311	213390_at	C19orf7	chromosome 19 open reading frame 7
1424	0.0006002	0.0230449	18.1572	20.2507	-1.1153	242568_s_at	LOC646040	hypothetical LOC646040
1425	0.0006014	0.0230701	126.795	89.8561	1.41109	201370_s_at	CUL3	cullin 3
1426	0.0006017	0.0230701	270.428	148.213	1.82459	235229_at	NA	NA
1427	0.0006037	0.0231306	44.9114	30.7824	1.459	229027_at	PPM1A	protein phosphatase 1A (formerly 2C), magnesium-dependent, alpha isoform
1428	0.0006044	0.0231412	94.4927	72.398	1.30518	242181_at	NA	NA
1429	0.0006049	0.0231441	232.904	173.53	1.34215	204349_at	MED7	mediator complex subunit 7
1430	0.0006055	0.0231508	35.7691	28.1481	1.27075	217665_at	ZNF813	zinc finger protein 813
1431	0.0006061	0.0231576	65.031	43.8787	1.48206	242136_x_at	MGC70870	C-terminal binding protein 2 pseudogene
1432	0.0006066	0.0231605	1136.04	832.905	1.36395	208617_s_at	PTP4A2	protein tyrosine phosphatase type IVA, member 2
1433	0.0006076	0.0231825	26.5021	33.1276	-1.25	1565579_at	NA	NA
1434	0.0006083	0.023193	13.9814	16.5928	-1.18677	222031_at	LOC389906	similar to Serine/threonine-protein kinase PRKX (Protein kinase PKX1)
1435	0.000609	0.0232008	15.7896	18.3661	-1.16317	1564144_at	NA	NA
1436	0.00061	0.0232008	67.7666	87.8015	-1.29564	228610_at	TM9SF3	transmembrane 9 superfamily member 3
1437	0.00061	0.0232008	42.1618	52.1632	-1.23721	1561273_at	NA	NA
1438	0.0006102	0.0232008	61.926	71.1171	-1.14842	206258_at	ST8SIA5	ST8 alpha-N-acetyl-neuraminide alpha-2,8-sialyltransferase 5
1439	0.0006115	0.0232331	240.99	175.065	1.37657	225769_at	COG6	component of oligomeric golgi complex 6
1440	0.0006119	0.0232331	71.5317	99.8044	-1.39525	207444_at	SLC22A13	solute carrier family 22 (organic cation transporter), member 13
1441	0.0006128	0.0232511	15.8061	18.58	-1.1755	224214_at	NA	NA
1442	0.0006143	0.0232909	29.5322	34.5716	-1.17064	234323_at	THSD4	thrombospondin, type I, domain containing 4
1443	0.0006147	0.0232909	28.4839	34.9696	-1.2277	204654_s_at	TFAP2A	transcription factor AP-2 alpha (activating enhancer binding protein 2 alpha)
1444	0.0006163	0.0233124	323.311	233.301	1.38581	225519_at	PPP4R2	protein phosphatase 4, regulatory subunit 2
1445	0.0006167	0.0233124	394.704	319.819	1.23415	218592_s_at	CECR5	cat eye syndrome chromosome region, candidate 5
1446	0.000617	0.0233124	132.797	91.5027	1.4513	204831_at	CDK8	cyclin-dependent kinase 8
1447	0.0006172	0.0233124	173.375	117.753	1.47237	225572_at	FAM119A	family with sequence similarity 119, member A
1448	0.0006174	0.0233124	12.1702	13.3419	-1.09627	231341_at	SLC35D3	solute carrier family 35, member D3
1449	0.0006187	0.023333	134.237	81.6143	1.64478	227947_at	PHACTR2	phosphatase and actin regulator 2
1450	0.0006188	0.023333	27.2126	32.3152	-1.18751	234634_at	EXT1	exostoses (multiple) 1
1451	0.0006213	0.0234111	114.294	136.701	-1.19604	243796_at	HEXIM2	hexamthylene bis-acetamide inducible 2
1452	0.0006221	0.0234251	245.894	204.056	1.20503	226259_at	EXOC6	exocyst complex component 6
1453	0.0006239	0.0234768	94.6393	71.0257	1.33246	227162_at	ZBTB26	zinc finger and BTB domain containing 26
1454	0.0006246	0.0234869	21.9136	26.3464	-1.20229	235236_at	DOCK2	dedicator of cytokinesis 2
1455	0.0006251	0.0234896	158.899	114.536	1.38732	201697_s_at	DNMT1	DNA (cytosine-5-)-methyltransferase 1
1456	0.0006259	0.0234908	15.9841	19.3712	-1.21191	217076_s_at	NA	NA
1457	0.0006265	0.0234908	153.845	100.64	1.52866	209676_at	TFPI	tissue factor pathway inhibitor (lipoprotein-associated coagulation inhibitor)
1458	0.0006268	0.0234908	326.008	221.735	1.47026	225433_at	GTF2A1	general transcription factor IIA, 1, 19/37kDa
1459	0.000627	0.0234908	44.6862	59.1993	-1.32478	213868_s_at	DHRS7	dehydrogenase/reductase (SDR family) member 7
1460	0.0006279	0.0234908	300.213	193.887	1.54839	212989_at	SGMS1	sphingomyelin synthase 1
1461	0.000628	0.0234908	13.9828	17.0156	-1.2169	1568902_at	NA	NA
1462	0.0006286	0.0234908	36.3033	27.5235	1.319	213226_at	CCNA2	cyclin A2
1463	0.0006287	0.0234908	107.845	62.3273	1.7303	205466_s_at	HS3ST1	heparan sulfate (glucosamine) 3-O-sulfotransferase 1
1464	0.000629	0.0234908	129.143	163.823	-1.26853	220454_s_at	SEMA6A	sema domain, transmembrane domain (TM), and cytoplasmic domain, (semaphorin) 6A
1465	0.0006296	0.0234958	130.476	91.065	1.43278	223444_at	SENP7	SUMO1/sentrin specific peptidase 7
1466	0.0006309	0.0234958	108.965	75.1562	1.44985	217985_s_at	BAZ1A	bromodomain adjacent to zinc finger domain, 1A
1467	0.000631	0.0234958	388.934	556.803	-1.43161	219527_at	MOSC2	MOCO sulphurase C-terminal domain containing 2
1468	0.0006317	0.0234958	122.296	79.7375	1.53374	204807_at	TMEM5	transmembrane protein 5
1469	0.0006319	0.0234958	63.8988	73.9266	-1.15693	213990_s_at	PAK7	p21(CDKN1A)-activated kinase 7
1470	0.0006324	0.0234958	71.329	89.8954	-1.26029	1562456_at	NA	NA
1471	0.0006326	0.0234958	120.807	87.0671	1.38751	213848_at	NA	NA
1472	0.0006326	0.0234958	11.2511	12.3871	-1.10097	1553556_at	TAS2R40	taste receptor, type 2, member 40
1473	0.000633	0.0234958	45.1509	53.5283	-1.18554	1566186_at	NA	NA
1474	0.000634	0.0235169	34.1046	40.8183	-1.19685	232059_at	DSCAML1	Down syndrome cell adhesion molecule like 1
1475	0.000635	0.0235381	133.113	101.551	1.3108	236283_x_at	PAK2	p21 (CDKN1A)-activated kinase 2
1476	0.0006363	0.0235703	937.497	778.619	1.20405	202544_at	GMFB	glia maturation factor, beta
1477	0.000639	0.0236542	596.284	429.941	1.3869	226254_s_at	KIAA1430	KIAA1430
1478	0.0006399	0.0236617	103.792	128.274	-1.23588	219808_at	SCLY	selenocysteine lyase
1479	0.0006402	0.0236617	200.164	129.857	1.54142	203284_s_at	HS2ST1	heparan sulfate 2-O-sulfotransferase 1
1480	0.0006405	0.0236617	137.07	167.293	-1.22049	236569_at	GSN	gelsolin (amyloidosis, Finnish type)
1481	0.0006412	0.023663	67.3085	51.6807	1.30239	53202_at	C7orf25	chromosome 7 open reading frame 25
1482	0.0006414	0.023663	298.265	203.916	1.46269	228299_at	KCTD20	potassium channel tetramerisation domain containing 20
1483	0.0006432	0.0237072	1617.04	1244.46	1.2994	222390_at	WAC	WW domain containing adaptor with coiled-coil
1484	0.0006439	0.0237072	28.7672	22.9432	1.25384	240673_at	NA	NA
1485	0.0006439	0.0237072	55.9854	66.397	-1.18597	239990_at	CPNE4	copine IV
1486	0.0006469	0.023763	84.3029	59.5636	1.41534	203087_s_at	KIF2A	kinesin heavy chain member 2A
1487	0.000647	0.023763	24.7279	28.9451	-1.17054	1569171_a_at	FXR1	fragile X mental retardation, autosomal homolog 1
1488	0.0006493	0.023763	303.131	225.31	1.34539	226795_at	LRCH1	leucine-rich repeats and calponin homology (CH) domain containing 1
1489	0.0006497	0.023763	174.979	124.247	1.40832	227156_at	TNRC8	trinucleotide repeat containing 8
1490	0.0006497	0.023763	26.7852	31.3721	-1.17125	232774_x_at	ZIK1	zinc finger protein interacting with K protein 1 homolog (mouse)
1491	0.0006499	0.023763	706.382	448.682	1.57435	225406_at	TWSG1	twisted gastrulation homolog 1 (Drosophila)
1492	0.0006505	0.023763	10.8232	12.0427	-1.11268	1569545_at	NA	NA
1493	0.0006508	0.023763	55.8389	69.5124	-1.24487	235953_at	ZNF610	zinc finger protein 610
1494	0.0006514	0.023763	28.8512	33.401	-1.1577	1559686_a_at	NA	NA
1495	0.0006524	0.023763	92.4575	114.671	-1.24026	232283_at	LYSMD1	LysM, putative peptidoglycan-binding, domain containing 1
1496	0.0006527	0.023763	627.703	469.478	1.33702	227095_at	LEPR	leptin receptor
1497	0.0006529	0.023763	48.4734	58.401	-1.20481	1564653_s_at	FLJ16641	FLJ16641 protein
1498	0.0006536	0.023763	400.702	557.441	-1.39116	235501_at	FARP1	FERM, RhoGEF (ARHGEF) and pleckstrin domain protein 1 (chondrocyte-derived)
1499	0.0006537	0.023763	201.428	158.428	1.27141	225734_at	FBXO22	F-box protein 22
1500	0.0006548	0.023763	51.2512	60.8729	-1.18774	244496_at	PDZRN3	PDZ domain containing RING finger 3
1501	0.000655	0.023763	116.66	143.465	-1.22977	207685_at	CRYBB3	crystallin, beta B3
1502	0.0006551	0.023763	500.948	379.332	1.3206	225060_at	LRP11	low density lipoprotein receptor-related protein 11
1503	0.0006553	0.023763	313.762	207.288	1.51365	224959_at	SLC26A2	solute carrier family 26 (sulfate transporter), member 2
1504	0.0006563	0.023763	231.898	149.184	1.55445	201617_x_at	CALD1	caldesmon 1
1505	0.0006563	0.023763	38.834	27.3224	1.42132	205191_at	RP2	retinitis pigmentosa 2 (X-linked recessive)
1506	0.0006563	0.023763	9.39483	10.9156	-1.16187	1561280_at	LOC284576	hypothetical protein LOC284576
1507	0.000657	0.023763	111.37	80.5273	1.38301	212930_at	ATP2B1	ATPase, Ca++ transporting, plasma membrane 1
1508	0.0006571	0.023763	35.3587	27.1775	1.30103	244487_at	NA	NA
1509	0.0006573	0.023763	143.032	183.251	-1.28119	228208_x_at	ZNF354C	zinc finger protein 354C
1510	0.0006573	0.023763	196.307	143.313	1.36978	219209_at	IFIH1	interferon induced with helicase C domain 1
1511	0.0006583	0.023763	49.4229	67.7073	-1.36996	238298_at	NA	NA
1512	0.0006585	0.023763	376.407	297.247	1.26631	227980_at	ZNF322A	zinc finger protein 322A
1513	0.0006592	0.023763	481.615	304.973	1.57921	226381_at	PS1TP4	HBV preS1-transactivated protein 4
1514	0.0006592	0.023763	55.9013	66.7215	-1.19356	214457_at	HOXA2	homeobox A2
1515	0.00066	0.023763	29.4181	18.9561	1.55191	218513_at	FLJ11184	hypothetical protein FLJ11184
1516	0.0006602	0.023763	105.22	75.6501	1.39088	204900_x_at	SAP30	Sin3A-associated protein, 30kDa
1517	0.0006605	0.023763	9.16652	10.1418	-1.1064	1561562_at	NA	NA
1518	0.0006607	0.023763	299.677	237.035	1.26427	218769_s_at	ANKRA2	ankyrin repeat, family A (RFXANK-like), 2
1519	0.0006608	0.023763	317.087	216.428	1.46509	223297_at	AMMECR1L	AMME chromosomal region gene 1-like
1520	0.0006612	0.023763	82.7395	60.4268	1.36925	209551_at	YIPF4	Yip1 domain family, member 4
1521	0.0006612	0.023763	207.973	240.137	-1.15465	234924_s_at	ZNF687	zinc finger protein 687
1522	0.0006616	0.023763	43.3463	19.273	2.24908	206552_s_at	TAC1	tachykinin, precursor 1 (substance K, substance P, neurokinin 1, neurokinin 2, neuromedin L, neurokinin alpha, neuropeptide K, neuropeptide gamma)
1523	0.000662	0.023763	144.11	104.579	1.378	204642_at	EDG1	endothelial differentiation, sphingolipid G-protein-coupled receptor, 1
1524	0.0006626	0.023763	65.0941	79.6089	-1.22298	207348_s_at	LIG3	ligase III, DNA, ATP-dependent
1525	0.0006628	0.023763	43.2603	32.7682	1.32019	209277_at	TFPI2	tissue factor pathway inhibitor 2
1526	0.0006637	0.0237797	1078.92	739.763	1.45847	201631_s_at	IER3	immediate early response 3
1527	0.0006643	0.0237856	24.3783	28.4352	-1.16642	220218_at	C9orf68	chromosome 9 open reading frame 68
1528	0.0006651	0.023789	192.237	132.676	1.44892	218603_at	HECA	headcase homolog (Drosophila)
1529	0.0006654	0.023789	98.5236	67.4504	1.46068	214751_at	ZNF468	zinc finger protein 468
1530	0.0006657	0.023789	180.029	126.128	1.42735	230192_at	TRIM13	tripartite motif-containing 13
1531	0.0006683	0.0238443	807.964	612.439	1.31926	215245_x_at	FMR1	fragile X mental retardation 1
1532	0.0006685	0.0238443	153.131	93.5988	1.63604	228531_at	SAMD9	sterile alpha motif domain containing 9
1533	0.0006692	0.0238443	2126.02	1618.19	1.31383	200603_at	PRKAR1A	protein kinase, cAMP-dependent, regulatory, type I, alpha (tissue specific extinguisher 1)
1534	0.0006697	0.0238443	526.129	348.301	1.51056	201528_at	RPA1	replication protein A1, 70kDa
1535	0.0006699	0.0238443	365.566	274.639	1.33108	209666_s_at	CHUK	conserved helix-loop-helix ubiquitous kinase
1536	0.0006702	0.0238443	18.8034	23.1279	-1.22999	213382_at	MSTP9	macrophage stimulating, pseudogene 9
1537	0.0006703	0.0238443	95.3833	82.5373	1.15564	229611_at	LMLN	leishmanolysin-like (metallopeptidase M8 family)
1538	0.0006712	0.0238488	301.326	219.871	1.37046	228980_at	RFFL	ring finger and FYVE-like domain containing 1
1539	0.0006713	0.0238488	701.078	544.357	1.2879	211987_at	TOP2B	topoisomerase (DNA) II beta 180kDa
1540	0.0006731	0.0238972	23.9554	16.8664	1.4203	232068_s_at	TLR4	toll-like receptor 4
1541	0.0006748	0.0239336	368.492	263.102	1.40057	218518_at	C5orf5	chromosome 5 open reading frame 5
1542	0.000675	0.0239336	178.91	133.122	1.34395	227205_at	TAF1	TAF1 RNA polymerase II, TATA box binding protein (TBP)-associated factor, 250kDa
1543	0.0006759	0.0239473	232.511	172.588	1.3472	201873_s_at	ABCE1	ATP-binding cassette, sub-family E (OABP), member 1
1544	0.0006765	0.0239473	65.2321	40.7809	1.59958	220146_at	TLR7	toll-like receptor 7
1545	0.0006767	0.0239473	49.5693	58.261	-1.17535	241326_at	AK7	adenylate kinase 7
1546	0.0006786	0.023987	226.596	157.671	1.43715	224720_at	MIB1	mindbomb homolog 1 (Drosophila)
1547	0.0006787	0.023987	179.53	90.712	1.97912	232024_at	GIMAP2	GTPase, IMAP family member 2
1548	0.0006807	0.0240401	15.9091	18.4273	-1.15828	234940_s_at	VEPH1	ventricular zone expressed PH domain homolog 1 (zebrafish)
1549	0.0006815	0.0240401	18.0503	20.6977	-1.14667	206282_at	NEUROD1	neurogenic differentiation 1
1550	0.0006821	0.0240401	81.3663	102.451	-1.25913	237185_at	KIF27	kinesin family member 27
1551	0.0006822	0.0240401	352.317	239.271	1.47246	200864_s_at	RAB11A	RAB11A, member RAS oncogene family
1552	0.0006824	0.0240401	441.146	350.308	1.25931	227586_at	TMEM170	transmembrane protein 170
1553	0.0006845	0.0240985	48.6889	58.8614	-1.20893	221272_s_at	C1orf21	chromosome 1 open reading frame 21
1554	0.0006867	0.0241426	173.884	110.265	1.57697	233085_s_at	OBFC2A	oligonucleotide/oligosaccharide-binding fold containing 2A
1555	0.0006876	0.0241426	362.041	263.97	1.37152	227116_at	NA	NA
1556	0.0006877	0.0241426	50.1313	59.8313	-1.19349	229684_s_at	ZNF644	zinc finger protein 644
1557	0.0006879	0.0241426	26.6934	33.6526	-1.26071	215408_at	MYO1E	myosin IE
1558	0.0006883	0.0241426	456.154	328.011	1.39067	225610_at	UHRF2	ubiquitin-like, containing PHD and RING finger domains, 2
1559	0.0006884	0.0241426	834.562	538.747	1.54908	226683_at	SNAG1	sorting nexin associated golgi protein 1
1560	0.0006909	0.0241822	181.119	120.426	1.50399	235767_x_at	NA	NA
1561	0.0006912	0.0241822	462.901	311.76	1.4848	226280_at	NA	NA
1562	0.0006912	0.0241822	172.514	206.866	-1.19913	1553839_at	DKFZp761B107	hypothetical protein DKFZp761B107
1563	0.0006913	0.0241822	146.832	187.131	-1.27446	207239_s_at	PCTK1	PCTAIRE protein kinase 1
1564	0.0006929	0.0242227	31.6729	38.0543	-1.20148	224165_s_at	IQCH	IQ motif containing H
1565	0.0006939	0.0242422	72.3229	58.1024	1.24475	227249_at	NDE1	nudE nuclear distribution gene E homolog 1 (A. nidulans)
1566	0.0006974	0.0243489	242.905	180.715	1.34413	55692_at	ELMO2	engulfment and cell motility 2
1567	0.0006984	0.0243682	476.039	320.202	1.48669	225814_at	XRN1	5@#$%&-3@#$%& exoribonuclease 1
1568	0.0007007	0.0244173	176.97	144.657	1.22338	1555833_a_at	NA	NA
1569	0.0007007	0.0244173	819.787	494.816	1.65675	226769_at	FIBIN	fin bud initiation factor
1570	0.0007013	0.0244227	42.5702	29.4623	1.4449	230399_at	NA	NA
1571	0.000703	0.0244663	167.297	113.6	1.47268	209524_at	HDGFRP3	hepatoma-derived growth factor, related protein 3
1572	0.0007061	0.0245412	35.1703	48.5429	-1.38023	229385_s_at	PLAC2	placenta-specific 2
1573	0.0007064	0.0245412	117.175	139.417	-1.18982	202896_s_at	SIRPA	signal-regulatory protein alpha
1574	0.0007065	0.0245412	18.0724	21.0913	-1.16704	1557341_x_at	GPR126	G protein-coupled receptor 126
1575	0.0007072	0.0245448	23.6245	28.2547	-1.19599	243246_at	NAT12	N-acetyltransferase 12
1576	0.0007075	0.0245448	2100.15	1711.96	1.22675	200067_x_at	SNX3	sorting nexin 3
1577	0.0007088	0.0245656	349.09	213.913	1.63192	204057_at	IRF8	interferon regulatory factor 8
1578	0.000709	0.0245656	878.771	668.568	1.31441	201832_s_at	VDP	vesicle docking protein p115
1579	0.0007118	0.0246435	648.518	469.155	1.38231	202304_at	FNDC3A	fibronectin type III domain containing 3A
1580	0.0007122	0.0246435	108.516	60.8536	1.78323	207996_s_at	C18orf1	chromosome 18 open reading frame 1
1581	0.0007126	0.0246435	219.179	162.141	1.35178	213743_at	CCNT2	cyclin T2
1582	0.0007145	0.0246849	511.52	389.829	1.31216	229813_x_at	DAZAP1	DAZ associated protein 1
1583	0.0007147	0.0246849	64.6953	80.1773	-1.23931	227764_at	LYPD6	LY6/PLAUR domain containing 6
1584	0.0007162	0.0247054	29.5666	18.4112	1.6059	1566764_at	NA	NA
1585	0.0007167	0.0247054	36.9255	43.7509	-1.18484	215612_at	TBC1D5	TBC1 domain family, member 5
1586	0.000717	0.0247054	164.728	186.766	-1.13378	223871_x_at	ING5	inhibitor of growth family, member 5
1587	0.0007171	0.0247054	311.762	208.884	1.49252	226347_at	NA	NA
1588	0.0007176	0.024707	190.036	128.951	1.47371	213094_at	GPR126	G protein-coupled receptor 126
1589	0.0007198	0.0247672	10.5402	11.7198	-1.11192	1567288_at	OR5K1	olfactory receptor, family 5, subfamily K, member 1
1590	0.0007205	0.0247686	137.613	91.9229	1.49705	238902_at	PCMTD1	protein-L-isoaspartate (D-aspartate) O-methyltransferase domain containing 1
1591	0.000721	0.0247686	19.7389	23.478	-1.18943	227206_at	NDUFA10	NADH dehydrogenase (ubiquinone) 1 alpha subcomplex, 10, 42kDa
1592	0.0007212	0.0247686	12.1902	13.7826	-1.13062	1560380_at	LOC497256	hypothetical LOC497256
1593	0.0007224	0.0247855	267.504	197.398	1.35515	228726_at	NA	NA
1594	0.0007226	0.0247855	96.8232	120.076	-1.24016	218874_s_at	C6orf134	chromosome 6 open reading frame 134
1595	0.0007246	0.0248386	41.5182	25.8999	1.60302	223809_at	RGS18	regulator of G-protein signaling 18
1596	0.0007258	0.0248619	259.651	173.515	1.49642	228115_at	NA	NA
1597	0.0007263	0.0248619	117.393	150.971	-1.28603	204986_s_at	TAOK2	TAO kinase 2
1598	0.0007267	0.0248619	1155.64	865.714	1.33489	210466_s_at	SERBP1	SERPINE1 mRNA binding protein 1
1599	0.0007271	0.0248619	332.82	249.41	1.33443	213327_s_at	USP12	ubiquitin specific peptidase 12
1600	0.0007279	0.0248737	304.162	174.725	1.7408	229128_s_at	ANP32E	acidic (leucine-rich) nuclear phosphoprotein 32 family, member E
1601	0.000729	0.0248957	16.5663	18.7695	-1.133	243822_at	MRPS5	mitochondrial ribosomal protein S5
1602	0.0007298	0.0249075	191.195	140.617	1.35969	236194_at	NA	NA
1603	0.0007308	0.0249261	51.6759	60.5928	-1.17256	237190_at	NA	NA
1604	0.0007313	0.0249276	93.3869	65.1132	1.43422	229298_at	NA	NA
1605	0.0007325	0.0249529	27.8864	34.2968	-1.22987	206670_s_at	GAD1	glutamate decarboxylase 1 (brain, 67kDa)
1606	0.0007343	0.0249817	631.802	394.111	1.60311	225176_at	LNPEP	leucyl/cystinyl aminopeptidase
1607	0.0007344	0.0249817	420.509	339.699	1.23789	207513_s_at	ZNF189	zinc finger protein 189
1608	0.0007351	0.0249817	518.103	347.8	1.48966	224830_at	NUDT21	nudix (nucleoside diphosphate linked moiety X)-type motif 21
1609	0.0007359	0.0249817	459.476	303.33	1.51477	202620_s_at	PLOD2	procollagen-lysine, 2-oxoglutarate 5-dioxygenase 2
1610	0.0007361	0.0249817	161.087	130.221	1.23703	222526_at	GATAD2A	GATA zinc finger domain containing 2A
1611	0.0007365	0.0249817	57.8643	35.814	1.61569	209211_at	KLF5	Kruppel-like factor 5 (intestinal)
1612	0.0007367	0.0249817	343.752	277.452	1.23896	222907_x_at	TMEM50B	transmembrane protein 50B
1613	0.000737	0.0249817	66.1081	84.7034	-1.28129	231275_at	FLJ42875	FLJ42875 protein
1614	0.0007378	0.0249933	267.374	204.974	1.30443	212766_s_at	ISG20L2	interferon stimulated exonuclease gene 20kDa-like 2
1615	0.0007404	0.0250619	211.617	153.298	1.38043	222642_s_at	TMEM33	transmembrane protein 33
1616	0.0007409	0.0250619	83.2882	64.1117	1.29911	219569_s_at	TMEM22	transmembrane protein 22
1617	0.0007412	0.0250619	226.111	267.962	-1.18509	226595_at	SNX21	sorting nexin family member 21
1618	0.0007425	0.0250904	784.196	554.498	1.41425	201887_at	IL13RA1	interleukin 13 receptor, alpha 1
1619	0.0007442	0.0251229	483.379	370.223	1.30564	225639_at	SKAP2	src kinase associated phosphoprotein 2
1620	0.0007446	0.0251229	10.9597	9.90585	1.10639	1561463_at	NA	NA
1621	0.0007453	0.0251229	339.73	228.372	1.48761	200821_at	LAMP2	lysosomal-associated membrane protein 2
1622	0.0007453	0.0251229	156.236	184.092	-1.1783	242223_at	MCCC1	methylcrotonoyl-Coenzyme A carboxylase 1 (alpha)
1623	0.0007458	0.0251242	710.264	522.265	1.35997	212585_at	OSBPL8	oxysterol binding protein-like 8
1624	0.0007475	0.025166	104.029	141.594	-1.3611	238449_at	LOC595101	PI-3-kinase-related kinase SMG-1 pseudogene
1625	0.0007484	0.0251808	44.9384	60.9045	-1.35529	241631_at	FLJ10357	hypothetical protein FLJ10357
1626	0.0007497	0.025207	944.3	1106.62	-1.1719	209019_s_at	PINK1	PTEN induced putative kinase 1
1627	0.0007501	0.025207	29.7126	37.1613	-1.25069	206806_at	DGKI	diacylglycerol kinase, iota
1628	0.000751	0.0252163	86.2231	98.9905	-1.14807	232022_at	TIAM2	T-cell lymphoma invasion and metastasis 2
1629	0.0007513	0.0252163	99.0906	128.855	-1.30037	230670_at	IGSF10	immunoglobulin superfamily, member 10
1630	0.0007526	0.0252444	39.9398	26.3896	1.51347	52285_f_at	CEP76	centrosomal protein 76kDa
1631	0.0007538	0.0252629	132.804	153.831	-1.15833	243430_at	SEZ6	seizure related 6 homolog (mouse)
1632	0.0007546	0.0252629	510.722	429.743	1.18844	225087_at	C16orf63	chromosome 16 open reading frame 63
1633	0.0007547	0.0252629	257.669	186.05	1.38495	217492_s_at	PTENP1	phosphatase and tensin homolog (mutated in multiple advanced cancers 1), pseudogene 1
1634	0.000755	0.0252629	202.44	132.341	1.52969	226040_at	NA	NA
1635	0.0007558	0.0252742	997.579	743.857	1.34109	218858_at	DEPDC6	DEP domain containing 6
1636	0.0007573	0.0252839	240.798	194.583	1.23751	208424_s_at	CIAPIN1	cytokine induced apoptosis inhibitor 1
1637	0.0007574	0.0252839	16.0041	17.5763	-1.09824	1561448_at	NA	NA
1638	0.0007577	0.0252839	293.853	192.345	1.52774	225282_at	SMAP1L	stromal membrane-associated protein 1-like
1639	0.000758	0.0252839	47.9272	33.0761	1.449	214660_at	ITGA1	integrin, alpha 1
1640	0.0007584	0.0252839	425.46	323.416	1.31552	218082_s_at	UBP1	upstream binding protein 1 (LBP-1a)
1641	0.0007602	0.0253197	906.377	738.775	1.22686	201857_at	ZFR	zinc finger RNA binding protein
1642	0.0007604	0.0253197	14.6611	17.4778	-1.19212	1559762_at	NA	NA
1643	0.0007609	0.0253209	292.738	205.674	1.42331	223236_at	CCDC55	coiled-coil domain containing 55
1644	0.0007641	0.0253967	41.1349	54.1754	-1.31702	237444_at	NA	NA
1645	0.0007647	0.0253967	456.289	347.135	1.31444	228006_at	NA	NA
1646	0.000765	0.0253967	61.2968	35.4103	1.73105	210002_at	GATA6	GATA binding protein 6
1647	0.0007653	0.0253967	149.215	89.9342	1.65915	202625_at	LYN	v-yes-1 Yamaguchi sarcoma viral related oncogene homolog
1648	0.0007655	0.0253967	416.967	321.651	1.29633	46665_at	SEMA4C	sema domain, immunoglobulin domain (Ig), transmembrane domain (TM) and short cytoplasmic domain, (semaphorin) 4C
1649	0.0007674	0.0254383	279.222	210.606	1.3258	202577_s_at	DDX19A	DEAD (Asp-Glu-Ala-As) box polypeptide 19A
1650	0.0007689	0.0254383	267.722	185.984	1.43949	227415_at	DGKH	diacylglycerol kinase, eta
1651	0.0007692	0.0254383	93.6955	63.6884	1.47115	238458_at	EFHA2	EF-hand domain family, member A2
1652	0.0007692	0.0254383	283.691	232.547	1.21993	204012_s_at	LCMT2	leucine carboxyl methyltransferase 2
1653	0.0007692	0.0254383	72.3904	40.8248	1.7732	219386_s_at	SLAMF8	SLAM family member 8
1654	0.0007696	0.0254383	68.0814	55.2307	1.23267	205667_at	WRN	Werner syndrome
1655	0.0007708	0.0254383	203.589	141.044	1.44344	222396_at	HN1	hematological and neurological expressed 1
1656	0.0007708	0.0254383	507.535	291.648	1.74023	204279_at	PSMB9	proteasome (prosome, macropain) subunit, beta type, 9 (large multifunctional peptidase 2)
1657	0.0007713	0.0254383	33.362	45.2998	-1.35783	233504_at	C9orf84	chromosome 9 open reading frame 84
1658	0.000772	0.0254383	120.381	93.023	1.2941	222604_at	GTF3C3	general transcription factor IIIC, polypeptide 3, 102kDa
1659	0.0007728	0.0254383	163.221	103.018	1.58439	202206_at	ARL4C	ADP-ribosylation factor-like 4C
1660	0.0007728	0.0254383	268.314	175.477	1.52905	222553_x_at	OXR1	oxidation resistance 1
1661	0.0007731	0.0254383	144.979	124.991	1.15992	215093_at	NSDHL	NAD(P) dependent steroid dehydrogenase-like
1662	0.0007735	0.0254383	251.944	195.935	1.28585	209326_at	SLC35A2	solute carrier family 35 (UDP-galactose transporter), member A2
1663	0.0007739	0.0254383	235.801	169.124	1.39425	218502_s_at	TRPS1	trichorhinophalangeal syndrome I
1664	0.0007742	0.0254383	104.006	117.578	-1.13049	231949_at	NA	NA
1665	0.0007754	0.0254625	19.8799	23.4309	-1.17862	1560411_at	A2BP1	ataxin 2-binding protein 1
1666	0.0007763	0.0254691	10.1671	11.8105	-1.16164	208088_s_at	CFHR5	complement factor H-related 5
1667	0.0007768	0.0254691	13.7425	15.7295	-1.14459	1561432_at	NA	NA
1668	0.000777	0.0254691	40.9072	29.9355	1.36651	229687_s_at	NA	NA
1669	0.0007779	0.0254833	133.482	100.212	1.332	236027_at	C10orf78	chromosome 10 open reading frame 78
1670	0.0007789	0.0254921	181.952	108.213	1.68142	221840_at	PTPRE	protein tyrosine phosphatase, receptor type, E
1671	0.0007791	0.0254921	40.7358	49.3641	-1.21181	231642_at	C6orf201	chromosome 6 open reading frame 201
1672	0.0007808	0.0255324	81.2259	58.7522	1.38252	212594_at	PDCD4	programmed cell death 4 (neoplastic transformation inhibitor)
1673	0.0007819	0.0255531	323.99	199.305	1.6256	226272_at	NA	NA
1674	0.0007828	0.0255673	20.6963	14.2639	1.45096	206914_at	CRTAM	cytotoxic and regulatory T cell molecule
1675	0.0007834	0.0255716	1261.05	991.944	1.27129	200040_at	KHDRBS1	KH domain containing, RNA binding, signal transduction associated 1
1676	0.0007839	0.0255726	21.5907	15.2281	1.41782	225717_at	KIAA1715	KIAA1715
1677	0.0007858	0.0256155	418.697	306.585	1.36568	225793_at	LIX1L	Lix1 homolog (mouse)-like
1678	0.0007864	0.0256155	24.3024	19.6331	1.23783	231926_at	EPS15L1	epidermal growth factor receptor pathway substrate 15-like 1
1679	0.000787	0.0256155	2195.34	1775.06	1.23677	201358_s_at	COPB1	coatomer protein complex, subunit beta 1
1680	0.0007877	0.0256155	165.612	122.308	1.35406	218750_at	JOSD3	Josephin domain containing 3
1681	0.0007885	0.0256155	110.968	82.9336	1.33804	227542_at	SOCS6	suppressor of cytokine signaling 6
1682	0.0007888	0.0256155	9.74963	8.12881	1.19939	206091_at	MATN3	matrilin 3
1683	0.0007889	0.0256155	14.6498	16.2966	-1.11242	1558724_at	LOC645478	hypothetical LOC645478
1684	0.0007891	0.0256155	104.061	81.3111	1.27978	219487_at	BBS10	Bardet-Biedl syndrome 10
1685	0.0007898	0.0256155	35.6046	27.1828	1.30982	244811_at	IRAK1BP1	interleukin-1 receptor-associated kinase 1 binding protein 1
1686	0.0007899	0.0256155	327.091	225.139	1.45284	225040_s_at	RPE	ribulose-5-phosphate-3-epimerase
1687	0.0007911	0.0256251	281.297	212.403	1.32435	213375_s_at	CG018	hypothetical gene CG018
1688	0.0007914	0.0256251	73.4493	57.4281	1.27898	230893_at	DNAJA5	DnaJ homology subfamily A member 5
1689	0.0007916	0.0256251	173.435	127.485	1.36044	229355_at	NA	NA
1690	0.0007924	0.0256358	299.248	225.835	1.32507	213056_at	FRMD4B	FERM domain containing 4B
1691	0.0007951	0.025685	56.7378	42.1249	1.34689	241365_at	NA	NA
1692	0.0007952	0.025685	72.6566	55.1311	1.31789	235204_at	CUTC	cutC copper transporter homolog (E. coli)
1693	0.0007955	0.025685	214.789	141.447	1.51851	204150_at	STAB1	stabilin 1
1694	0.0007958	0.025685	418.451	346.743	1.20681	214356_s_at	KIAA0368	KIAA0368
1695	0.0007966	0.0256956	725.677	462.98	1.5674	225232_at	MTMR12	myotubularin related protein 12
1696	0.0007981	0.0257288	914.48	752.358	1.21548	212696_s_at	RNF4	ring finger protein 4
1697	0.0008005	0.0257657	8.6086	9.45777	-1.09864	222966_at	NA	NA
1698	0.0008006	0.0257657	183.838	141.675	1.2976	206028_s_at	MERTK	c-mer proto-oncogene tyrosine kinase
1699	0.0008012	0.0257657	20.4065	23.842	-1.16835	239739_at	SNX24	sorting nexin 24
1700	0.0008012	0.0257657	407.353	309.072	1.31799	212934_at	LOC137886	hypothetical protein LOC137886
1701	0.0008016	0.0257657	29.1303	22.7691	1.27938	239888_at	NA	NA
1702	0.0008043	0.0258373	278.161	189.429	1.46842	227040_at	RP11-50D16.3	similar to RIKEN cDNA 8030451K01
1703	0.000805	0.0258446	2780.86	2245	1.23869	201097_s_at	ARF4	ADP-ribosylation factor 4
1704	0.0008057	0.0258519	452.349	336.451	1.34447	215884_s_at	UBQLN2	ubiquilin 2
1705	0.0008067	0.0258569	39.6508	55.1988	-1.39212	231061_at	NA	NA
1706	0.0008068	0.0258569	108.377	132.125	-1.21912	232776_at	PDZRN3	PDZ domain containing RING finger 3
1707	0.0008097	0.0259226	601.993	459.726	1.30946	206015_s_at	FOXJ3	forkhead box J3
1708	0.0008098	0.0259226	234.298	168.196	1.393	208840_s_at	G3BP2	GTPase activating protein (SH3 domain) binding protein 2
1709	0.0008125	0.0259786	163.197	100.75	1.61982	205583_s_at	CXorf45	chromosome X open reading frame 45
1710	0.0008125	0.0259786	101.059	79.2644	1.27496	217023_x_at	TPSAB1	tryptase alpha/beta 1
1711	0.0008136	0.0259962	110.63	134.936	-1.21971	210570_x_at	MAPK9	mitogen-activated protein kinase 9
1712	0.000814	0.0259962	27.1886	23.5103	1.15646	204486_at	KCNQ1	potassium voltage-gated channel, KQT-like subfamily, member 1
1713	0.0008145	0.025997	13.2761	14.9141	-1.12338	224109_at	NA	NA
1714	0.0008154	0.0260105	514.259	424.602	1.21115	204573_at	CROT	carnitine O-octanoyltransferase
1715	0.000817	0.0260415	259.434	196.222	1.32215	222476_at	CNOT6	CCR4-NOT transcription complex, subunit 6
1716	0.0008174	0.0260415	32.1583	45.4357	-1.41287	244337_at	NA	NA
1717	0.0008178	0.0260415	163.361	132.776	1.23036	224638_at	UNQ1887	signal peptide peptidase 3
1718	0.0008192	0.0260709	51.5088	62.3958	-1.21136	233570_at	TSC1	tuberous sclerosis 1
1719	0.0008207	0.0260826	180.662	144.034	1.2543	230758_at	GEMIN8	gem (nuclear organelle) associated protein 8
1720	0.0008208	0.0260826	237.176	174.773	1.35705	225128_at	KDELC2	KDEL (Lys-Asp-Glu-Leu) containing 2
1721	0.000821	0.0260826	111.14	86.6542	1.28256	239525_at	CTTNBP2NL	CTTNBP2 N-terminal like
1722	0.0008262	0.0262326	166.42	113.122	1.47115	231001_at	FIBIN	fin bud initiation factor
1723	0.0008294	0.0263163	2342.37	1887.3	1.24112	200893_at	SFRS10	splicing factor, arginine/serine-rich 10 (transformer 2 homolog, Drosophila)
1724	0.0008298	0.0263163	873.975	767.847	1.13822	1556151_at	ITFG1	integrin alpha FG-GAP repeat containing 1
1725	0.000831	0.0263391	198.476	151.986	1.30588	213351_s_at	TMCC1	transmembrane and coiled-coil domain family 1
1726	0.0008323	0.026365	51.26	35.164	1.45774	209529_at	PPAP2C	phosphatidic acid phosphatase type 2C
1727	0.0008328	0.0263656	18.6711	20.8349	-1.11589	214872_at	RIF1	RAP1 interacting factor homolog (yeast)
1728	0.0008341	0.0263741	3509.52	2922.26	1.20096	200015_s_at	2009-09-02	septin 2
1729	0.0008346	0.0263741	15.8138	17.5807	-1.11174	1568826_at	NA	NA
1730	0.000835	0.0263741	164.086	121.464	1.3509	225055_at	AMZ2	archaemetzincins-2
1731	0.000835	0.0263741	164.637	113.616	1.44906	226402_at	CYP2U1	cytochrome P450, family 2, subfamily U, polypeptide 1
1732	0.0008378	0.026432	233.854	183.066	1.27743	223980_s_at	SP110	SP110 nuclear body protein
1733	0.0008378	0.026432	216.617	149.523	1.44872	222681_at	KTELC1	KTEL (Lys-Tyr-Glu-Leu) containing 1
1734	0.0008397	0.0264702	36.2113	28.5235	1.26953	238693_at	PHC3	polyhomeotic homolog 3 (Drosophila)
1735	0.0008412	0.0264702	229.187	160.544	1.42756	218370_s_at	S100PBP	S100P binding protein
1736	0.0008415	0.0264702	55.3153	67.1072	-1.21318	206304_at	MYBPH	myosin binding protein H
1737	0.0008419	0.0264702	455.44	345.971	1.31641	211932_at	HNRPA3	heterogeneous nuclear ribonucleoprotein A3
1738	0.0008422	0.0264702	144.49	197.021	-1.36356	240443_at	NA	NA
1739	0.0008422	0.0264702	75.3143	47.6756	1.57972	1555878_at	RPS24	ribosomal protein S24
1740	0.0008424	0.0264702	683.593	447.264	1.52839	201954_at	ARPC1B	actin related protein 2/3 complex, subunit 1B, 41kDa
1741	0.0008445	0.0265188	23.5008	26.5808	-1.13106	241132_at	NA	NA
1742	0.000845	0.0265188	286.944	181.516	1.58082	212364_at	MYO1B	myosin IB
1743	0.0008454	0.0265188	723.198	425.279	1.70053	222453_at	CYBRD1	cytochrome b reductase 1
1744	0.000847	0.0265355	616.037	393.913	1.56389	218396_at	VPS13C	vacuolar protein sorting 13 homolog C (S. cerevisiae)
1745	0.0008481	0.0265355	147.283	98.6089	1.4936	218872_at	TESC	tescalcin
1746	0.0008493	0.0265355	34.5126	22.2433	1.5516	219433_at	BCOR	BCL6 co-repressor
1747	0.0008495	0.0265355	374.153	297.01	1.25973	212740_at	PIK3R4	phosphoinositide-3-kinase, regulatory subunit 4, p150
1748	0.0008497	0.0265355	33.7801	38.3103	-1.13411	206365_at	XCL1	chemokine (C motif) ligand 1
1749	0.0008497	0.0265355	1589.12	820.949	1.93571	208747_s_at	C1S	complement component 1, s subcomponent
1750	0.0008499	0.0265355	150.568	171.627	-1.13986	239927_at	NA	NA
1751	0.0008499	0.0265355	129.113	98.511	1.31065	238686_at	FBXO3	F-box protein 3
1752	0.0008503	0.0265355	32.2779	40.6196	-1.25843	216062_at	CD44	CD44 molecule (Indian blood group)
1753	0.0008521	0.0265404	156.174	116.565	1.3398	227273_at	NA	NA
1754	0.0008523	0.0265404	468.22	376.1	1.24493	222550_at	ARMC1	armadillo repeat containing 1
1755	0.0008524	0.0265404	337.033	255.397	1.31964	228489_at	TM4SF18	transmembrane 4 L six family member 18
1756	0.0008524	0.0265404	346.885	258.912	1.33978	223073_at	HIATL1	hippocampus abundant transcript-like 1
1757	0.0008534	0.0265564	47.2038	36.6673	1.28735	222833_at	AYTL1	acyltransferase like 1
1758	0.0008551	0.0265853	81.1067	103.584	-1.27713	232925_at	EGFR	epidermal growth factor receptor (erythroblastic leukemia viral (v-erb-b) oncogene homolog, avian)
1759	0.0008553	0.0265853	16.16	19.4258	-1.20209	235382_at	FLJ90650	laeverin
1760	0.0008577	0.0266304	11.4479	12.6913	-1.10862	239298_at	BXDC2	brix domain containing 2
1761	0.0008584	0.0266304	375.58	205.114	1.83108	203083_at	THBS2	thrombospondin 2
1762	0.0008587	0.0266304	399.925	274.584	1.45648	200733_s_at	PTP4A1	protein tyrosine phosphatase type IVA, member 1
1763	0.0008587	0.0266304	245.359	128.541	1.9088	213566_at	RNASE6	ribonuclease, RNase A family, k6
1764	0.0008595	0.0266401	413.989	322.874	1.2822	224939_at	NA	NA
1765	0.0008615	0.026687	183.283	132.21	1.3863	221750_at	HMGCS1	3-hydroxy-3-methylglutaryl-Coenzyme A synthase 1 (soluble)
1766	0.0008635	0.0267221	16.4469	18.8358	-1.14525	233259_at	CCDC48	coiled-coil domain containing 48
1767	0.0008637	0.0267221	62.5042	74.731	-1.19562	210565_at	GCGR	glucagon receptor
1768	0.0008641	0.0267221	19.6671	13.7635	1.42893	214590_s_at	UBE2D1	ubiquitin-conjugating enzyme E2D 1 (UBC4/5 homolog, yeast)
1769	0.0008656	0.0267534	74.3187	89.8252	-1.20865	1559121_s_at	ARIH2	ariadne homolog 2 (Drosophila)
1770	0.0008664	0.0267629	280.23	223.081	1.25618	1555971_s_at	FBXO28	F-box protein 28
1771	0.0008669	0.0267633	738.429	476.886	1.54844	202016_at	MEST	mesoderm specific transcript homolog (mouse)
1772	0.0008675	0.0267667	669.938	513.837	1.3038	217916_s_at	FAM49B	family with sequence similarity 49, member B
1773	0.0008686	0.0267855	507.028	351.159	1.44387	210970_s_at	IBTK	inhibitor of Bruton agammaglobulinemia tyrosine kinase
1774	0.00087	0.0268114	48.1308	55.5338	-1.15381	239932_at	KCNIP3	Kv channel interacting protein 3, calsenilin
1775	0.0008706	0.0268114	21.2977	26.588	-1.24839	1564691_at	NA	NA
1776	0.0008713	0.0268114	959.032	705.204	1.35994	208865_at	CSNK1A1	casein kinase 1, alpha 1
1777	0.0008714	0.0268114	359.158	277.518	1.29418	227075_at	ELP3	elongation protein 3 homolog (S. cerevisiae)
1778	0.0008727	0.0268215	269.434	315.193	-1.16983	65086_at	YIPF2	Yip1 domain family, member 2
1779	0.0008729	0.0268215	100.98	80.3525	1.25671	228132_at	ABLIM2	actin binding LIM protein family, member 2
1780	0.0008732	0.0268215	113.189	88.7152	1.27587	214848_at	NA	NA
1781	0.0008747	0.0268405	11.5966	10.3089	1.1249	1553142_at	C13orf31	chromosome 13 open reading frame 31
1782	0.0008748	0.0268405	646.22	461.52	1.4002	227029_at	C14orf24	chromosome 14 open reading frame 24
1783	0.0008759	0.0268591	653.845	479.336	1.36406	222428_s_at	LARS	leucyl-tRNA synthetase
1784	0.0008786	0.0269268	509.529	371.747	1.37064	228363_at	BIRC4	baculoviral IAP repeat-containing 4
1785	0.0008795	0.0269393	112.88	74.6422	1.51228	213618_at	CENTD1	centaurin, delta 1
1786	0.0008802	0.0269457	29.5168	34.1532	-1.15708	231157_at	TTLL11	tubulin tyrosine ligase-like family, member 11
1787	0.000881	0.0269551	203.483	134.329	1.51481	226316_at	NA	NA
1788	0.0008819	0.0269675	14.6801	17.4907	-1.19146	1564371_a_at	CASC2	cancer susceptibility candidate 2
1789	0.0008829	0.026983	397.05	304.419	1.30429	203232_s_at	ATXN1	ataxin 1
1790	0.0008839	0.0269985	195.381	302.492	-1.54822	216600_x_at	ALDOB	aldolase B, fructose-bisphosphate
1791	0.0008866	0.0270398	15.6649	20.5481	-1.31173	1560526_at	PR47	platelet receptor for type III collagen, 47 kDa
1792	0.0008876	0.0270398	103.616	82.0038	1.26355	1556228_a_at	VCPIP1	valosin containing protein (p97)/p47 complex interacting protein 1
1793	0.0008877	0.0270398	21.0584	23.672	-1.12411	220278_at	JMJD2D	jumonji domain containing 2D
1794	0.0008885	0.0270398	46.9198	59.4004	-1.266	235641_at	TRIB1	tribbles homolog 1 (Drosophila)
1795	0.0008888	0.0270398	53.7735	64.1704	-1.19335	1564598_a_at	VWA3B	von Willebrand factor A domain containing 3B
1796	0.000889	0.0270398	460.203	322.582	1.42663	222589_at	NLK	nemo-like kinase
1797	0.0008893	0.0270398	48.3417	61.3125	-1.26831	232199_at	PPP1R3F	protein phosphatase 1, regulatory (inhibitor) subunit 3F
1798	0.0008894	0.0270398	635.19	342.727	1.85334	212097_at	CAV1	caveolin 1, caveolae protein, 22kDa
1799	0.0008901	0.0270398	62.9323	44.7824	1.40529	224308_s_at	INTS2	integrator complex subunit 2
1800	0.0008902	0.0270398	84.9132	65.2359	1.30163	244007_at	NA	NA
1801	0.0008908	0.027043	193.297	133.423	1.44875	227755_at	NA	NA
1802	0.0009001	0.0273102	204.853	159.529	1.28411	232724_at	MS4A6A	membrane-spanning 4-domains, subfamily A, member 6A
1803	0.0009012	0.0273105	526.853	366.963	1.43571	230029_x_at	ZNF650	zinc finger protein 650
1804	0.0009017	0.0273105	151.926	129.601	1.17226	227815_at	NA	NA
1805	0.0009026	0.0273105	15.5885	13.9927	1.11405	1569566_at	TBC1D1	TBC1 (tre-2/USP6, BUB2, cdc16) domain family, member 1
1806	0.0009026	0.0273105	53.0376	65.5707	-1.23631	215068_s_at	FBXL18	F-box and leucine-rich repeat protein 18
1807	0.0009027	0.0273105	79.582	98.881	-1.2425	213240_s_at	KRT4	keratin 4
1808	0.0009035	0.0273105	28.1816	32.3824	-1.14906	234153_at	SYNJ2	synaptojanin 2
1809	0.0009039	0.0273105	691.414	512.92	1.348	211698_at	EID1	EP300 interacting inhibitor of differentiation 1
1810	0.0009045	0.0273105	129.395	87.303	1.48213	235438_at	CYP7B1	cytochrome P450, family 7, subfamily B, polypeptide 1
1811	0.0009058	0.0273105	198.31	146.842	1.35051	222592_s_at	ACSL5	acyl-CoA synthetase long-chain family member 5
1812	0.0009062	0.0273105	253.063	180.141	1.4048	238601_at	NA	NA
1813	0.0009073	0.0273105	39.911	48.3538	-1.21154	227683_x_at	NUDT4	nudix (nucleoside diphosphate linked moiety X)-type motif 4
1814	0.0009074	0.0273105	322.426	252.289	1.278	202540_s_at	HMGCR	3-hydroxy-3-methylglutaryl-Coenzyme A reductase
1815	0.0009077	0.0273105	28.1948	33.0567	-1.17244	224181_at	C18orf2	chromosome 18 open reading frame 2
1816	0.0009078	0.0273105	261.685	196.818	1.32958	218878_s_at	SIRT1	sirtuin (silent mating type information regulation 2 homolog) 1 (S. cerevisiae)
1817	0.0009081	0.0273105	101.825	68.1328	1.49451	227539_at	NA	NA
1818	0.0009094	0.0273105	735.249	545	1.34908	225356_at	NA	NA
1819	0.0009094	0.0273105	87.7178	59.5803	1.47226	227354_at	PAG1	phosphoprotein associated with glycosphingolipid microdomains 1
1820	0.0009095	0.0273105	99.4646	59.211	1.67983	1553106_at	C5orf24	chromosome 5 open reading frame 24
1821	0.0009098	0.0273105	261.094	192.197	1.35847	202786_at	STK39	serine threonine kinase 39 (STE20/SPS1 homolog, yeast)
1822	0.0009101	0.0273105	80.3917	105.905	-1.31737	1554145_a_at	CCDC128	coiled-coil domain containing 128
1823	0.000911	0.0273225	74.5299	47.0126	1.58532	1558233_s_at	ATF1	activating transcription factor 1
1824	0.0009136	0.0273855	67.52	78.0112	-1.15538	205438_at	PTPN21	protein tyrosine phosphatase, non-receptor type 21
1825	0.0009145	0.0273884	316.69	228.476	1.3861	225265_at	RBMS1	RNA binding motif, single stranded interacting protein 1
1826	0.0009147	0.0273884	195.86	159.24	1.22996	201513_at	TSN	translin
1827	0.0009153	0.0273914	493.563	390.224	1.26482	212573_at	ENDOD1	endonuclease domain containing 1
1828	0.0009167	0.0274092	107.837	79.1402	1.36261	222738_at	WWC2	WW and C2 domain containing 2
1829	0.0009172	0.0274092	11.9271	13.4411	-1.12693	1570585_at	MPZL3	myelin protein zero-like 3
1830	0.0009174	0.0274092	36.5829	46.5249	-1.27177	233027_at	RPS2	ribosomal protein S2
1831	0.0009218	0.0275072	98.3902	74.7904	1.31555	228624_at	TMEM144	transmembrane protein 144
1832	0.0009221	0.0275072	112.25	81.5466	1.37651	226885_at	NA	NA
1833	0.0009226	0.0275072	97.2429	80.662	1.20556	216589_at	LOC390998	similar to 60S ribosomal protein L10 (QM protein) (Tumor suppressor QM) (Laminin receptor homolog)
1834	0.0009227	0.0275072	213.946	174.935	1.223	225139_at	RBM35B	RNA binding motif protein 35B
1835	0.0009232	0.0275072	109.571	80.8018	1.35604	204449_at	PDCL	phosducin-like
1836	0.0009237	0.0275072	475.575	311.143	1.52848	227473_at	NA	NA
1837	0.000926	0.0275335	334.889	229.994	1.45607	202457_s_at	PPP3CA	protein phosphatase 3 (formerly 2B), catalytic subunit, alpha isoform
1838	0.0009261	0.0275335	24.7164	19.6297	1.25913	204444_at	KIF11	kinesin family member 11
1839	0.000927	0.0275335	213.981	137.506	1.55616	225760_at	MYSM1	myb-like, SWIRM and MPN domains 1
1840	0.000927	0.0275335	42.0293	58.5126	-1.39219	214382_at	UNC93A	unc-93 homolog A (C. elegans)
1841	0.0009271	0.0275335	89.4954	120.609	-1.34766	241376_at	NA	NA
1842	0.000929	0.0275657	49.0643	60.8555	-1.24032	231704_at	CYP3A4	cytochrome P450, family 3, subfamily A, polypeptide 4
1843	0.0009299	0.0275657	293.161	350.876	-1.19687	203277_at	DFFA	DNA fragmentation factor, 45kDa, alpha polypeptide
1844	0.0009302	0.0275657	378.829	276.285	1.37115	218230_at	ARFIP1	ADP-ribosylation factor interacting protein 1 (arfaptin 1)
1845	0.0009302	0.0275657	17.0508	21.7532	-1.27578	241271_at	PKN2	protein kinase N2
1846	0.0009321	0.0275735	18.2525	22.8738	-1.25319	234218_at	NA	NA
1847	0.0009328	0.0275735	607.275	482.587	1.25838	201266_at	TXNRD1	thioredoxin reductase 1
1848	0.0009332	0.0275735	49.3112	34.1734	1.44297	235591_at	SSTR1	somatostatin receptor 1
1849	0.0009333	0.0275735	1745.36	1291.35	1.35157	208690_s_at	PDLIM1	PDZ and LIM domain 1 (elfin)
1850	0.0009334	0.0275735	290.115	214.437	1.35291	226333_at	NA	NA
1851	0.0009341	0.0275735	215.309	253.149	-1.17575	222905_s_at	TMEM143	transmembrane protein 143
1852	0.0009342	0.0275735	100.106	70.9516	1.41091	242794_at	MAML3	mastermind-like 3 (Drosophila)
1853	0.0009345	0.0275735	75.2847	50.2411	1.49847	236831_at	CCDC50	coiled-coil domain containing 50
1854	0.0009371	0.0276352	121.753	75.6364	1.60972	217986_s_at	BAZ1A	bromodomain adjacent to zinc finger domain, 1A
1855	0.0009376	0.0276352	154.252	110.563	1.39515	226431_at	ALS2CR13	amyotrophic lateral sclerosis 2 (juvenile) chromosome region, candidate 13
1856	0.0009388	0.0276494	30.7359	24.4875	1.25517	1553094_at	TAC4	tachykinin 4 (hemokinin)
1857	0.0009395	0.0276494	382.111	292.323	1.30715	226155_at	KIAA1600	KIAA1600
1858	0.0009396	0.0276494	539.68	342.202	1.57708	201132_at	HNRPH2	heterogeneous nuclear ribonucleoprotein H2 (H@#$%&)
1859	0.0009417	0.0276844	459.539	304.13	1.511	225086_at	FAM98B	family with sequence similarity 98, member B
1860	0.0009418	0.0276844	141.455	85.1325	1.66158	236262_at	MMRN2	multimerin 2
1861	0.0009439	0.0277127	89.745	111.19	-1.23896	216661_x_at	CYP2C9	cytochrome P450, family 2, subfamily C, polypeptide 9
1862	0.0009444	0.0277127	80.3376	105.69	-1.31557	238490_at	KIAA2026	KIAA2026
1863	0.0009447	0.0277127	39.557	47.3227	-1.19632	210909_x_at	LPAL2	lipoprotein, Lp(a)-like 2
1864	0.000945	0.0277127	600.3	464.11	1.29344	208407_s_at	CTNND1	catenin (cadherin-associated protein), delta 1
1865	0.0009453	0.0277127	34.8436	40.4992	-1.16231	210267_at	NPAL3	NIPA-like domain containing 3
1866	0.0009467	0.0277241	19.2487	16.2157	1.18704	241962_at	NT5DC1	5@#$%&-nucleotidase domain containing 1
1867	0.0009467	0.0277241	375.147	293.434	1.27847	202230_s_at	CHERP	calcium homeostasis endoplasmic reticulum protein
1868	0.0009479	0.0277262	686.849	572.81	1.19909	219108_x_at	DDX27	DEAD (Asp-Glu-Ala-Asp) box polypeptide 27
1869	0.0009479	0.0277262	24.5807	29.4918	-1.19979	236299_at	ZNF496	zinc finger protein 496
1870	0.0009485	0.0277262	20.6198	23.1707	-1.12371	1568851_at	NA	NA
1871	0.0009488	0.0277262	115.451	139.651	-1.20961	235500_at	HNRNPC	heterogeneous nuclear ribonucleoprotein C (C1/C2)
1872	0.0009511	0.0277785	24.4391	31.0725	-1.27143	1552985_at	SLC30A8	solute carrier family 30 (zinc transporter), member 8
1873	0.0009517	0.0277812	15.0465	12.8403	1.17182	226766_at	ROBO2	roundabout, axon guidance receptor, homolog 2 (Drosophila)
1874	0.0009531	0.0278072	201.795	134.675	1.49839	202910_s_at	CD97	CD97 molecule
1875	0.0009541	0.0278216	842.889	570.183	1.47828	221667_s_at	HSPB8	heat shock 22kDa protein 8
1876	0.0009565	0.0278767	755.134	502.733	1.50206	201153_s_at	MBNL1	muscleblind-like (Drosophila)
1877	0.0009586	0.0279169	830.371	609.142	1.36318	203224_at	RFK	riboflavin kinase
1878	0.0009589	0.0279169	71.5566	45.7083	1.5655	222062_at	IL27RA	interleukin 27 receptor, alpha
1879	0.0009603	0.0279223	48.4609	33.0049	1.46829	203840_at	BLZF1	basic leucine zipper nuclear factor 1 (JEM-1)
1880	0.0009604	0.0279223	104.083	58.2617	1.78648	206420_at	IGSF6	immunoglobulin superfamily, member 6
1881	0.0009628	0.0279223	46.3557	58.6332	-1.26486	1564822_at	NA	NA
1882	0.0009628	0.0279223	357.117	279.782	1.27641	64418_at	NA	NA
1883	0.0009632	0.0279223	46.3849	57.3381	-1.23614	208265_at	DKFZp547H025	hypothetical protein DKFZp547H025
1884	0.0009636	0.0279223	1993.94	1232.56	1.61772	209118_s_at	TUBA1A	tubulin, alpha 1a
1885	0.0009647	0.0279223	273.845	224.554	1.21951	40465_at	DDX23	DEAD (Asp-Glu-Ala-Asp) box polypeptide 23
1886	0.0009658	0.0279223	231.633	149.998	1.54425	235306_at	GIMAP8	GTPase, IMAP family member 8
1887	0.0009659	0.0279223	1546.97	1128.48	1.37084	212010_s_at	CDV3	CDV3 homolog (mouse)
1888	0.0009662	0.0279223	36.5489	41.6882	-1.14061	1560536_at	DNASE1	deoxyribonuclease I
1889	0.0009663	0.0279223	12.6761	14.4379	-1.13899	237516_at	NA	NA
1890	0.0009666	0.0279223	87.601	63.4367	1.38092	36612_at	KIAA0280	KIAA0280
1891	0.0009671	0.0279223	98.2393	128.387	-1.30688	218554_s_at	ASH1L	ash1 (absent, small, or homeotic)-like (Drosophila)
1892	0.0009671	0.0279223	175.209	217.881	-1.24355	229668_at	LOC90393	hypothetical protein LOC90393
1893	0.0009677	0.0279223	751.34	981.004	-1.30567	226388_at	TCEA3	transcription elongation factor A (SII), 3
1894	0.0009689	0.0279223	18.7092	21.0122	-1.1231	236095_at	NTRK2	neurotrophic tyrosine kinase, receptor, type 2
1895	0.0009692	0.0279223	406.814	297.605	1.36696	208753_s_at	NAP1L1	nucleosome assembly protein 1-like 1
1896	0.0009692	0.0279223	195.631	124.192	1.57522	222294_s_at	RAB27A	RAB27A, member RAS oncogene family
1897	0.0009692	0.0279223	179.837	141.058	1.27492	218209_s_at	P15RS	hypothetical protein FLJ10656
1898	0.0009693	0.0279223	122.179	146.257	-1.19707	1552678_a_at	USP28	ubiquitin specific peptidase 28
1899	0.0009701	0.0279284	651.567	517.94	1.258	202636_at	RNF103	ring finger protein 103
1900	0.0009707	0.0279284	14.2606	16.3329	-1.14531	243907_at	NA	NA
1901	0.0009712	0.0279284	32.2718	19.8927	1.62229	235385_at	NA	NA
1902	0.0009725	0.0279284	1563.77	1176.86	1.32876	208766_s_at	HNRNPR	heterogeneous nuclear ribonucleoprotein R
1903	0.0009726	0.0279284	140.777	110.516	1.27382	204101_at	MTM1	myotubularin 1
1904	0.0009727	0.0279284	715.354	573.924	1.24643	209905_at	HOXA9	homeobox A9
1905	0.0009731	0.0279284	62.1304	77.9824	-1.25514	240001_at	NA	NA
1906	0.0009736	0.0279284	452.21	561.738	-1.24221	209002_s_at	CALCOCO1	calcium binding and coiled-coil domain 1
1907	0.0009744	0.0279367	72.677	51.4829	1.41167	234985_at	NA	NA
1908	0.0009759	0.0279651	38.2608	44.4452	-1.16164	239187_at	C4orf30	chromosome 4 open reading frame 30
1909	0.0009773	0.0279713	976.467	739.566	1.32032	202085_at	TJP2	tight junction protein 2 (zona occludens 2)
1910	0.0009782	0.0279713	251.891	177.228	1.42128	223451_s_at	CKLF	chemokine-like factor
1911	0.0009791	0.0279713	318.572	220.26	1.44635	204872_at	TLE4	transducin-like enhancer of split 4 (E(sp1) homolog, Drosophila)
1912	0.0009795	0.0279713	56.1069	47.1856	1.18907	242281_at	NA	NA
1913	0.0009797	0.0279713	12.9368	10.0612	1.28581	222608_s_at	ANLN	anillin, actin binding protein
1914	0.0009797	0.0279713	13.6236	11.7886	1.15566	244439_at	SPRED1	sprouty-related, EVH1 domain containing 1
1915	0.0009797	0.0279713	196.971	237.605	-1.2063	220947_s_at	TBC1D10B	TBC1 domain family, member 10B
1916	0.0009804	0.0279767	10.7098	9.53102	1.12368	242045_at	ANKRD18A	ankyrin repeat domain 18A
1917	0.0009816	0.0279914	121.705	85.437	1.4245	211379_x_at	B3GALNT1	beta-1,3-N-acetylgalactosaminyltransferase 1 (globoside blood group)
1918	0.0009821	0.0279914	289.799	210.626	1.37589	1558142_at	TNRC6B	trinucleotide repeat containing 6B
1919	0.0009826	0.0279914	256.707	174.961	1.46722	203708_at	PDE4B	phosphodiesterase 4B, cAMP-specific (phosphodiesterase E4 dunce homolog, Drosophila)
1920	0.000983	0.0279914	22.7545	26.5787	-1.16806	1563907_at	GARNL3	GTPase activating Rap/RanGAP domain-like 3
1921	0.0009836	0.0279914	139.703	168.022	-1.20271	227445_at	ZNF689	zinc finger protein 689
1922	0.000984	0.0279914	77.7515	99.4674	-1.2793	215761_at	DMXL2	Dmx-like 2
1923	0.0009845	0.0279914	133.72	108.539	1.232	204699_s_at	C1orf107	chromosome 1 open reading frame 107
1924	0.0009867	0.0280273	14.6907	16.8228	-1.14513	214540_at	HIST1H2BO	histone cluster 1, H2bo
1925	0.000987	0.0280273	205.924	153.777	1.33911	228029_at	ZNF721	zinc finger protein 721
1926	0.0009873	0.0280273	242.38	178.735	1.35608	225057_at	SLC15A4	solute carrier family 15, member 4
1927	0.0009883	0.0280323	7.89202	8.69864	-1.10221	206664_at	SI	sucrase-isomaltase (alpha-glucosidase)
1928	0.0009885	0.0280323	192.364	87.7514	2.19214	229391_s_at	FAM26F	family with sequence similarity 26, member F
1929	0.0009912	0.0280765	484.881	574.474	-1.18477	49327_at	SIRT3	sirtuin (silent mating type information regulation 2 homolog) 3 (S. cerevisiae)
1930	0.0009915	0.0280765	2319.63	1522.8	1.52327	266_s_at	CD24	CD24 molecule
1931	0.0009916	0.0280765	36.2888	27.7132	1.30944	243154_at	NA	NA
1932	0.0009926	0.0280903	24.9601	28.748	-1.15176	236759_at	RIMS3	regulating synaptic membrane exocytosis 3
1933	0.000994	0.0281153	511.671	323.16	1.58334	227692_at	GNAI1	guanine nucleotide binding protein (G protein), alpha inhibiting activity polypeptide 1
1934	0.0009955	0.0281198	28.8914	32.4711	-1.1239	242441_at	LOC646548	similar to a disintegrin and metalloprotease domain 4
1935	0.0009956	0.0281198	109.132	77.6808	1.40488	204337_at	RGS4	regulator of G-protein signaling 4
1936	0.0009957	0.0281198	119.902	74.0418	1.61938	232164_s_at	EPPK1	epiplakin 1
1937	0.0009972	0.028135	72.0106	98.2574	-1.36448	211527_x_at	VEGFA	vascular endothelial growth factor A
1938	0.0009978	0.028135	30.4339	37.9255	-1.24616	229081_at	SLC25A13	solute carrier family 25, member 13 (citrin)
1939	0.0009981	0.028135	175.347	128.393	1.3657	209648_x_at	SOCS5	suppressor of cytokine signaling 5
1940	0.0009983	0.028135	31.7706	37.5739	-1.18266	219839_x_at	TCL6	T-cell leukemia/lymphoma 6
1941	0.0010006	0.028135	56.3174	38.5859	1.45953	238480_at	C18orf50	chromosome 18 open reading frame 50
1942	0.0010009	0.028135	166.425	128.671	1.29342	219183_s_at	PSCD4	pleckstrin homology, Sec7 and coiled-coil domains 4
1943	0.001001	0.028135	15.2674	18.606	-1.21867	215523_at	ZNF391	zinc finger protein 391
1944	0.0010012	0.028135	260.656	192.358	1.35506	228095_at	PHF14	PHD finger protein 14
1945	0.0010014	0.028135	16.0193	17.7495	-1.10801	1552573_s_at	MIPOL1	mirror-image polydactyly 1
1946	0.0010015	0.028135	227.122	148.653	1.52786	209288_s_at	CDC42EP3	CDC42 effector protein (Rho GTPase binding) 3
1947	0.0010019	0.028135	17.2006	19.9145	-1.15778	239836_at	ECHDC2	enoyl Coenzyme A hydratase domain containing 2
1948	0.0010047	0.028181	3599.68	4657.48	-1.29386	AFFX-r2-Ec-bioD-3_at	NA	NA
1949	0.0010047	0.028181	58.5084	49.4152	1.18402	205926_at	IL27RA	interleukin 27 receptor, alpha
1950	0.0010055	0.028181	293.962	199.979	1.46996	212888_at	DICER1	Dicer1, Dcr-1 homolog (Drosophila)
1951	0.0010056	0.028181	830.046	673.714	1.23205	217766_s_at	TMEM50A	transmembrane protein 50A
1952	0.0010086	0.0282385	35.2347	43.306	-1.22907	1559347_at	CNOT4	CCR4-NOT transcription complex, subunit 4
1953	0.0010089	0.0282385	17.9003	20.6731	-1.1549	228260_at	ELAVL2	ELAV (embryonic lethal, abnormal vision, Drosophila)-like 2 (Hu antigen B)
1954	0.0010092	0.0282385	139.581	90.2903	1.54591	218236_s_at	PRKD3	protein kinase D3
1955	0.0010104	0.0282543	237.014	183.53	1.29142	212676_at	NF1	neurofibromin 1 (neurofibromatosis, von Recklinghausen disease, Watson disease)
1956	0.0010108	0.0282543	14.9442	17.5715	-1.1758	1568892_at	NA	NA
1957	0.001012	0.0282702	856.621	742.235	1.15411	224309_s_at	SUGT1	SGT1, suppressor of G2 allele of SKP1 (S. cerevisiae)
1958	0.0010124	0.0282702	564.4	365.734	1.5432	225872_at	SLC35F5	solute carrier family 35, member F5
1959	0.0010131	0.028272	459.542	330.52	1.39036	203196_at	ABCC4	ATP-binding cassette, sub-family C (CFTR/MRP), member 4
1960	0.0010135	0.028272	30.7236	35.395	-1.15205	1555330_at	GCLC	glutamate-cysteine ligase, catalytic subunit
1961	0.0010147	0.028285	202.504	145.326	1.39345	203637_s_at	MID1	midline 1 (Opitz/BBB syndrome)
1962	0.001015	0.028285	91.6613	67.538	1.35718	211005_at	LAT	linker for activation of T cells
1963	0.0010159	0.0282951	41.2726	47.8689	-1.15982	208365_s_at	GRK4	G protein-coupled receptor kinase 4
1964	0.0010164	0.0282951	135.046	108.85	1.24066	235232_at	NA	NA
1965	0.0010176	0.0283136	90.8389	70.3729	1.29082	230011_at	RP5-821D11.2	meiosis defective 1
1966	0.0010181	0.0283136	23.1478	18.8294	1.22934	235016_at	REEP3	receptor accessory protein 3
1967	0.0010187	0.0283159	25.4304	29.923	-1.17666	237150_at	NA	NA
1968	0.00102	0.028326	389.048	303.471	1.28199	204354_at	POT1	POT1 protection of telomeres 1 homolog (S. pombe)
1969	0.0010201	0.028326	410.397	318.939	1.28676	208857_s_at	PCMT1	protein-L-isoaspartate (D-aspartate) O-methyltransferase
1970	0.0010222	0.0283699	226.104	267.503	-1.1831	213771_at	IRF2BP1	interferon regulatory factor 2 binding protein 1
1971	0.0010248	0.0284277	278.267	202.453	1.37448	210093_s_at	MAGOH	mago-nashi homolog, proliferation-associated (Drosophila)
1972	0.0010261	0.0284371	217.974	118.712	1.83615	201761_at	MTHFD2	methylenetetrahydrofolate dehydrogenase (NADP+ dependent) 2, methenyltetrahydrofolate cyclohydrolase
1973	0.0010264	0.0284371	15.8067	10.4635	1.51065	235527_at	LOC284214	hypothetical protein LOC284214
1974	0.0010267	0.0284371	129.613	94.2941	1.37456	228314_at	NA	NA
1975	0.0010277	0.0284504	26.4899	34.3269	-1.29585	1555829_at	FAM62B	family with sequence similarity 62 (C2 domain containing) member B
1976	0.0010289	0.0284653	239.741	174.852	1.37111	212905_at	CSTF2T	cleavage stimulation factor, 3@#$%& pre-RNA, subunit 2, 64kDa, tau variant
1977	0.0010293	0.0284653	71.5754	54.4785	1.31383	238496_at	WHSC1L1	Wolf-Hirschhorn syndrome candidate 1-like 1
1978	0.0010298	0.0284653	9.445	8.37552	1.12769	244783_at	YAF2	YY1 associated factor 2
1979	0.001031	0.028484	252.612	195.642	1.29119	219132_at	PELI2	pellino homolog 2 (Drosophila)
1980	0.0010328	0.0284952	29.3439	34.905	-1.18951	207824_s_at	MAZ	MYC-associated zinc finger protein (purine-binding transcription factor)
1981	0.0010332	0.0284952	568.108	475.97	1.19358	226354_at	LACTB	lactamase, beta
1982	0.0010334	0.0284952	23.755	27.5406	-1.15936	215110_at	MBL1P1	mannose-binding lectin (protein A) 1, pseudogene 1
1983	0.0010344	0.0284952	170.876	138.354	1.23507	228067_at	C2orf55	chromosome 2 open reading frame 55
1984	0.0010346	0.0284952	77.0841	67.708	1.13848	220157_x_at	PLEKHA9	pleckstrin homology domain containing, family A (phosphoinositide binding specific) member 9
1985	0.0010357	0.0284952	20.6657	24.2085	-1.17144	244620_at	SLC8A1	solute carrier family 8 (sodium/calcium exchanger), member 1
1986	0.0010361	0.0284952	195.258	131.248	1.4877	230000_at	RNF213	ring finger protein 213
1987	0.0010364	0.0284952	26.0764	19.3276	1.34918	206613_s_at	TAF1A	TATA box binding protein (TBP)-associated factor, RNA polymerase I, A, 48kDa
1988	0.0010372	0.0284952	1084.22	860.598	1.25985	225849_s_at	SFT2D1	SFT2 domain containing 1
1989	0.0010374	0.0284952	3056.08	2611.42	1.17028	200847_s_at	TMEM66	transmembrane protein 66
1990	0.0010374	0.0284952	15.6171	11.8863	1.31387	1568957_x_at	SRGAP2P1	SLIT-ROBO Rho GTPase activating protein 2 pseudogene 1
1991	0.0010379	0.0284952	597.435	435.511	1.3718	209296_at	PPM1B	protein phosphatase 1B (formerly 2C), magnesium-dependent, beta isoform
1992	0.0010385	0.0284952	40.3408	47.7977	-1.18485	232157_at	SPRY3	sprouty homolog 3 (Drosophila)
1993	0.0010387	0.0284952	59.5226	78.6145	-1.32075	1558053_s_at	TMED4	transmembrane emp24 protein transport domain containing 4
1994	0.0010396	0.0285056	124.404	105.213	1.1824	219122_s_at	THG1L	tRNA-histidine guanylyltransferase 1-like (S. cerevisiae)
1995	0.0010417	0.0285488	220.571	109.792	2.00898	226841_at	MPEG1	macrophage expressed gene 1
1996	0.0010427	0.0285619	49.3384	39.6321	1.24491	205101_at	CIITA	class II, major histocompatibility complex, transactivator
1997	0.0010439	0.0285799	448	366.225	1.22329	213480_at	VAMP4	vesicle-associated membrane protein 4
[truncated: 2,686 more rows]
