# Supplementary material for: Genomic meta-analysis of growth factor and integrin pathways in chronic kidney transplant injury
Source: BMC Genomics. 2013 Apr 23;14:275. doi: 10.1186/1471-2164-14-275 (PMC3644490; doi:10.1186/1471-2164-14-275)
Supplement: Additional file 2 — CAN Banff 0 vs Banff 1. [file 1471-2164-14-275-S2.xlsx]

## Sheet: Sheet1
CAN Banff 0 vs Banff 1
Positive fold changes mean that the gene is upregulated in Banff1
	Parametric p-value	FDR	Geom mean of intensities in class 1: B0	Geom mean of intensities in class 2: B1	Fold-change	Probe set	Gene symbol	Description
1	< 1e-07	< 1e-07	135.128	455.115	-3.36804	202422_s_at	ACSL4	acyl-CoA synthetase long-chain family member 4
2	< 1e-07	< 1e-07	74.7857	151.248	-2.02242	225835_at	SLC12A2	solute carrier family 12 (sodium/potassium/chloride transporters), member 2
3	1e-07	2.95e-05	208.955	318.683	-1.52512	212499_s_at	C14orf32	chromosome 14 open reading frame 32
4	1e-07	2.95e-05	315.915	578.371	-1.83078	201177_s_at	SAE2	SUMO1 activating enzyme subunit 2
5	1e-07	2.95e-05	225.215	440.372	-1.95534	223288_at	USP38	ubiquitin specific peptidase 38
6	1e-07	2.95e-05	586.154	992.875	-1.69388	208924_at	RNF11	ring finger protein 11
7	1e-07	2.95e-05	107.033	182.575	-1.70578	205006_s_at	NMT2	N-myristoyltransferase 2
8	2e-07	3.65e-05	115.276	195.138	-1.69279	231779_at	IRAK2	interleukin-1 receptor-associated kinase 2
9	2e-07	3.65e-05	80.5061	54.3548	1.48112	240561_at	MBNL3	muscleblind-like 3 (Drosophila)
10	2e-07	3.65e-05	545.441	949.348	-1.74051	221749_at	YTHDF3	YTH domain family, member 3
11	2e-07	3.65e-05	129.955	227.578	-1.7512	203077_s_at	SMAD2	SMAD family member 2
12	3e-07	3.65e-05	90.1359	162.002	-1.79731	234295_at	DBR1	debranching enzyme homolog 1 (S. cerevisiae)
13	3e-07	3.65e-05	79.3367	131.312	-1.65512	227187_at	NA	NA
14	3e-07	3.65e-05	318.175	570.627	-1.79344	203983_at	TSNAX	translin-associated factor X
15	3e-07	3.65e-05	930.109	1522.61	-1.63703	200047_s_at	YY1	YY1 transcription factor
16	3e-07	3.65e-05	410.116	713.316	-1.7393	209115_at	UBE1C	ubiquitin-activating enzyme E1C (UBA3 homolog, yeast)
17	3e-07	3.65e-05	445.24	706.34	-1.58642	218095_s_at	TMEM165	transmembrane protein 165
18	4e-07	3.76e-05	60.4647	76.6181	-1.26715	211702_s_at	USP32	ubiquitin specific peptidase 32
19	4e-07	3.76e-05	33.4555	58.0468	-1.73504	222765_x_at	ESF1	ESF1, nucleolar pre-rRNA processing protein, homolog (S. cerevisiae)
20	4e-07	3.76e-05	101.305	188.24	-1.85815	215716_s_at	ATP2B1	ATPase, Ca++ transporting, plasma membrane 1
21	4e-07	3.76e-05	276.582	416.003	-1.50408	222794_x_at	PAPD1	PAP associated domain containing 1
22	4e-07	3.76e-05	39.6617	71.6728	-1.8071	239346_at	TCTN2	tectonic family member 2
23	5e-07	4.13e-05	33.7779	52.5482	-1.5557	225830_at	PDZD8	PDZ domain containing 8
24	5e-07	4.13e-05	15.2678	23.0555	-1.51007	32088_at	BLZF1	basic leucine zipper nuclear factor 1 (JEM-1)
25	5e-07	4.13e-05	94.0793	131.321	-1.39586	32723_at	CSTF1	cleavage stimulation factor, 3@#$%& pre-RNA, subunit 1, 50kDa
26	6e-07	4.77e-05	44.7466	73.1359	-1.63445	1554067_at	FLJ32549	hypothetical protein FLJ32549
27	7e-07	5.36e-05	149.671	259.881	-1.73635	227636_at	THAP5	THAP domain containing 5
28	8e-07	5.74e-05	131.273	258.782	-1.97133	217851_s_at	SLMO2	slowmo homolog 2 (Drosophila)
29	9e-07	5.74e-05	368.575	644.079	-1.74749	221918_at	PCTK2	PCTAIRE protein kinase 2
30	9e-07	5.74e-05	128.249	224.983	-1.75427	211764_s_at	UBE2D1	ubiquitin-conjugating enzyme E2D 1 (UBC4/5 homolog, yeast)
31	9e-07	5.74e-05	865.714	1436.42	-1.65923	210466_s_at	SERBP1	SERPINE1 mRNA binding protein 1
32	9e-07	5.74e-05	352.317	637.655	-1.80989	201088_at	KPNA2	karyopherin alpha 2 (RAG cohort 1, importin alpha 1)
33	1e-06	5.74e-05	218.699	402.778	-1.8417	228785_at	ZNF281	zinc finger protein 281
34	1e-06	5.74e-05	191.252	364.843	-1.90766	228071_at	GIMAP7	GTPase, IMAP family member 7
35	1e-06	5.74e-05	144.3	330.441	-2.28996	230061_at	TM4SF18	transmembrane 4 L six family member 18
36	1e-06	5.74e-05	246.235	370.528	-1.50477	203449_s_at	TERF1	telomeric repeat binding factor (NIMA-interacting) 1
37	1.1e-06	6.15e-05	233.301	371.288	-1.59145	225519_at	PPP4R2	protein phosphatase 4, regulatory subunit 2
38	1.2e-06	6.36e-05	76.1722	130.926	-1.71882	212637_s_at	WWP1	WW domain containing E3 ubiquitin protein ligase 1
39	1.2e-06	6.36e-05	75.1996	50.5412	1.48789	1552862_at	C1orf104	chromosome 1 open reading frame 104
40	1.4e-06	7.23e-05	442.772	686.408	-1.55025	203581_at	RAB4A	RAB4A, member RAS oncogene family
41	1.5e-06	7.56e-05	37.5993	61.4242	-1.63365	239143_x_at	RNF138	ring finger protein 138
42	1.6e-06	7.87e-05	233.152	370.622	-1.58962	218239_s_at	GTPBP4	GTP binding protein 4
43	1.7e-06	8.17e-05	81.3789	128.654	-1.58092	224392_s_at	OPN3	opsin 3 (encephalopsin, panopsin)
44	1.8e-06	8.46e-05	124.33	203.452	-1.63639	201437_s_at	EIF4E	eukaryotic translation initiation factor 4E
45	2e-06	8.61e-05	192.995	295.139	-1.52926	218196_at	OSTM1	osteopetrosis associated transmembrane protein 1
46	2e-06	8.61e-05	521.545	761.082	-1.45928	202362_at	RAP1A	RAP1A, member of RAS oncogene family
47	2e-06	8.61e-05	263.32	433.771	-1.64731	217843_s_at	MED4	mediator complex subunit 4
48	2e-06	8.61e-05	91.8503	175.91	-1.91518	221561_at	SOAT1	sterol O-acyltransferase (acyl-Coenzyme A: cholesterol acyltransferase) 1
49	2.2e-06	8.64e-05	139.178	274.036	-1.96896	209451_at	TANK	TRAF family member-associated NFKB activator
50	2.2e-06	8.64e-05	32.29	47.7348	-1.47832	235300_x_at	RCHY1	ring finger and CHY zinc finger domain containing 1
51	2.2e-06	8.64e-05	166.439	360.846	-2.16804	201424_s_at	CUL4A	cullin 4A
52	2.2e-06	8.64e-05	57.5234	98.2968	-1.70881	1558292_s_at	PIGW	phosphatidylinositol glycan anchor biosynthesis, class W
53	2.3e-06	8.64e-05	72.6633	150.444	-2.07043	203780_at	MPZL2	myelin protein zero-like 2
54	2.3e-06	8.64e-05	98.1839	182.771	-1.86152	229285_at	RNASEL	ribonuclease L (2@#$%&,5@#$%&-oligoisoadenylate synthetase-dependent)
55	2.3e-06	8.64e-05	480.873	875.967	-1.82162	214329_x_at	TNFSF10	tumor necrosis factor (ligand) superfamily, member 10
56	2.4e-06	8.7e-05	305.44	548.694	-1.7964	218050_at	UFM1	ubiquitin-fold modifier 1
57	2.4e-06	8.7e-05	198.917	303.684	-1.52669	204276_at	TK2	thymidine kinase 2, mitochondrial
58	2.5e-06	8.81e-05	300.478	478.956	-1.59398	209505_at	NR2F1	nuclear receptor subfamily 2, group F, member 1
59	2.6e-06	8.81e-05	194.261	352.319	-1.81364	224436_s_at	NIPSNAP3A	nipsnap homolog 3A (C. elegans)
60	2.6e-06	8.81e-05	27.5637	38.7246	-1.40491	211421_s_at	RET	ret proto-oncogene
61	2.6e-06	8.81e-05	157.933	229.59	-1.45372	1569030_s_at	NUB1	negative regulator of ubiquitin-like proteins 1
62	2.7e-06	9e-05	47.0126	84.5004	-1.7974	1558233_s_at	ATF1	activating transcription factor 1
63	2.8e-06	9.04e-05	25.2922	40.3544	-1.59553	222438_at	MED4	mediator complex subunit 4
64	2.8e-06	9.04e-05	33.0049	61.2444	-1.85562	203840_at	BLZF1	basic leucine zipper nuclear factor 1 (JEM-1)
65	2.9e-06	9.22e-05	239.247	336.572	-1.4068	203312_x_at	ARF6	ADP-ribosylation factor 6
66	3e-06	9.4e-05	243.254	494.127	-2.03132	212887_at	SEC23A	Sec23 homolog A (S. cerevisiae)
67	3.2e-06	9.74e-05	95.5693	185.437	-1.94034	235615_at	PGGT1B	protein geranylgeranyltransferase type I, beta subunit
68	3.3e-06	9.74e-05	661.538	1199.65	-1.81342	225284_at	LOC144871	hypothetical protein LOC144871
69	3.3e-06	9.74e-05	172.812	351.585	-2.03449	225785_at	REEP3	receptor accessory protein 3
70	3.3e-06	9.74e-05	40.7777	69.4063	-1.70207	222825_at	OTUD6B	OTU domain containing 6B
71	3.7e-06	0.0001048	478.998	883.361	-1.84418	225512_at	ZBTB38	zinc finger and BTB domain containing 38
72	3.7e-06	0.0001048	104.778	155.417	-1.48329	230298_at	LOC153364	similar to metallo-beta-lactamase superfamily protein
73	3.7e-06	0.0001048	154.865	276.033	-1.78242	235940_at	C9orf64	chromosome 9 open reading frame 64
74	3.8e-06	0.0001061	548.642	881.836	-1.60731	224700_at	STT3B	STT3, subunit of the oligosaccharyltransferase complex, homolog B (S. cerevisiae)
75	4e-06	0.0001102	149.788	252.018	-1.6825	218395_at	ACTR6	ARP6 actin-related protein 6 homolog (yeast)
76	4.1e-06	0.0001115	215.091	358.789	-1.66808	235812_at	TMEM188	transmembrane protein 188
77	4.2e-06	0.0001125	171.401	279.656	-1.63159	222108_at	AMIGO2	adhesion molecule with Ig-like domain 2
78	4.3e-06	0.0001125	20.6977	16.7783	1.23359	206282_at	NEUROD1	neurogenic differentiation 1
79	4.3e-06	0.0001125	350.416	493.045	-1.40703	209484_s_at	NSL1	NSL1, MIND kinetochore complex component, homolog (S. cerevisiae)
80	4.5e-06	0.0001148	436.173	747.011	-1.71265	224892_at	PLDN	pallidin homolog (mouse)
81	4.5e-06	0.0001148	480.871	780.089	-1.62224	217941_s_at	ERBB2IP	erbb2 interacting protein
82	4.7e-06	0.0001185	121.948	170.523	-1.39833	218578_at	CDC73	cell division cycle 73, Paf1/RNA polymerase II complex component, homolog (S. cerevisiae)
83	4.8e-06	0.0001188	531.389	833.132	-1.56784	201218_at	CTBP2	C-terminal binding protein 2
84	4.9e-06	0.0001188	121.152	259.217	-2.13959	225984_at	PRKAA1	protein kinase, AMP-activated, alpha 1 catalytic subunit
85	4.9e-06	0.0001188	342.202	694.243	-2.02875	201132_at	HNRPH2	heterogeneous nuclear ribonucleoprotein H2 (H@#$%&)
86	5e-06	0.0001188	397.088	228.763	1.73581	210832_x_at	PTGER3	prostaglandin E receptor 3 (subtype EP3)
87	5e-06	0.0001188	243.211	432.378	-1.77779	203049_s_at	KIAA0372	KIAA0372
88	5.1e-06	0.0001198	55.4185	129.117	-2.32986	203485_at	RTN1	reticulon 1
89	5.3e-06	0.0001231	187.314	468.466	-2.50097	202430_s_at	PLSCR1	phospholipid scramblase 1
90	5.4e-06	0.0001236	689.92	1098.32	-1.59195	208841_s_at	G3BP2	GTPase activating protein (SH3 domain) binding protein 2
91	5.5e-06	0.0001236	166.399	324.144	-1.94799	203765_at	GCA	grancalcin, EF-hand calcium binding protein
92	5.5e-06	0.0001236	476.886	1080.98	-2.26675	202016_at	MEST	mesoderm specific transcript homolog (mouse)
93	5.7e-06	0.0001262	26.3896	48.6075	-1.84192	52285_f_at	CEP76	centrosomal protein 76kDa
94	5.8e-06	0.0001262	26.6177	19.7129	1.35026	244001_at	NAP1L4	nucleosome assembly protein 1-like 4
95	5.8e-06	0.0001262	403.754	711.34	-1.76182	224850_at	ATAD1	ATPase family, AAA domain containing 1
96	5.9e-06	0.000127	110.961	292.5	-2.63606	204932_at	TNFRSF11B	tumor necrosis factor receptor superfamily, member 11b (osteoprotegerin)
97	6e-06	0.0001274	46.2829	35.0014	1.32231	223976_at	FUT10	fucosyltransferase 10 (alpha (1,3) fucosyltransferase)
98	6.1e-06	0.0001274	213.239	310.946	-1.45821	217834_s_at	SYNCRIP	synaptotagmin binding, cytoplasmic RNA interacting protein
99	6.1e-06	0.0001274	725.615	1287.8	-1.77477	213102_at	ACTR3	ARP3 actin-related protein 3 homolog (yeast)
100	6.3e-06	0.0001277	50.4076	95.9364	-1.90322	212709_at	NUP160	nucleoporin 160kDa
101	6.3e-06	0.0001277	704.476	1246.09	-1.76881	209130_at	SNAP23	synaptosomal-associated protein, 23kDa
102	6.3e-06	0.0001277	67.0948	108.612	-1.61879	214193_s_at	C1orf107	chromosome 1 open reading frame 107
103	6.6e-06	0.0001307	1185.63	2091.81	-1.7643	200891_s_at	SSR1	signal sequence receptor, alpha (translocon-associated protein alpha)
104	6.6e-06	0.0001307	124.195	312.559	-2.51669	205532_s_at	CDH6	cadherin 6, type 2, K-cadherin (fetal kidney)
105	6.7e-06	0.0001307	1084.47	1602.74	-1.4779	201238_s_at	CAPZA2	capping protein (actin filament) muscle Z-line, alpha 2
106	6.7e-06	0.0001307	8.95299	10.7074	-1.19596	242331_x_at	LOC642236	similar to FRG1 protein (FSHD region gene 1 protein)
107	6.9e-06	0.000131	127.485	205.251	-1.60999	229355_at	NA	NA
108	6.9e-06	0.000131	252.847	423.431	-1.67465	212511_at	PICALM	phosphatidylinositol binding clathrin assembly protein
109	7.1e-06	0.000131	398.389	730.049	-1.8325	224788_at	ARF6	ADP-ribosylation factor 6
110	7.1e-06	0.000131	271.088	518.059	-1.91104	209206_at	SEC22B	SEC22 vesicle trafficking protein homolog B (S. cerevisiae)
111	7.1e-06	0.000131	81.9617	149.106	-1.81921	212569_at	SMCHD1	structural maintenance of chromosomes flexible hinge domain containing 1
112	7.1e-06	0.000131	66.5373	112.104	-1.68484	1568955_at	SRGAP2P1	SLIT-ROBO Rho GTPase activating protein 2 pseudogene 1
113	7.3e-06	0.0001324	203.836	390.315	-1.91485	212824_at	FUBP3	far upstream element (FUSE) binding protein 3
114	7.3e-06	0.0001324	200.039	289.04	-1.44492	213918_s_at	NIPBL	Nipped-B homolog (Drosophila)
115	7.5e-06	0.0001325	313.956	480.848	-1.53158	201038_s_at	ANP32A	acidic (leucine-rich) nuclear phosphoprotein 32 family, member A
116	7.5e-06	0.0001325	202.967	314.364	-1.54885	213754_s_at	PAIP1	poly(A) binding protein interacting protein 1
117	7.5e-06	0.0001325	292.928	446.031	-1.52267	226816_s_at	KIAA1143	KIAA1143
118	7.6e-06	0.0001331	203.061	142.716	1.42283	1560131_at	NA	NA
119	7.7e-06	0.0001337	278.801	598.869	-2.14802	221510_s_at	GLS	glutaminase
120	7.8e-06	0.0001344	357.057	619.253	-1.73432	210293_s_at	SEC23B	Sec23 homolog B (S. cerevisiae)
121	7.9e-06	0.000135	166.658	282.564	-1.69548	200995_at	IPO7	importin 7
122	8e-06	0.0001355	106.102	72.8968	1.45551	241454_at	NA	NA
123	8.3e-06	0.0001395	539.613	951.236	-1.76281	209684_at	RIN2	Ras and Rab interactor 2
124	8.5e-06	0.0001406	217.643	469.881	-2.15895	201843_s_at	EFEMP1	EGF-containing fibulin-like extracellular matrix protein 1
125	8.5e-06	0.0001406	486.149	810.089	-1.66634	201656_at	ITGA6	integrin, alpha 6
126	8.9e-06	0.0001456	168.462	294.71	-1.74942	202946_s_at	BTBD3	BTB (POZ) domain containing 3
127	9e-06	0.0001456	25.1217	45.3666	-1.80587	1556009_at	PEX13	peroxisome biogenesis factor 13
128	9.1e-06	0.0001456	125.22	224.152	-1.79006	227772_at	NA	NA
129	9.2e-06	0.0001456	104.261	165.714	-1.58942	223491_at	COMMD2	COMM domain containing 2
130	9.3e-06	0.0001456	39.2432	55.164	-1.4057	210005_at	GART	phosphoribosylglycinamide formyltransferase, phosphoribosylglycinamide synthetase, phosphoribosylaminoimidazole synthetase
131	9.3e-06	0.0001456	159.032	263.719	-1.65828	222811_at	FLJ11171	hypothetical protein FLJ11171
132	9.3e-06	0.0001456	78.7586	160.411	-2.03674	226337_at	SCYL1BP1	SCY1-like 1 binding protein 1
133	9.5e-06	0.0001476	161.325	291.094	-1.80439	226425_at	CLIP4	CAP-GLY domain containing linker protein family, member 4
134	9.6e-06	0.0001481	104.795	172.832	-1.64924	219297_at	WDR44	WD repeat domain 44
135	9.9e-06	0.0001516	219.132	359.85	-1.64216	213128_s_at	UBE3A	ubiquitin protein ligase E3A (human papilloma virus E6-associated protein, Angelman syndrome)
136	1.03e-05	0.0001565	105.245	71.5918	1.47007	242780_at	VAPA	VAMP (vesicle-associated membrane protein)-associated protein A, 33kDa
137	1.07e-05	0.0001591	223.08	401.594	-1.80022	203211_s_at	MTMR2	myotubularin related protein 2
138	1.07e-05	0.0001591	505.951	1131.49	-2.23637	218353_at	RGS5	regulator of G-protein signaling 5
139	1.07e-05	0.0001591	121.683	233.22	-1.91662	225421_at	ACY1L2	aminoacylase 1-like 2
140	1.09e-05	0.0001609	609.142	955.079	-1.56791	203224_at	RFK	riboflavin kinase
141	1.1e-05	0.0001613	196.222	146.625	1.33826	220243_at	ZBTB44	zinc finger and BTB domain containing 44
142	1.11e-05	0.0001616	40.6196	28.5554	1.42248	216062_at	CD44	CD44 molecule (Indian blood group)
143	1.13e-05	0.0001622	192.044	327.049	-1.70299	218256_s_at	NUP54	nucleoporin 54kDa
144	1.13e-05	0.0001622	407.254	643.849	-1.58095	212829_at	PIP4K2A	phosphatidylinositol-5-phosphate 4-kinase, type II, alpha
145	1.23e-05	0.0001734	174.943	293.887	-1.67991	228026_at	SIKE	suppressor of IKK epsilon
146	1.24e-05	0.0001734	134.036	205.681	-1.53452	226317_at	PPP4R2	protein phosphatase 4, regulatory subunit 2
147	1.25e-05	0.0001734	166.42	303.898	-1.82609	212959_s_at	GNPTAB	N-acetylglucosamine-1-phosphate transferase, alpha and beta subunits
148	1.26e-05	0.0001734	13.7635	24.1489	-1.75456	214590_s_at	UBE2D1	ubiquitin-conjugating enzyme E2D 1 (UBC4/5 homolog, yeast)
149	1.26e-05	0.0001734	139.8	941.532	-6.73486	209374_s_at	IGHM	immunoglobulin heavy constant mu
150	1.27e-05	0.0001734	774.343	1152.49	-1.48834	209250_at	DEGS1	degenerative spermatocyte homolog 1, lipid desaturase (Drosophila)
151	1.28e-05	0.0001734	159.112	421.53	-2.64927	204273_at	EDNRB	endothelin receptor type B
152	1.29e-05	0.0001734	135.411	238.111	-1.75843	225731_at	ANKRD50	ankyrin repeat domain 50
153	1.29e-05	0.0001734	110.843	154.868	-1.39718	225690_at	CRKRS	Cdc2-related kinase, arginine/serine-rich
154	1.3e-05	0.0001734	279.128	533.218	-1.9103	226326_at	PCGF5	polycomb group ring finger 5
155	1.3e-05	0.0001734	115.902	248.948	-2.14793	203739_at	ZNF217	zinc finger protein 217
156	1.31e-05	0.0001736	820.153	1427.76	-1.74085	200996_at	ACTR3	ARP3 actin-related protein 3 homolog (yeast)
157	1.33e-05	0.0001751	429.059	737.582	-1.71907	212297_at	ATP13A3	ATPase type 13A3
158	1.34e-05	0.0001753	180.141	301.867	-1.67572	238601_at	NA	NA
159	1.35e-05	0.0001755	137.489	237.771	-1.72937	203870_at	USP46	ubiquitin specific peptidase 46
160	1.38e-05	0.0001783	88.6375	176.467	-1.99089	234997_x_at	NA	NA
161	1.4e-05	0.0001797	97.319	141.602	-1.45503	209935_at	ATP2C1	ATPase, Ca++ transporting, type 2C, member 1
162	1.43e-05	0.0001825	251.974	363.909	-1.44424	223370_at	PLEKHA3	pleckstrin homology domain containing, family A (phosphoinositide binding specific) member 3
163	1.45e-05	0.0001839	205.815	156.203	1.31761	238424_at	ADAL	adenosine deaminase-like
164	1.46e-05	0.000184	592.269	836.903	-1.41305	223096_at	NOP5/NOP58	nucleolar protein NOP5/NOP58
165	1.48e-05	0.0001843	37.5054	28.4659	1.31755	1553506_at	CPO	carboxypeptidase O
166	1.48e-05	0.0001843	261.815	482.082	-1.84131	204271_s_at	EDNRB	endothelin receptor type B
167	1.49e-05	0.0001844	105.808	169.318	-1.60024	202034_x_at	RB1CC1	RB1-inducible coiled-coil 1
168	1.51e-05	0.0001849	28.676	48.0658	-1.67617	205027_s_at	MAP3K8	mitogen-activated protein kinase kinase kinase 8
169	1.53e-05	0.0001849	21.4255	15.661	1.36808	237780_at	NA	NA
170	1.53e-05	0.0001849	145.947	261.734	-1.79335	204496_at	STRN3	striatin, calmodulin binding protein 3
171	1.53e-05	0.0001849	170.289	143.876	1.18357	220618_s_at	ZCWPW1	zinc finger, CW type with PWWP domain 1
172	1.55e-05	0.0001863	193.816	369.153	-1.90465	211063_s_at	NCK1	NCK adaptor protein 1
173	1.6e-05	0.0001912	153.29	328.402	-2.14236	209960_at	HGF	hepatocyte growth factor (hepapoietin A; scatter factor)
174	1.64e-05	0.0001938	582.536	783.761	-1.34543	216304_x_at	YME1L1	YME1-like 1 (S. cerevisiae)
175	1.65e-05	0.0001938	87.3705	153.002	-1.75119	203525_s_at	APC	adenomatosis polyposis coli
176	1.65e-05	0.0001938	75.6843	55.9202	1.35343	220533_at	NA	NA
177	1.68e-05	0.0001962	297.01	430.688	-1.45008	212740_at	PIK3R4	phosphoinositide-3-kinase, regulatory subunit 4, p150
178	1.69e-05	0.0001962	27.1775	39.9501	-1.46997	244487_at	NA	NA
179	1.7e-05	0.0001963	85.1531	138.643	-1.62816	229618_at	SNX16	sorting nexin 16
180	1.71e-05	0.0001964	172.318	256.592	-1.48906	223301_s_at	CCDC82	coiled-coil domain containing 82
181	1.72e-05	0.0001964	97.3553	76.6831	1.26958	233266_at	NA	NA
182	1.77e-05	0.000201	14.3496	20.1056	-1.40112	219294_at	CENPQ	centromere protein Q
183	1.83e-05	0.0002045	327.012	614.438	-1.87895	208754_s_at	NAP1L1	nucleosome assembly protein 1-like 1
184	1.83e-05	0.0002045	243.411	434.034	-1.78313	225227_at	NA	NA
185	1.83e-05	0.0002045	14.3201	21.159	-1.47757	239768_x_at	NA	NA
186	1.84e-05	0.0002045	463.15	705.56	-1.52339	212526_at	SPG20	spastic paraplegia 20 (Troyer syndrome)
187	1.86e-05	0.0002056	259.716	438.672	-1.68904	204342_at	SLC25A24	solute carrier family 25 (mitochondrial carrier; phosphate carrier), member 24
188	1.87e-05	0.0002056	47.022	85.8558	-1.82586	203991_s_at	UTX	ubiquitously transcribed tetratricopeptide repeat, X chromosome
189	1.88e-05	0.0002056	26.5787	20.4152	1.30191	1563907_at	GARNL3	GTPase activating Rap/RanGAP domain-like 3
190	1.91e-05	0.0002078	276.28	452.304	-1.63712	226965_at	FAM116A	family with sequence similarity 116, member A
191	1.98e-05	0.0002142	30.7824	59.6473	-1.93771	229419_at	FBXW7	F-box and WD repeat domain containing 7
192	1.99e-05	0.0002142	281.184	433.659	-1.54226	244103_at	C1orf55	chromosome 1 open reading frame 55
193	2.02e-05	0.000216	70.1614	118.295	-1.68604	204176_at	KLHL20	kelch-like 20 (Drosophila)
194	2.04e-05	0.000216	120.335	180.826	-1.50268	228324_at	C9orf41	chromosome 9 open reading frame 41
195	2.05e-05	0.000216	52.2283	92.8332	-1.77745	213882_at	TM2D1	TM2 domain containing 1
196	2.06e-05	0.000216	70.4954	133.102	-1.8881	223089_at	VEZT	vezatin, adherens junctions transmembrane protein
197	2.08e-05	0.000216	724.309	1532.6	-2.11595	227265_at	FGL2	fibrinogen-like 2
198	2.09e-05	0.000216	196.014	326.639	-1.66641	213251_at	SMARCA5	SWI/SNF related, matrix associated, actin dependent regulator of chromatin, subfamily a, member 5
199	2.1e-05	0.000216	209.166	120.441	1.73667	213925_at	C1orf95	chromosome 1 open reading frame 95
200	2.1e-05	0.000216	211.863	455.346	-2.14925	224797_at	ARRDC3	arrestin domain containing 3
201	2.1e-05	0.000216	11149.2	8964.95	1.24364	AFFX-r2-P1-cre-5_at	NA	NA
202	2.12e-05	0.0002169	462.98	887.022	-1.9159	225232_at	MTMR12	myotubularin related protein 12
203	2.16e-05	0.0002199	52.3038	33.899	1.54293	1561923_a_at	SF3B14	splicing factor 3B, 14 kDa subunit
204	2.18e-05	0.0002209	124.331	192.302	-1.5467	229804_x_at	CBWD1	COBW domain containing 1
205	2.23e-05	0.0002248	49.8844	77.4708	-1.55301	235675_at	DHFRL1	dihydrofolate reductase-like 1
206	2.27e-05	0.0002277	351.159	578.232	-1.64664	210970_s_at	IBTK	inhibitor of Bruton agammaglobulinemia tyrosine kinase
207	2.28e-05	0.0002277	318.947	531.352	-1.66596	222444_at	ARMCX3	armadillo repeat containing, X-linked 3
208	2.36e-05	0.0002321	80.5273	130.758	-1.62377	212930_at	ATP2B1	ATPase, Ca++ transporting, plasma membrane 1
209	2.37e-05	0.0002321	588.257	877.262	-1.49129	201351_s_at	YME1L1	YME1-like 1 (S. cerevisiae)
210	2.37e-05	0.0002321	120.076	85.0518	1.4118	218874_s_at	C6orf134	chromosome 6 open reading frame 134
211	2.38e-05	0.0002321	113.464	179.238	-1.57969	201297_s_at	MOBKL1B	MOB1, Mps One Binder kinase activator-like 1B (yeast)
212	2.38e-05	0.0002321	149.21	107.783	1.38436	233065_at	ICMT	isoprenylcysteine carboxyl methyltransferase
213	2.41e-05	0.0002328	506.618	799.836	-1.57878	224985_at	NA	NA
214	2.41e-05	0.0002328	454.55	353.418	1.28615	211454_x_at	FKSG49	FKSG49
215	2.45e-05	0.0002341	154.508	265.468	-1.71815	225707_at	ARL6IP6	ADP-ribosylation-like factor 6 interacting protein 6
216	2.46e-05	0.0002341	223.081	318.65	-1.4284	1555971_s_at	FBXO28	F-box protein 28
217	2.47e-05	0.0002341	68.1328	119.081	-1.74777	227539_at	NA	NA
218	2.48e-05	0.0002341	168.196	301.755	-1.79407	208840_s_at	G3BP2	GTPase activating protein (SH3 domain) binding protein 2
219	2.5e-05	0.0002341	215.791	341.394	-1.58206	202165_at	PPP1R2	protein phosphatase 1, regulatory (inhibitor) subunit 2
220	2.51e-05	0.0002341	338.103	619.864	-1.83336	209112_at	CDKN1B	cyclin-dependent kinase inhibitor 1B (p27, Kip1)
221	2.52e-05	0.0002341	96.0836	170.565	-1.77518	204557_s_at	DZIP1	DAZ interacting protein 1
222	2.53e-05	0.0002341	235.176	395.121	-1.68011	218577_at	LRRC40	leucine rich repeat containing 40
223	2.54e-05	0.0002341	163.481	283.998	-1.7372	229850_at	FVT1	follicular lymphoma variant translocation 1
224	2.55e-05	0.0002341	155.507	275.288	-1.77026	218311_at	MAP4K3	mitogen-activated protein kinase kinase kinase kinase 3
225	2.55e-05	0.0002341	45.0708	80.7083	-1.7907	226596_x_at	LOC729852	hypothetical protein LOC729852
226	2.56e-05	0.0002341	88.7556	128.13	-1.44362	219407_s_at	LAMC3	laminin, gamma 3
227	2.58e-05	0.0002349	319.945	462.938	-1.44693	224861_at	GNAQ	guanine nucleotide binding protein (G protein), q polypeptide
228	2.62e-05	0.0002375	192.197	310.686	-1.61649	222673_x_at	FAM122B	family with sequence similarity 122B
229	2.66e-05	0.0002397	424.917	612.809	-1.44219	202653_s_at	2010-03-07	membrane-associated ring finger (C3HC4) 7
230	2.68e-05	0.0002397	163.648	321.314	-1.96345	212293_at	HIPK1	homeodomain interacting protein kinase 1
231	2.69e-05	0.0002397	61.5624	106.317	-1.72697	226122_at	PLEKHG1	pleckstrin homology domain containing, family G (with RhoGef domain) member 1
232	2.69e-05	0.0002397	199.777	315.708	-1.5803	224872_at	DIP2B	DIP2 disco-interacting protein 2 homolog B (Drosophila)
233	2.73e-05	0.0002404	1085.77	1626.23	-1.49777	201542_at	SAR1A	SAR1 gene homolog A (S. cerevisiae)
234	2.74e-05	0.0002404	622.843	1031.15	-1.65555	226247_at	PLEKHA1	pleckstrin homology domain containing, family A (phosphoinositide binding specific) member 1
235	2.75e-05	0.0002404	90.5666	156.668	-1.72986	218545_at	CCDC91	coiled-coil domain containing 91
236	2.75e-05	0.0002404	77.3936	135.112	-1.74578	217894_at	KCTD3	potassium channel tetramerisation domain containing 3
237	2.76e-05	0.0002404	42.0676	65.5961	-1.5593	238493_at	ZNF506	zinc finger protein 506
238	2.78e-05	0.0002404	440.906	644.525	-1.46182	228594_at	C5orf33	chromosome 5 open reading frame 33
239	2.78e-05	0.0002404	539.135	809.58	-1.50163	224793_s_at	TGFBR1	transforming growth factor, beta receptor I (activin A receptor type II-like kinase, 53kDa)
240	2.8e-05	0.0002409	200.317	346.089	-1.72771	204160_s_at	ENPP4	ectonucleotide pyrophosphatase/phosphodiesterase 4 (putative function)
241	2.81e-05	0.0002409	612.439	976.299	-1.59412	215245_x_at	FMR1	fragile X mental retardation 1
242	2.82e-05	0.0002409	141.058	206.978	-1.46733	218209_s_at	P15RS	hypothetical protein FLJ10656
243	2.85e-05	0.0002424	171.698	265.543	-1.54657	203349_s_at	ETV5	ets variant gene 5 (ets-related molecule)
244	2.89e-05	0.0002445	65.1132	108.49	-1.66618	229298_at	NA	NA
245	2.9e-05	0.0002445	114.877	259.836	-2.26187	209187_at	DR1	down-regulator of transcription 1, TBP-binding (negative cofactor 2)
246	2.91e-05	0.0002445	41.9102	63.2055	-1.50812	229794_at	ZNF585A	zinc finger protein 585A
247	2.95e-05	0.0002469	103.762	212.84	-2.05124	224974_at	SUDS3	suppressor of defective silencing 3 homolog (S. cerevisiae)
248	2.97e-05	0.0002472	286.426	496.834	-1.7346	204646_at	DPYD	dihydropyrimidine dehydrogenase
249	2.98e-05	0.0002472	106.39	167.972	-1.57884	202569_s_at	MARK3	MAP/microtubule affinity-regulating kinase 3
250	2.99e-05	0.0002472	424.602	545.309	-1.28428	204573_at	CROT	carnitine O-octanoyltransferase
251	3.01e-05	0.0002479	53.2372	91.6649	-1.72182	227665_at	MCART1	mitochondrial carrier triple repeat 1
252	3.07e-05	0.0002511	95.1101	145.128	-1.52589	202823_at	TCEB1	transcription elongation factor B (SIII), polypeptide 1 (15kDa, elongin C)
253	3.09e-05	0.0002511	486.022	724.668	-1.49102	201223_s_at	RAD23B	RAD23 homolog B (S. cerevisiae)
254	3.09e-05	0.0002511	210.606	295.851	-1.40476	202577_s_at	DDX19A	DEAD (Asp-Glu-Ala-As) box polypeptide 19A
255	3.11e-05	0.0002511	185.628	295.959	-1.59436	212984_at	ATF2	activating transcription factor 2
256	3.11e-05	0.0002511	157.152	252.583	-1.60725	229043_at	PAPD5	PAP associated domain containing 5
257	3.16e-05	0.0002542	848.048	1449.84	-1.70962	221844_x_at	NA	NA
258	3.19e-05	0.0002556	144.515	245.726	-1.70035	226600_at	TMTC3	transmembrane and tetratricopeptide repeat containing 3
259	3.22e-05	0.0002564	239.271	390.843	-1.63347	200864_s_at	RAB11A	RAB11A, member RAS oncogene family
260	3.24e-05	0.0002564	465.221	731.086	-1.57148	212687_at	LIMS1	LIM and senescent cell antigen-like domains 1
261	3.24e-05	0.0002564	59.1262	104.926	-1.77462	36920_at	MTM1	myotubularin 1
262	3.25e-05	0.0002564	449.419	718.696	-1.59917	221931_s_at	SEH1L	SEH1-like (S. cerevisiae)
263	3.31e-05	0.0002601	297.945	559.261	-1.87706	225290_at	ETNK1	ethanolamine kinase 1
264	3.33e-05	0.0002607	27.8308	44.3989	-1.59532	236644_at	RNF180	ring finger protein 180
265	3.36e-05	0.0002617	688.903	1004.96	-1.45878	224761_at	GNA13	guanine nucleotide binding protein (G protein), alpha 13
266	3.37e-05	0.0002617	165.922	274.985	-1.65731	208918_s_at	NADK	NAD kinase
267	3.38e-05	0.0002617	149.984	216.79	-1.44542	204500_s_at	AGTPBP1	ATP/GTP binding protein 1
268	3.43e-05	0.0002629	414.092	575.715	-1.39031	200050_at	ZNF146	zinc finger protein 146
269	3.43e-05	0.0002629	34.8637	55.8886	-1.60306	212366_at	ZNF292	zinc finger protein 292
270	3.44e-05	0.0002629	248.754	503.126	-2.02259	201722_s_at	GALNT1	UDP-N-acetyl-alpha-D-galactosamine:polypeptide N-acetylgalactosaminyltransferase 1 (GalNAc-T1)
271	3.45e-05	0.0002629	157.775	293.424	-1.85976	209723_at	SERPINB9	serpin peptidase inhibitor, clade B (ovalbumin), member 9
272	3.46e-05	0.0002629	300.137	573.604	-1.91114	213168_at	SP3	Sp3 transcription factor
273	3.49e-05	0.0002633	161.18	276.627	-1.71626	218566_s_at	CHORDC1	cysteine and histidine-rich domain (CHORD)-containing 1
274	3.49e-05	0.0002633	207.778	331.187	-1.59395	209523_at	TAF2	TAF2 RNA polymerase II, TATA box binding protein (TBP)-associated factor, 150kDa
275	3.55e-05	0.0002666	150.242	273.745	-1.82202	213225_at	PPM1B	protein phosphatase 1B (formerly 2C), magnesium-dependent, beta isoform
276	3.56e-05	0.0002666	180.007	314.527	-1.7473	227798_at	SMAD1	SMAD family member 1
277	3.6e-05	0.0002684	253.503	488.33	-1.92633	212473_s_at	MICAL2	microtubule associated monoxygenase, calponin and LIM domain containing 2
278	3.61e-05	0.0002684	204.335	145.413	1.4052	228354_at	C10orf83	chromosome 10 open reading frame 83
279	3.64e-05	0.0002697	34.2968	24.3875	1.40633	206670_s_at	GAD1	glutamate decarboxylase 1 (brain, 67kDa)
280	3.7e-05	0.0002729	58.7777	100.486	-1.70959	203493_s_at	CEP57	centrosomal protein 57kDa
281	3.71e-05	0.0002729	164.688	138.313	1.19069	223992_x_at	ZCWPW1	zinc finger, CW type with PWWP domain 1
282	3.73e-05	0.0002734	158.925	257.284	-1.6189	227630_at	NA	NA
283	3.75e-05	0.0002739	174.707	273.3	-1.56433	226406_at	C18orf25	chromosome 18 open reading frame 25
284	3.78e-05	0.0002746	189.429	326.68	-1.72455	227040_at	RP11-50D16.3	similar to RIKEN cDNA 8030451K01
285	3.79e-05	0.0002746	66.3546	116.133	-1.75019	239710_at	NA	NA
286	3.8e-05	0.0002746	80.468	135.379	-1.6824	228328_at	KLHL28	kelch-like 28 (Drosophila)
287	3.84e-05	0.0002766	38.173	62.4738	-1.6366	229588_at	DNAJC10	DnaJ (Hsp40) homolog, subfamily C, member 10
288	3.86e-05	0.000277	93.023	145.412	-1.56318	222604_at	GTF3C3	general transcription factor IIIC, polypeptide 3, 102kDa
289	3.88e-05	0.0002775	470.699	716	-1.52114	213682_at	NUP50	nucleoporin 50kDa
290	3.92e-05	0.0002782	115.947	170.639	-1.4717	204700_x_at	C1orf107	chromosome 1 open reading frame 107
291	3.93e-05	0.0002782	433.965	842.484	-1.94137	223047_at	CMTM6	CKLF-like MARVEL transmembrane domain containing 6
292	3.93e-05	0.0002782	278.259	514.238	-1.84806	226430_at	RELL1	RELT-like 1
293	4e-05	0.0002822	140.617	217.1	-1.54391	236194_at	NA	NA
294	4.02e-05	0.0002826	100.64	176.711	-1.75587	209676_at	TFPI	tissue factor pathway inhibitor (lipoprotein-associated coagulation inhibitor)
295	4.09e-05	0.0002863	495.181	738.697	-1.49177	222448_s_at	CMPK	cytidylate kinase
296	4.1e-05	0.0002863	43.2271	57.8894	-1.33919	226034_at	NA	NA
297	4.14e-05	0.0002881	110.516	154.176	-1.39506	204101_at	MTM1	myotubularin 1
298	4.22e-05	0.0002927	26.0915	36.0913	-1.38326	242560_at	FANCD2	Fanconi anemia, complementation group D2
299	4.36e-05	0.0003014	212.084	341.18	-1.6087	233849_s_at	ARHGAP5	Rho GTPase activating protein 5
300	4.42e-05	0.0003035	375.244	509.39	-1.35749	218520_at	TBK1	TANK-binding kinase 1
301	4.42e-05	0.0003035	43.2222	34.2509	1.26193	226772_s_at	SAP30L	SAP30-like
302	4.48e-05	0.000306	304.13	556.003	-1.82818	225086_at	FAM98B	family with sequence similarity 98, member B
303	4.49e-05	0.000306	25.3619	34.6743	-1.36718	47550_at	LZTS1	leucine zipper, putative tumor suppressor 1
304	4.5e-05	0.000306	50.0079	69.6998	-1.39378	219973_at	ARSJ	arylsulfatase family, member J
305	4.53e-05	0.000306	154.246	213.895	-1.38672	225439_at	NUDCD1	NudC domain containing 1
306	4.53e-05	0.000306	1034.47	1480.82	-1.43148	40189_at	SET	SET translocation (myeloid leukemia-associated)
307	4.64e-05	0.0003121	482.31	739.846	-1.53396	218195_at	C6orf211	chromosome 6 open reading frame 211
308	4.65e-05	0.0003121	244.473	450.06	-1.84094	224747_at	UBE2Q2	ubiquitin-conjugating enzyme E2Q (putative) 2
309	4.72e-05	0.0003154	278.698	428.188	-1.53639	224961_at	SCYL2	SCY1-like 2 (S. cerevisiae)
310	4.73e-05	0.0003154	358.291	659.74	-1.84135	213923_at	RAP2B	RAP2B, member of RAS oncogene family
311	4.76e-05	0.0003164	92.9977	159.242	-1.71232	1557411_s_at	SLC25A43	solute carrier family 25, member 43
312	4.8e-05	0.0003176	81.3111	118.924	-1.46257	219487_at	BBS10	Bardet-Biedl syndrome 10
313	4.81e-05	0.0003176	49.5673	148.349	-2.99288	204959_at	MNDA	myeloid cell nuclear differentiation antigen
314	4.85e-05	0.0003193	329.632	472.081	-1.43215	202211_at	ARFGAP3	ADP-ribosylation factor GTPase activating protein 3
315	4.89e-05	0.0003208	77.8142	117.343	-1.508	224925_at	PREX1	phosphatidylinositol 3,4,5-trisphosphate-dependent RAC exchanger 1
316	4.91e-05	0.0003208	327.817	662.979	-2.0224	224894_at	YAP1	Yes-associated protein 1, 65kDa
317	4.92e-05	0.0003208	165.408	275.131	-1.66335	212476_at	CENTB2	centaurin, beta 2
318	4.98e-05	0.000323	20.1436	15.0754	1.33619	207333_at	NMBR	neuromedin B receptor
319	5e-05	0.000323	25.0345	36.763	-1.46849	225939_at	EIF4E3	eukaryotic translation initiation factor 4E family member 3
320	5e-05	0.000323	630.52	1202.95	-1.90788	200762_at	DPYSL2	dihydropyrimidinase-like 2
321	5.04e-05	0.0003235	107.027	167.246	-1.56265	209748_at	SPAST	spastin
322	5.04e-05	0.0003235	230.123	387.498	-1.68387	225133_at	NA	NA
323	5.2e-05	0.0003328	53.5793	84.4774	-1.57668	208762_at	SUMO1	SMT3 suppressor of mif two 3 homolog 1 (S. cerevisiae)
324	5.22e-05	0.0003329	200.395	304.621	-1.5201	228933_at	NHS	Nance-Horan syndrome (congenital cataracts and dental anomalies)
325	5.24e-05	0.0003329	135.757	245.723	-1.81002	227087_at	NA	NA
326	5.25e-05	0.0003329	166.249	449.446	-2.70345	206332_s_at	IFI16	interferon, gamma-inducible protein 16
327	5.27e-05	0.0003331	402.031	564.509	-1.40414	209404_s_at	TMED7	transmembrane emp24 protein transport domain containing 7
328	5.31e-05	0.0003346	22.2433	35.5285	-1.59727	219433_at	BCOR	BCL6 co-repressor
329	5.37e-05	0.0003356	271.323	481.945	-1.77628	226831_at	NA	NA
330	5.37e-05	0.0003356	379.673	588.62	-1.55034	222516_at	AP3M1	adaptor-related protein complex 3, mu 1 subunit
331	5.39e-05	0.0003356	148.378	254.103	-1.71254	223077_at	TMOD3	tropomodulin 3 (ubiquitous)
332	5.39e-05	0.0003356	13.4411	11.0958	1.21137	1570585_at	MPZL3	myelin protein zero-like 3
333	5.41e-05	0.0003358	83.3128	114.158	-1.37024	238739_at	NA	NA
334	5.49e-05	0.0003394	277.518	409.744	-1.47646	227075_at	ELP3	elongation protein 3 homolog (S. cerevisiae)
335	5.5e-05	0.0003394	34.1734	60.5092	-1.77065	235591_at	SSTR1	somatostatin receptor 1
336	5.52e-05	0.0003396	936.605	2023.57	-2.16053	211980_at	COL4A1	collagen, type IV, alpha 1
337	5.55e-05	0.0003404	1887.3	2603.64	-1.37955	200893_at	SFRS10	splicing factor, arginine/serine-rich 10 (transformer 2 homolog, Drosophila)
338	5.66e-05	0.0003451	705.204	1102.92	-1.56398	208865_at	CSNK1A1	casein kinase 1, alpha 1
339	5.66e-05	0.0003451	27.1828	41.0684	-1.51083	244811_at	IRAK1BP1	interleukin-1 receptor-associated kinase 1 binding protein 1
340	5.72e-05	0.0003455	197.441	340.429	-1.7242	225501_at	PHF6	PHD finger protein 6
341	5.72e-05	0.0003455	26.588	18.5481	1.43346	1564691_at	NA	NA
342	5.73e-05	0.0003455	514.777	676.333	-1.31384	206055_s_at	SNRPA1	small nuclear ribonucleoprotein polypeptide A@#$%&
343	5.74e-05	0.0003455	351.094	498.366	-1.41947	209707_at	PIGK	phosphatidylinositol glycan anchor biosynthesis, class K
344	5.75e-05	0.0003455	277.767	427.994	-1.54084	225243_s_at	SLMAP	sarcolemma associated protein
345	5.83e-05	0.0003483	833.376	1331.61	-1.59785	212449_s_at	LYPLA1	lysophospholipase I
346	5.83e-05	0.0003483	522.265	884.64	-1.69385	212585_at	OSBPL8	oxysterol binding protein-like 8
347	5.85e-05	0.0003485	25.3754	41.4277	-1.63259	225047_at	NUPL1	nucleoporin like 1
348	5.98e-05	0.0003552	71.9994	51.8754	1.38793	232793_at	CADM1	cell adhesion molecule 1
349	6.12e-05	0.000362	28.812	23.5287	1.22455	231826_at	C20orf74	chromosome 20 open reading frame 74
350	6.13e-05	0.000362	247.628	330.471	-1.33454	225783_at	UBE2F	ubiquitin-conjugating enzyme E2F (putative)
351	6.17e-05	0.0003633	99.0535	145.58	-1.46971	219037_at	RRP15	ribosomal RNA processing 15 homolog (S. cerevisiae)
352	6.22e-05	0.0003652	525.717	927.863	-1.76495	202381_at	ADAM9	ADAM metallopeptidase domain 9 (meltrin gamma)
353	6.24e-05	0.0003654	44.592	80.2611	-1.7999	226837_at	SPRED1	sprouty-related, EVH1 domain containing 1
354	6.29e-05	0.0003673	203.811	273.282	-1.34086	218882_s_at	WDR3	WD repeat domain 3
355	6.39e-05	0.0003716	62.5477	48.6675	1.2852	205426_s_at	HIP1	huntingtin interacting protein 1
356	6.4e-05	0.0003716	1775.06	2568.77	-1.44715	201358_s_at	COPB1	coatomer protein complex, subunit beta 1
357	6.43e-05	0.0003723	436.644	670.733	-1.53611	227391_x_at	LRRFIP1	leucine rich repeat (in FLII) interacting protein 1
358	6.45e-05	0.0003724	192.975	286.117	-1.48266	212255_s_at	ATP2C1	ATPase, Ca++ transporting, type 2C, member 1
359	6.47e-05	0.0003725	91.185	48.4188	1.88326	207693_at	CACNB4	calcium channel, voltage-dependent, beta 4 subunit
360	6.55e-05	0.0003761	392.466	607.836	-1.54876	226921_at	UBR1	ubiquitin protein ligase E3 component n-recognin 1
361	6.61e-05	0.0003785	227.252	319.323	-1.40515	224789_at	WDR40A	WD repeat domain 40A
362	6.66e-05	0.0003798	77.6705	127.098	-1.63637	217196_s_at	CAMSAP1L1	calmodulin regulated spectrin-associated protein 1-like 1
363	6.67e-05	0.0003798	48.5101	34.5746	1.40305	241639_at	LOC645478	hypothetical LOC645478
364	6.82e-05	0.0003873	27.3224	43.2564	-1.58318	205191_at	RP2	retinitis pigmentosa 2 (X-linked recessive)
365	6.85e-05	0.0003874	153.831	121.262	1.26858	243430_at	SEZ6	seizure related 6 homolog (mouse)
366	6.86e-05	0.0003874	347.8	605.038	-1.73962	224830_at	NUDT21	nudix (nucleoside diphosphate linked moiety X)-type motif 21
367	6.95e-05	0.000391	57.625	98.4397	-1.70828	227255_at	PDIK1L	PDLIM1 interacting kinase 1 like
368	6.98e-05	0.000391	453.653	691.979	-1.52535	202907_s_at	NBN	nibrin
369	6.98e-05	0.000391	448.682	804.529	-1.7931	225406_at	TWSG1	twisted gastrulation homolog 1 (Drosophila)
370	7.03e-05	0.0003927	33.0567	26.5078	1.24705	224181_at	C18orf2	chromosome 18 open reading frame 2
371	7.1e-05	0.0003945	251.424	375.603	-1.4939	221652_s_at	C12orf11	chromosome 12 open reading frame 11
372	7.1e-05	0.0003945	411.9	316.584	1.30108	33768_at	DMWD	dystrophia myotonica, WD repeat containing
373	7.14e-05	0.0003957	49.0862	89.498	-1.82328	241470_x_at	NA	NA
374	7.17e-05	0.0003963	52.6197	86.5312	-1.64446	213372_at	PAQR3	progestin and adipoQ receptor family member III
375	7.2e-05	0.0003969	149.914	193.478	-1.29059	222136_x_at	ZNF43	zinc finger protein 43
376	7.23e-05	0.0003975	648.147	999.343	-1.54185	1555837_s_at	POLR2B	polymerase (RNA) II (DNA directed) polypeptide B, 140kDa
377	7.25e-05	0.0003975	109.041	165.729	-1.51987	214684_at	MEF2A	myocyte enhancer factor 2A
378	7.37e-05	0.0004016	279.291	366.698	-1.31296	201323_at	EBNA1BP2	EBNA1 binding protein 2
379	7.39e-05	0.0004016	163.315	260.943	-1.59779	211953_s_at	RANBP5	RAN binding protein 5
380	7.39e-05	0.0004016	12.8403	16.7327	-1.30314	226766_at	ROBO2	roundabout, axon guidance receptor, homolog 2 (Drosophila)
381	7.41e-05	0.0004016	33.0761	54.1648	-1.63758	214660_at	ITGA1	integrin, alpha 1
382	7.45e-05	0.0004016	384.745	602.978	-1.56722	222543_at	DERL1	Der1-like domain family, member 1
383	7.46e-05	0.0004016	143.698	400.442	-2.78669	202270_at	GBP1	guanylate binding protein 1, interferon-inducible, 67kDa
384	7.46e-05	0.0004016	719.802	954.222	-1.32567	217758_s_at	TM9SF3	transmembrane 9 superfamily member 3
385	7.59e-05	0.0004031	24.5382	17.8719	1.37301	229675_at	MINA	MYC induced nuclear antigen
386	7.6e-05	0.0004031	50.5862	38.0191	1.33055	229368_s_at	ZFAND5	zinc finger, AN1-type domain 5
387	7.67e-05	0.0004031	90.3418	133.659	-1.47948	225366_at	PGM2	phosphoglucomutase 2
388	7.68e-05	0.0004031	812.929	1238.01	-1.5229	200595_s_at	EIF3A	eukaryotic translation initiation factor 3, subunit A
389	7.7e-05	0.0004031	610.121	842.888	-1.38151	201934_at	WDR82	WD repeat domain 82
390	7.71e-05	0.0004031	313.738	453.994	-1.44705	212846_at	RRP1B	ribosomal RNA processing 1 homolog B (S. cerevisiae)
391	7.71e-05	0.0004031	150.2	281.188	-1.87209	222805_at	MANEA	mannosidase, endo-alpha
392	7.71e-05	0.0004031	316.842	456.224	-1.43991	213019_at	RANBP6	RAN binding protein 6
393	7.71e-05	0.0004031	278.052	498.053	-1.79122	227776_at	NA	NA
394	7.74e-05	0.0004031	89.4584	157.711	-1.76296	229174_at	C3orf38	chromosome 3 open reading frame 38
395	7.75e-05	0.0004031	80.2891	58.859	1.36409	205902_at	KCNN3	potassium intermediate/small conductance calcium-activated channel, subfamily N, member 3
396	7.77e-05	0.0004031	104.074	165.754	-1.59265	221193_s_at	ZCCHC10	zinc finger, CCHC domain containing 10
397	7.81e-05	0.0004031	57.9186	182.313	-3.14775	204446_s_at	ALOX5	arachidonate 5-lipoxygenase
398	7.81e-05	0.0004031	18.2313	14.3448	1.27094	243327_at	EGFR	epidermal growth factor receptor (erythroblastic leukemia viral (v-erb-b) oncogene homolog, avian)
399	7.84e-05	0.0004031	293.646	519.509	-1.76917	226939_at	CPEB2	cytoplasmic polyadenylation element binding protein 2
400	7.85e-05	0.0004031	68.4968	48.7273	1.40572	215975_x_at	GK	glycerol kinase
401	7.85e-05	0.0004031	126.793	182.612	-1.44023	203693_s_at	E2F3	E2F transcription factor 3
402	7.85e-05	0.0004031	15.3289	23.104	-1.50722	236995_x_at	TFEC	transcription factor EC
403	7.86e-05	0.0004031	87.303	152.357	-1.74515	235438_at	CYP7B1	cytochrome P450, family 7, subfamily B, polypeptide 1
404	8e-05	0.0004088	93.9703	53.3546	1.76124	234150_at	PLCL1	phospholipase C-like 1
405	8.01e-05	0.0004088	187.193	145.207	1.28915	228566_at	P15RS	hypothetical protein FLJ10656
406	8.06e-05	0.0004093	629.66	1025.63	-1.62886	223361_at	C6orf115	chromosome 6 open reading frame 115
407	8.06e-05	0.0004093	459.726	662.892	-1.44193	206015_s_at	FOXJ3	forkhead box J3
408	8.1e-05	0.0004094	45.0626	64.8003	-1.438	222558_at	P15RS	hypothetical protein FLJ10656
409	8.11e-05	0.0004094	89.3912	59.1666	1.51084	230087_at	PRIMA1	proline rich membrane anchor 1
410	8.12e-05	0.0004094	135.425	213.212	-1.57439	218158_s_at	APPL1	adaptor protein, phosphotyrosine interaction, PH domain and leucine zipper containing 1
411	8.23e-05	0.0004139	366.963	584.96	-1.59406	230029_x_at	ZNF650	zinc finger protein 650
412	8.29e-05	0.0004159	302.568	433.663	-1.43328	219073_s_at	OSBPL10	oxysterol binding protein-like 10
413	8.39e-05	0.0004199	38.8063	29.0323	1.33666	229658_at	BAZ1B	bromodomain adjacent to zinc finger domain, 1B
414	8.42e-05	0.0004204	23.2088	34.0048	-1.46517	235122_at	NA	NA
415	8.49e-05	0.0004229	417.203	591.75	-1.41837	218224_at	PNMA1	paraneoplastic antigen MA1
416	8.57e-05	0.0004243	153.628	256.318	-1.66843	201016_at	EIF1AX	eukaryotic translation initiation factor 1A, X-linked
417	8.58e-05	0.0004243	149.184	317.868	-2.13072	201617_x_at	CALD1	caldesmon 1
418	8.58e-05	0.0004243	183.561	281.908	-1.53577	202666_s_at	ACTL6A	actin-like 6A
419	8.67e-05	0.0004251	228.541	370.105	-1.61943	201589_at	SMC1A	structural maintenance of chromosomes 1A
420	8.68e-05	0.0004251	31.804	48.7502	-1.53283	209198_s_at	SYT11	synaptotagmin XI
421	8.69e-05	0.0004251	654.254	941.801	-1.4395	209787_s_at	HMGN4	high mobility group nucleosomal binding domain 4
422	8.7e-05	0.0004251	102.451	79.4216	1.28997	237185_at	KIF27	kinesin family member 27
423	8.7e-05	0.0004251	53.5115	78.7351	-1.47137	235007_at	BBS7	Bardet-Biedl syndrome 7
424	8.73e-05	0.0004256	299.54	498.955	-1.66574	226000_at	CTTNBP2NL	CTTNBP2 N-terminal like
425	8.76e-05	0.000426	439.95	736.076	-1.67309	209476_at	TXNDC1	thioredoxin domain containing 1
426	8.86e-05	0.0004299	115.223	151.245	-1.31262	223340_at	SPG3A	spastic paraplegia 3A (autosomal dominant)
427	8.88e-05	0.0004299	323.435	594.538	-1.8382	223238_s_at	PBRM1	polybromo 1
428	8.95e-05	0.0004317	126.979	92.5055	1.37266	231116_at	NA	NA
429	8.96e-05	0.0004317	356.266	616.904	-1.73158	225174_at	DNAJC10	DnaJ (Hsp40) homolog, subfamily C, member 10
430	9.02e-05	0.0004329	92.4354	174.598	-1.88886	205003_at	DOCK4	dedicator of cytokinesis 4
431	9.05e-05	0.0004329	140.039	249.957	-1.78491	227428_at	GABPA	GA binding protein transcription factor, alpha subunit 60kDa
432	9.07e-05	0.0004329	573.922	776.729	-1.35337	202981_x_at	SIAH1	seven in absentia homolog 1 (Drosophila)
433	9.09e-05	0.0004329	74.7433	98.6022	-1.31921	235143_at	SLC10A7	solute carrier family 10 (sodium/bile acid cotransporter family), member 7
434	9.09e-05	0.0004329	256.947	394.705	-1.53614	222103_at	ATF1	activating transcription factor 1
435	9.15e-05	0.0004332	172.451	249.585	-1.44728	217880_at	NA	NA
436	9.15e-05	0.0004332	309.029	509.344	-1.64821	219157_at	KLHL2	kelch-like 2, Mayven (Drosophila)
437	9.17e-05	0.0004332	57.7928	91.7761	-1.58802	214678_x_at	ZFX	zinc finger protein, X-linked
438	9.18e-05	0.0004332	101.039	167.062	-1.65344	225231_at	CBL	Cas-Br-M (murine) ecotropic retroviral transforming sequence
439	9.26e-05	0.000436	180.073	122.699	1.4676	239484_at	TRPM7	transient receptor potential cation channel, subfamily M, member 7
440	9.29e-05	0.0004364	239.671	429.974	-1.79402	201407_s_at	PPP1CB	protein phosphatase 1, catalytic subunit, beta isoform
441	9.41e-05	0.000441	151.35	240.024	-1.58589	224862_at	GNAQ	guanine nucleotide binding protein (G protein), q polypeptide
442	9.43e-05	0.000441	1426.58	1887.68	-1.32322	202371_at	TCEAL4	transcription elongation factor A (SII)-like 4
443	9.51e-05	0.0004422	126.615	228.393	-1.80384	226392_at	RASA2	RAS p21 protein activator 2
444	9.52e-05	0.0004422	109.698	166.176	-1.51485	203843_at	RPS6KA3	ribosomal protein S6 kinase, 90kDa, polypeptide 3
445	9.52e-05	0.0004422	203.916	324.763	-1.59263	228299_at	KCTD20	potassium channel tetramerisation domain containing 20
446	9.74e-05	0.0004513	118.223	172.141	-1.45607	208264_s_at	EIF3J	eukaryotic translation initiation factor 3, subunit J
447	9.76e-05	0.0004513	101.368	138.638	-1.36767	226588_at	KIAA1604	KIAA1604 protein
448	9.82e-05	0.0004521	645.49	1052.6	-1.63069	202169_s_at	AASDHPPT	aminoadipate-semialdehyde dehydrogenase-phosphopantetheinyl transferase
449	9.82e-05	0.0004521	318.604	517.56	-1.62446	225585_at	RAP2A	RAP2A, member of RAS oncogene family
450	9.95e-05	0.000457	16.3677	13.12	1.24754	235115_at	PDE8B	phosphodiesterase 8B
451	9.99e-05	0.0004579	215.595	333.743	-1.54801	212500_at	C10orf22	chromosome 10 open reading frame 22
452	0.0001019	0.0004654	462.809	726.404	-1.56955	225563_at	PAN3	PAN3 polyA specific ribonuclease subunit homolog (S. cerevisiae)
453	0.000102	0.0004654	337.487	505.371	-1.49746	225911_at	NPNT	nephronectin
454	0.0001044	0.000475	221.735	353.269	-1.5932	225433_at	GTF2A1	general transcription factor IIA, 1, 19/37kDa
455	0.0001047	0.000475	87.0671	131.21	-1.50699	213848_at	NA	NA
456	0.0001048	0.000475	388.055	576.751	-1.48626	209025_s_at	SYNCRIP	synaptotagmin binding, cytoplasmic RNA interacting protein
457	0.0001052	0.0004758	197.398	273.582	-1.38594	228726_at	NA	NA
458	0.0001061	0.0004785	238.963	356.301	-1.49103	226785_at	ATP11C	ATPase, Class VI, type 11C
459	0.0001067	0.0004785	187.15	286.649	-1.53165	216713_at	KRIT1	KRIT1, ankyrin repeat containing
460	0.000107	0.0004785	319.819	443.794	-1.38764	218592_s_at	CECR5	cat eye syndrome chromosome region, candidate 5
461	0.0001072	0.0004785	182.525	451.484	-2.47354	228128_x_at	PAPPA	pregnancy-associated plasma protein A, pappalysin 1
462	0.0001075	0.0004785	1718.46	2260.19	-1.31524	214800_x_at	BTF3	basic transcription factor 3
463	0.0001076	0.0004785	60.4479	98.4448	-1.62859	228185_at	ZNF25	zinc finger protein 25
464	0.0001077	0.0004785	199.217	277.514	-1.39302	203956_at	MORC2	MORC family CW-type zinc finger 2
465	0.000108	0.0004785	163.191	238.563	-1.46186	226464_at	C3orf58	chromosome 3 open reading frame 58
466	0.000108	0.0004785	482.335	675.007	-1.39946	225229_at	AFF4	AF4/FMR2 family, member 4
467	0.0001081	0.0004785	165.482	234.03	-1.41423	226828_s_at	HEYL	hairy/enhancer-of-split related with YRPW motif-like
468	0.0001085	0.0004786	131.64	204.12	-1.55059	238034_at	CANX	calnexin
469	0.0001086	0.0004786	293.434	411.364	-1.4019	202230_s_at	CHERP	calcium homeostasis endoplasmic reticulum protein
470	0.000109	0.0004792	153.298	233.227	-1.5214	222642_s_at	TMEM33	transmembrane protein 33
471	0.0001092	0.0004792	157.671	267.197	-1.69465	224720_at	MIB1	mindbomb homolog 1 (Drosophila)
472	0.0001103	0.000483	16.2738	12.2364	1.32995	241320_at	R3HDM1	R3H domain containing 1
473	0.0001107	0.0004838	161.053	114.11	1.41138	214792_x_at	VAMP2	vesicle-associated membrane protein 2 (synaptobrevin 2)
474	0.0001113	0.0004854	34.3064	55.1176	-1.60663	226341_at	NA	NA
475	0.0001127	0.0004901	140.113	205.7	-1.4681	227150_at	MTF1	metal-regulatory transcription factor 1
476	0.0001129	0.0004901	59.8321	98.996	-1.65456	204299_at	FUSIP1	FUS interacting protein (serine/arginine-rich) 1
477	0.0001131	0.0004901	216.505	421.828	-1.94835	204780_s_at	FAS	Fas (TNF receptor superfamily, member 6)
478	0.0001143	0.0004943	162.15	246.302	-1.51898	202543_s_at	GMFB	glia maturation factor, beta
479	0.0001152	0.0004968	18.4112	29.8598	-1.62183	1566764_at	NA	NA
480	0.0001154	0.0004968	86.7759	173.067	-1.99442	215073_s_at	NR2F2	nuclear receptor subfamily 2, group F, member 2
481	0.0001156	0.0004968	20.2065	26.9043	-1.33147	231215_at	NA	NA
482	0.0001165	0.0004996	174.745	247.428	-1.41594	219378_at	NARG1L	NMDA receptor regulated 1-like
483	0.0001179	0.0005046	524.228	758.696	-1.44726	234983_at	NA	NA
484	0.000119	0.0005082	353.157	242.333	1.45732	205606_at	LRP6	low density lipoprotein receptor-related protein 6
485	0.0001195	0.0005093	211.051	318.237	-1.50787	228189_at	BAG4	BCL2-associated athanogene 4
486	0.0001206	0.0005127	92.5027	136.322	-1.4737	228700_at	NA	NA
487	0.0001208	0.0005127	141.383	117.95	1.19867	238572_at	MGC16211	hypothetical protein MGC16211
488	0.0001219	0.0005163	225.139	394.11	-1.75052	225040_s_at	RPE	ribulose-5-phosphate-3-epimerase
489	0.0001233	0.0005212	84.6562	122.715	-1.44957	201915_at	SEC63	SEC63 homolog (S. cerevisiae)
490	0.0001236	0.0005214	122.829	203.684	-1.65827	202693_s_at	STK17A	serine/threonine kinase 17a
491	0.0001259	0.00053	52.1682	69.4386	-1.33105	210054_at	C4orf15	chromosome 4 open reading frame 15
492	0.0001273	0.0005341	66.9694	115.101	-1.71871	218674_at	FLJ13611	hypothetical protein FLJ13611
493	0.0001274	0.0005341	400.757	652.269	-1.62759	226731_at	PELO	pelota homolog (Drosophila)
494	0.0001279	0.0005345	278.635	403.916	-1.44962	218478_s_at	ZCCHC8	zinc finger, CCHC domain containing 8
495	0.000128	0.0005345	315.221	525.93	-1.66845	221230_s_at	ARID4B	AT rich interactive domain 4B (RBP1-like)
496	0.0001289	0.0005372	410.735	904.5	-2.20215	208636_at	ACTN1	actinin, alpha 1
497	0.0001298	0.0005398	514.74	854.649	-1.66035	203440_at	CDH2	cadherin 2, type 1, N-cadherin (neuronal)
498	0.0001301	0.00054	580.658	802.691	-1.38238	221509_at	DENR	density-regulated protein
499	0.0001325	0.0005486	197.643	339.76	-1.71906	208877_at	PAK2	p21 (CDKN1A)-activated kinase 2
500	0.0001327	0.0005486	118.935	182.739	-1.53646	223144_s_at	C6orf166	chromosome 6 open reading frame 166
501	0.0001341	0.0005533	128.274	102.508	1.25136	219808_at	SCLY	selenocysteine lyase
502	0.0001351	0.0005546	165.794	225.051	-1.35741	225607_at	CCDC43	coiled-coil domain containing 43
503	0.0001352	0.0005546	379.505	579.171	-1.52612	204009_s_at	KRAS	v-Ki-ras2 Kirsten rat sarcoma viral oncogene homolog
504	0.0001353	0.0005546	832.905	1216.22	-1.46022	208617_s_at	PTP4A2	protein tyrosine phosphatase type IVA, member 2
505	0.0001355	0.0005546	48.0344	39.292	1.2225	1561591_at	NA	NA
506	0.0001381	0.0005641	44.7824	72.104	-1.6101	224308_s_at	INTS2	integrator complex subunit 2
507	0.0001411	0.0005749	149.014	207.346	-1.39145	227577_at	EXOC8	exocyst complex component 8
508	0.0001413	0.0005749	331.021	433.862	-1.31068	212184_s_at	MAP3K7IP2	mitogen-activated protein kinase kinase kinase 7 interacting protein 2
509	0.0001421	0.0005771	120.426	197.428	-1.63942	235767_x_at	NA	NA
510	0.000143	0.0005792	513.837	730.184	-1.42104	217916_s_at	FAM49B	family with sequence similarity 49, member B
511	0.0001432	0.0005792	383.131	624.484	-1.62995	218528_s_at	RNF38	ring finger protein 38
512	0.0001435	0.0005793	54.2288	89.8244	-1.6564	221782_at	DNAJC10	DnaJ (Hsp40) homolog, subfamily C, member 10
513	0.0001444	0.0005816	411.819	650.617	-1.57986	212221_x_at	IDS	iduronate 2-sulfatase (Hunter syndrome)
514	0.0001448	0.0005816	376.1	515.513	-1.37068	222550_at	ARMC1	armadillo repeat containing 1
515	0.0001449	0.0005816	1406.88	1822.18	-1.29519	213545_x_at	SNX3	sorting nexin 3
516	0.0001457	0.0005836	75.1266	131.36	-1.74851	206247_at	MICB	MHC class I polypeptide-related sequence B
517	0.0001466	0.0005861	225.31	352.66	-1.56522	226795_at	LRCH1	leucine-rich repeats and calponin homology (CH) domain containing 1
518	0.0001501	0.0005982	382.277	528.107	-1.38148	217954_s_at	PHF3	PHD finger protein 3
519	0.0001503	0.0005982	371.747	596.575	-1.60479	228363_at	BIRC4	baculoviral IAP repeat-containing 4
520	0.0001505	0.0005982	150.178	206.352	-1.37405	217879_at	CDC27	cell division cycle 27 homolog (S. cerevisiae)
521	0.0001517	0.0006019	345.881	526.334	-1.52172	202097_at	NUP153	nucleoporin 153kDa
522	0.000152	0.0006019	1391.67	1976.5	-1.42024	224731_at	HMGB1	high-mobility group box 1
523	0.0001526	0.0006031	255.397	390.781	-1.53009	228489_at	TM4SF18	transmembrane 4 L six family member 18
524	0.0001536	0.0006048	574.474	449.973	1.27669	49327_at	SIRT3	sirtuin (silent mating type information regulation 2 homolog) 3 (S. cerevisiae)
525	0.0001539	0.0006048	159.535	271.611	-1.70252	218668_s_at	RAP2C	RAP2C, member of RAS oncogene family
526	0.0001539	0.0006048	409.088	580.423	-1.41882	227278_at	NA	NA
527	0.0001553	0.0006091	311.319	516.27	-1.65833	226633_at	RAB8B	RAB8B, member RAS oncogene family
528	0.0001563	0.0006111	303.33	493.899	-1.62826	202620_s_at	PLOD2	procollagen-lysine, 2-oxoglutarate 5-dioxygenase 2
529	0.0001565	0.0006111	1150.78	1707.65	-1.48391	212412_at	PDLIM5	PDZ and LIM domain 5
530	0.0001567	0.0006111	480.197	769.781	-1.60305	213070_at	PIK3C2A	phosphoinositide-3-kinase, class 2, alpha polypeptide
531	0.0001579	0.0006147	58.6332	40.9911	1.43039	1564822_at	NA	NA
532	0.0001597	0.0006205	96.8026	69.2077	1.39872	207073_at	CDKL2	cyclin-dependent kinase-like 2 (CDC2-related kinase)
533	0.0001603	0.0006217	91.5201	149.554	-1.63411	228937_at	C13orf31	chromosome 13 open reading frame 31
534	0.0001609	0.0006228	285.068	421.037	-1.47697	226277_at	COL4A3BP	collagen, type IV, alpha 3 (Goodpasture antigen) binding protein
535	0.0001614	0.0006232	89.8954	66.3144	1.35559	1562456_at	NA	NA
536	0.0001616	0.0006232	73.1194	119.779	-1.63813	202611_s_at	MED14	mediator complex subunit 14
537	0.0001622	0.0006239	44.0789	67.3842	-1.52872	214700_x_at	RIF1	RAP1 interacting factor homolog (yeast)
538	0.0001624	0.0006239	216.049	360.632	-1.66921	212636_at	QKI	quaking homolog, KH domain RNA binding (mouse)
539	0.0001634	0.0006266	31.038	23.4261	1.32493	223928_s_at	GUCA1C	guanylate cyclase activator 1C
540	0.0001643	0.0006289	26.3592	22.4174	1.17584	1554712_a_at	GLYATL2	glycine-N-acyltransferase-like 2
541	0.0001653	0.0006296	135.07	202.627	-1.50016	212815_at	ASCC3	activating signal cointegrator 1 complex subunit 3
542	0.0001654	0.0006296	33.9759	61.0505	-1.79687	210705_s_at	TRIM5	tripartite motif-containing 5
543	0.0001656	0.0006296	60.8555	47.019	1.29427	231704_at	CYP3A4	cytochrome P450, family 3, subfamily A, polypeptide 4
544	0.0001657	0.0006296	37.9052	57.1099	-1.50665	211760_s_at	VAMP4	vesicle-associated membrane protein 4
545	0.000168	0.0006371	220.273	434.864	-1.9742	225710_at	GNB4	guanine nucleotide binding protein (G protein), beta polypeptide 4
546	0.0001683	0.0006371	43.5206	32.8106	1.32642	1555912_at	ST7OT1	ST7 overlapping transcript 1 (antisense non-coding RNA)
547	0.0001704	0.0006439	119.741	181.204	-1.5133	232130_at	SNX12	sorting nexin 12
548	0.0001708	0.0006442	1240.32	1792.44	-1.44514	208374_s_at	CAPZA1	capping protein (actin filament) muscle Z-line, alpha 1
549	0.0001712	0.0006446	30.695	42.6805	-1.39047	235092_at	KCTD1	potassium channel tetramerisation domain containing 1
550	0.000172	0.0006464	82.9336	126.379	-1.52386	227542_at	SOCS6	suppressor of cytokine signaling 6
551	0.0001724	0.0006467	109.898	182.231	-1.65818	221207_s_at	NBEA	neurobeachin
552	0.0001745	0.0006534	32.0508	50.8954	-1.58796	241808_at	C8orf70	chromosome 8 open reading frame 70
553	0.0001749	0.0006537	97.246	177.897	-1.82935	204396_s_at	GRK5	G protein-coupled receptor kinase 5
554	0.0001762	0.0006574	181.705	304.242	-1.67438	230265_at	SEL1L	sel-1 suppressor of lin-12-like (C. elegans)
555	0.0001771	0.0006575	58.7522	85.2115	-1.45035	212594_at	PDCD4	programmed cell death 4 (neoplastic transformation inhibitor)
556	0.0001772	0.0006575	418.565	742.482	-1.77387	204834_at	FGL2	fibrinogen-like 2
557	0.0001772	0.0006575	15.2281	23.0794	-1.51558	225717_at	KIAA1715	KIAA1715
558	0.0001775	0.0006575	274.584	436.294	-1.58893	200733_s_at	PTP4A1	protein tyrosine phosphatase type IVA, member 1
559	0.0001787	0.0006603	169.124	265.67	-1.57086	218502_s_at	TRPS1	trichorhinophalangeal syndrome I
560	0.0001789	0.0006603	119.488	173.596	-1.45283	222455_s_at	PARVA	parvin, alpha
561	0.0001795	0.0006614	3383.23	4474.41	-1.32252	217982_s_at	MORF4L1	mortality factor 4 like 1
562	0.0001801	0.0006624	13.2543	11.0886	1.19531	221365_at	MLNR	motilin receptor
563	0.0001805	0.0006627	28.9451	22.5116	1.28578	1569171_a_at	FXR1	fragile X mental retardation, autosomal homolog 1
564	0.0001823	0.0006679	560.076	784.77	-1.40118	200994_at	IPO7	importin 7
565	0.0001828	0.0006679	32.6105	25.5369	1.277	233784_at	NA	NA
566	0.0001829	0.0006679	92.8904	135.215	-1.45564	223418_x_at	ANKRD13C	ankyrin repeat domain 13C
567	0.0001832	0.0006679	140.937	257.209	-1.82499	227761_at	MYO5A	myosin VA (heavy chain 12, myoxin)
568	0.0001851	0.0006727	147.786	204.466	-1.38353	225448_at	NAPG	N-ethylmaleimide-sensitive factor attachment protein, gamma
569	0.0001853	0.0006727	526.093	904.554	-1.71938	202948_at	IL1R1	interleukin 1 receptor, type I
570	0.0001855	0.0006727	68.9982	47.5439	1.45125	1564010_at	CAST	calpastatin
571	0.0001863	0.0006744	578.177	895.227	-1.54836	224587_at	SUB1	SUB1 homolog (S. cerevisiae)
572	0.0001871	0.0006759	58.3858	45.5985	1.28043	1570433_at	TMPRSS2	transmembrane protease, serine 2
573	0.0001874	0.0006759	234.692	341.227	-1.45394	225367_at	PGM2	phosphoglucomutase 2
574	0.0001877	0.0006759	172.29	280.57	-1.62848	225974_at	TMEM64	transmembrane protein 64
575	0.0001895	0.00068	523.64	781.52	-1.49248	226518_at	KCTD10	potassium channel tetramerisation domain containing 10
576	0.0001895	0.00068	30.4579	81.9554	-2.69078	202901_x_at	CTSS	cathepsin S
577	0.0001908	0.0006818	172.588	259.667	-1.50455	201873_s_at	ABCE1	ATP-binding cassette, sub-family E (OABP), member 1
578	0.000191	0.0006818	61.2334	41.6317	1.47084	229311_at	GKAP1	G kinase anchoring protein 1
579	0.0001913	0.0006818	163.004	282.436	-1.73269	212460_at	C14orf147	chromosome 14 open reading frame 147
580	0.0001913	0.0006818	144.399	232.333	-1.60896	225889_at	AEBP2	AE binding protein 2
581	0.0001921	0.0006834	479.336	780.023	-1.6273	222428_s_at	LARS	leucyl-tRNA synthetase
582	0.0001932	0.0006862	91.035	196.201	-2.15523	203603_s_at	ZEB2	zinc finger E-box binding homeobox 2
583	0.0001943	0.0006889	100.959	141.792	-1.40445	213320_at	PRMT3	protein arginine methyltransferase 3
584	0.0001955	0.0006919	371.225	599.207	-1.61413	222552_at	GOLT1B	golgi transport 1 homolog B (S. cerevisiae)
585	0.0001963	0.0006936	179.631	412.965	-2.29897	208966_x_at	IFI16	interferon, gamma-inducible protein 16
586	0.0001971	0.0006951	385.698	570.755	-1.4798	202778_s_at	ZMYM2	zinc finger, MYM-type 2
587	0.0001974	0.0006951	28.4352	22.8104	1.24659	220218_at	C9orf68	chromosome 9 open reading frame 68
588	0.0001978	0.0006953	517.94	694.984	-1.34182	202636_at	RNF103	ring finger protein 103
589	0.0001982	0.0006956	60.4268	86.454	-1.43072	209551_at	YIPF4	Yip1 domain family, member 4
590	0.0001989	0.0006968	58.1143	43.7134	1.32944	244330_at	NA	NA
591	0.0002002	0.0007002	127.272	82.5556	1.54165	213494_s_at	YY1	YY1 transcription factor
592	0.0002015	0.0007035	207.288	371.601	-1.79268	224959_at	SLC26A2	solute carrier family 26 (sulfate transporter), member 2
593	0.0002021	0.0007043	856.667	1080.6	-1.2614	210111_s_at	KIAA0265	KIAA0265 protein
594	0.0002024	0.0007043	225.611	336.808	-1.49287	223249_at	CLDN12	claudin 12
595	0.0002032	0.0007048	38.6696	26.6142	1.45297	216785_at	FKBP1B	FK506 binding protein 1B, 12.6 kDa
596	0.0002033	0.0007048	379.332	546.138	-1.43974	225060_at	LRP11	low density lipoprotein receptor-related protein 11
597	0.0002037	0.0007048	304.973	562.915	-1.84579	226381_at	PS1TP4	HBV preS1-transactivated protein 4
598	0.0002039	0.0007048	121.552	186.073	-1.53081	227288_at	P18SRP	P18SRP protein
599	0.0002045	0.0007057	302.737	454.463	-1.50118	233093_s_at	BIRC6	baculoviral IAP repeat-containing 6 (apollon)
600	0.0002052	0.0007069	158.428	226.188	-1.4277	225734_at	FBXO22	F-box protein 22
601	0.0002068	0.0007112	960.04	1604.84	-1.67164	201859_at	SRGN	serglycin
602	0.0002073	0.0007113	175.065	266.667	-1.52324	225769_at	COG6	component of oligomeric golgi complex 6
603	0.0002075	0.0007113	430.546	645.854	-1.50008	234994_at	KIAA1913	KIAA1913
604	0.0002106	0.0007207	29.4623	47.9494	-1.62748	230399_at	NA	NA
605	0.0002114	0.0007223	263.709	388.699	-1.47397	229713_at	NA	NA
606	0.0002119	0.0007228	85.1325	171.395	-2.01327	236262_at	MMRN2	multimerin 2
607	0.0002124	0.0007231	30.459	50.6059	-1.66145	230559_x_at	FGD4	FYVE, RhoGEF and PH domain containing 4
608	0.0002127	0.0007231	103.855	198.378	-1.91015	209307_at	SWAP70	SWAP-70 protein
609	0.0002158	0.0007324	222.771	287.886	-1.2923	238510_at	ZNF720	zinc finger protein 720
610	0.0002173	0.0007363	752.358	991.913	-1.3184	212696_s_at	RNF4	ring finger protein 4
611	0.0002177	0.0007365	263.05	453.941	-1.72568	204897_at	PTGER4	prostaglandin E receptor 4 (subtype EP4)
612	0.0002187	0.0007385	156.077	227.347	-1.45663	228191_at	NA	NA
613	0.000219	0.0007385	11.8863	16.1003	-1.35452	1568957_x_at	SRGAP2P1	SLIT-ROBO Rho GTPase activating protein 2 pseudogene 1
614	0.0002207	0.0007422	295.894	492.782	-1.6654	229120_s_at	C1orf56	chromosome 1 open reading frame 56
615	0.000221	0.0007422	59.211	114.371	-1.93158	1553106_at	C5orf24	chromosome 5 open reading frame 24
616	0.0002212	0.0007422	295.119	410.333	-1.3904	228760_at	SFRS2B	splicing factor, arginine/serine-rich 2B
617	0.0002216	0.0007424	155.339	250.601	-1.61325	218304_s_at	OSBPL11	oxysterol binding protein-like 11
618	0.000223	0.000745	474.663	627.465	-1.32192	215438_x_at	GSPT1	G1 to S phase transition 1
619	0.0002231	0.000745	326.966	449.207	-1.37386	225976_at	BTF3L4	basic transcription factor 3-like 4
620	0.0002247	0.0007491	31.5354	40.1031	-1.27168	242477_at	C9orf52	chromosome 9 open reading frame 52
621	0.0002254	0.0007502	228.372	385.738	-1.68907	200821_at	LAMP2	lysosomal-associated membrane protein 2
622	0.0002268	0.0007536	332.839	415.192	-1.24743	212491_s_at	DNAJC8	DnaJ (Hsp40) homolog, subfamily C, member 8
623	0.0002273	0.0007536	32.4415	20.787	1.56066	1564318_at	POLR3A	polymerase (RNA) III (DNA directed) polypeptide A, 155kDa
624	0.0002275	0.0007536	88.5211	145.134	-1.63954	218247_s_at	MEX3C	mex-3 homolog C (C. elegans)
625	0.0002294	0.0007587	357.034	601.709	-1.6853	226635_at	LOC401504	hypothetical gene supported by AK091718
626	0.0002303	0.0007604	1943.39	3090.44	-1.59023	200989_at	HIF1A	hypoxia-inducible factor 1, alpha subunit (basic helix-loop-helix transcription factor)
627	0.0002307	0.0007605	155.368	227.525	-1.46443	229710_at	NA	NA
628	0.0002325	0.0007644	62.1342	43.0637	1.44284	228083_at	CACNA2D4	calcium channel, voltage-dependent, alpha 2/delta subunit 4
629	0.0002326	0.0007644	50.2411	83.4589	-1.66117	236831_at	CCDC50	coiled-coil domain containing 50
630	0.0002345	0.0007694	449.69	555.578	-1.23547	224734_at	HMGB1	high-mobility group box 1
631	0.0002354	0.0007702	88.7015	254.114	-2.86482	226237_at	COL8A1	collagen, type VIII, alpha 1
632	0.0002355	0.0007702	120.609	82.2497	1.46638	241376_at	NA	NA
633	0.0002366	0.0007726	231.908	383.783	-1.65489	1558956_s_at	IFT80	intraflagellar transport 80 homolog (Chlamydomonas)
634	0.0002373	0.0007737	158.53	238.088	-1.50185	203253_s_at	HISPPD1	histidine acid phosphatase domain containing 1
635	0.0002378	0.0007741	74.5995	53.8939	1.38419	242308_at	MCOLN3	mucolipin 3
636	0.0002403	0.0007807	180.715	270.444	-1.49652	55692_at	ELMO2	engulfment and cell motility 2
637	0.0002406	0.0007807	173.405	141.945	1.22163	241787_at	NA	NA
638	0.000242	0.000784	39.4343	80.4894	-2.0411	229723_at	TAGAP	T-cell activation GTPase activating protein
639	0.0002433	0.0007861	164.163	224.914	-1.37007	213930_at	NA	NA
640	0.0002434	0.0007861	234.294	334.42	-1.42735	202126_at	PRPF4B	PRP4 pre-mRNA processing factor 4 homolog B (yeast)
641	0.0002448	0.0007894	204.12	263.739	-1.29208	235424_at	NA	NA
642	0.0002452	0.0007895	31.097	25.2041	1.23381	1568905_at	NA	NA
643	0.0002475	0.0007956	393.912	580.619	-1.47398	205263_at	BCL10	B-cell CLL/lymphoma 10
644	0.0002491	0.0007995	537.593	834.074	-1.5515	224644_at	NA	NA
645	0.0002503	0.0008004	62.3958	49.818	1.25248	233570_at	TSC1	tuberous sclerosis 1
646	0.0002505	0.0008004	178.793	242.556	-1.35663	202346_at	HIP2	huntingtin interacting protein 2
647	0.0002508	0.0008004	197.021	136.629	1.44201	240443_at	NA	NA
648	0.0002511	0.0008004	107.402	176.391	-1.64234	225114_at	AGPS	alkylglycerone phosphate synthase
649	0.0002513	0.0008004	327.7	489.516	-1.49379	202451_at	GTF2H1	general transcription factor IIH, polypeptide 1, 62kDa
650	0.0002532	0.0008052	414.143	607.651	-1.46725	209033_s_at	DYRK1A	dual-specificity tyrosine-(Y)-phosphorylation regulated kinase 1A
651	0.0002536	0.0008052	97.2887	180.162	-1.85183	228280_at	ZC3HAV1L	zinc finger CCCH-type, antiviral 1-like
652	0.0002558	0.0008109	734.948	1055.59	-1.43628	229630_s_at	WTAP	Wilms tumor 1 associated protein
653	0.0002562	0.000811	132.377	92.0334	1.43836	232300_at	MMRN2	multimerin 2
654	0.0002587	0.0008176	25.5586	20.8014	1.22869	233553_at	NA	NA
655	0.0002612	0.0008243	100.862	79.7013	1.2655	215246_at	LARP7	La ribonucleoprotein domain family, member 7
656	0.0002631	0.000829	310.205	513.609	-1.65571	212900_at	SEC24A	SEC24 related gene family, member A (S. cerevisiae)
657	0.0002662	0.0008375	292.595	487.4	-1.66578	202370_s_at	CBFB	core-binding factor, beta subunit
658	0.0002671	0.0008387	26.5011	51.432	-1.94075	209829_at	C6orf32	chromosome 6 open reading frame 32
659	0.0002674	0.0008387	194.583	250.374	-1.28672	208424_s_at	CIAPIN1	cytokine induced apoptosis inhibitor 1
660	0.000268	0.0008393	244.204	461.96	-1.89169	217979_at	TSPAN13	tetraspanin 13
661	0.0002697	0.0008434	55.6927	86.904	-1.56042	222685_at	FAM29A	family with sequence similarity 29, member A
662	0.0002707	0.0008435	394.175	521.362	-1.32267	209056_s_at	CDC5L	CDC5 cell division cycle 5-like (S. pombe)
663	0.000271	0.0008435	627.278	900.349	-1.43533	218171_at	VPS4B	vacuolar protein sorting 4 homolog B (S. cerevisiae)
664	0.0002713	0.0008435	486.686	686.631	-1.41083	207738_s_at	NCKAP1	NCK-associated protein 1
665	0.0002728	0.0008435	691.49	1017.01	-1.47076	221505_at	ANP32E	acidic (leucine-rich) nuclear phosphoprotein 32 family, member E
666	0.0002732	0.0008435	462.426	736.605	-1.59291	226128_at	C1orf58	chromosome 1 open reading frame 58
667	0.0002733	0.0008435	119.042	87.2054	1.36508	229655_at	FAM19A5	family with sequence similarity 19 (chemokine (C-C motif)-like), member A5
668	0.0002734	0.0008435	133.122	191.45	-1.43815	227205_at	TAF1	TAF1 RNA polymerase II, TATA box binding protein (TBP)-associated factor, 250kDa
669	0.0002734	0.0008435	49.4157	30.6822	1.61057	1557190_at	NA	NA
670	0.0002734	0.0008435	348.301	574.847	-1.65043	201528_at	RPA1	replication protein A1, 70kDa
671	0.0002749	0.0008468	205.6	320.185	-1.55733	226962_at	ZBTB41	zinc finger and BTB domain containing 41
672	0.0002755	0.0008474	108.539	135.524	-1.24862	204699_s_at	C1orf107	chromosome 1 open reading frame 107
673	0.0002773	0.0008501	15.2292	19.2413	-1.26345	220018_at	CBLL1	Cas-Br-M (murine) ecotropic retroviral transforming sequence-like 1
674	0.0002774	0.0008501	56.3415	47.2847	1.19154	1560316_s_at	GLCCI1	glucocorticoid induced transcript 1
675	0.0002776	0.0008501	1177.56	2238.24	-1.90075	203868_s_at	VCAM1	vascular cell adhesion molecule 1
676	0.0002806	0.000858	43.267	74.9149	-1.73146	236223_s_at	RIT1	Ras-like without CAAX 1
677	0.0002814	0.0008592	64.9506	47.2466	1.37471	231937_at	NA	NA
678	0.0002821	0.00086	761.557	1179.45	-1.54873	218718_at	PDGFC	platelet derived growth factor C
679	0.0002845	0.0008661	469.155	731.819	-1.55987	202304_at	FNDC3A	fibronectin type III domain containing 3A
680	0.0002903	0.0008824	776.523	1091.07	-1.40507	212610_at	PTPN11	protein tyrosine phosphatase, non-receptor type 11 (Noonan syndrome 1)
681	0.0002919	0.0008859	59.7401	45.4061	1.31569	235825_at	NA	NA
682	0.0002923	0.0008859	148.519	205.466	-1.38343	235074_at	SPRED1	sprouty-related, EVH1 domain containing 1
683	0.000293	0.0008867	166.064	298.469	-1.79731	204681_s_at	RAPGEF5	Rap guanine nucleotide exchange factor (GEF) 5
684	0.0002943	0.0008894	344.043	500.89	-1.45589	212322_at	SGPL1	sphingosine-1-phosphate lyase 1
685	0.0002956	0.0008916	189.806	323.185	-1.70271	205474_at	CRLF3	cytokine receptor-like factor 3
686	0.0002959	0.0008916	136.585	264.531	-1.93675	229435_at	GLIS3	GLIS family zinc finger 3
687	0.0003005	0.0009041	286.108	548.634	-1.91758	228728_at	FLJ21986	hypothetical protein FLJ21986
688	0.0003017	0.0009064	178.735	255.624	-1.43018	225057_at	SLC15A4	solute carrier family 15, member 4
689	0.0003034	0.0009085	17.9217	24.6414	-1.37495	225438_at	NUDCD1	NudC domain containing 1
690	0.0003037	0.0009085	12.899	10.1242	1.27407	1554593_s_at	SLC1A6	solute carrier family 1 (high affinity aspartate/glutamate transporter), member 6
691	0.0003037	0.0009085	36.5872	84.8708	-2.31968	227140_at	NA	NA
692	0.0003051	0.0009086	247.293	433.488	-1.75293	227875_at	KLHL13	kelch-like 13 (Drosophila)
693	0.0003051	0.0009086	23.5103	28.8522	-1.22722	204486_at	KCNQ1	potassium voltage-gated channel, KQT-like subfamily, member 1
694	0.0003053	0.0009086	759.778	1049.65	-1.38152	202673_at	DPM1	dolichyl-phosphate mannosyltransferase polypeptide 1, catalytic subunit
695	0.0003055	0.0009086	46.5249	34.6308	1.34345	233027_at	RPS2	ribosomal protein S2
696	0.0003063	0.0009086	51.3596	93.1193	-1.81308	222235_s_at	GALNACT-2	chondroitin sulfate GalNAcT-2
697	0.0003064	0.0009086	81.0914	129.635	-1.59863	227926_s_at	NBPF11	neuroblastoma breakpoint family, member 11
698	0.0003076	0.0009102	74.7904	103.543	-1.38445	228624_at	TMEM144	transmembrane protein 144
699	0.0003078	0.0009102	145.653	222.689	-1.52891	1555845_at	NA	NA
700	0.0003097	0.0009135	16.82	21.8395	-1.29842	214725_at	LOC286191	hypothetical protein LOC286191
701	0.0003098	0.0009135	609.687	834.268	-1.36836	218571_s_at	CHMP4A	chromatin modifying protein 4A
702	0.0003113	0.0009166	170.498	240.526	-1.41073	211137_s_at	ATP2C1	ATPase, Ca++ transporting, type 2C, member 1
703	0.0003126	0.0009191	23.672	19.6001	1.20775	220278_at	JMJD2D	jumonji domain containing 2D
704	0.0003133	0.0009194	115.796	163.371	-1.41085	221514_at	UTP14A	UTP14, U3 small nucleolar ribonucleoprotein, homolog A (yeast)
705	0.0003136	0.0009194	17.0156	12.4398	1.36784	1568902_at	NA	NA
706	0.000318	0.000931	237.035	313.287	-1.32169	218769_s_at	ANKRA2	ankyrin repeat, family A (RFXANK-like), 2
707	0.0003185	0.0009312	393.913	701.493	-1.78083	218396_at	VPS13C	vacuolar protein sorting 13 homolog C (S. cerevisiae)
708	0.0003222	0.0009402	15.5258	13.0427	1.19038	241024_at	C6orf147	chromosome 6 open reading frame 147
709	0.0003225	0.0009402	201.76	305.264	-1.513	218446_s_at	FAM18B	family with sequence similarity 18, member B
710	0.0003244	0.0009444	167.05	486.269	-2.91091	223343_at	MS4A7	membrane-spanning 4-domains, subfamily A, member 7
711	0.0003312	0.0009629	349.67	1499.59	-4.28859	213975_s_at	LYZ	lysozyme (renal amyloidosis)
712	0.0003323	0.0009629	183.097	266.549	-1.45578	225674_at	BCAP29	B-cell receptor-associated protein 29
713	0.0003324	0.0009629	737.576	917.832	-1.24439	224675_at	MESDC2	mesoderm development candidate 2
714	0.0003326	0.0009629	110.862	178.959	-1.61425	240592_at	LCORL	ligand dependent nuclear receptor corepressor-like
715	0.0003353	0.000968	51.6807	68.4924	-1.3253	53202_at	C7orf25	chromosome 7 open reading frame 25
716	0.0003353	0.000968	105.216	80.1265	1.31312	1555787_at	C11orf63	chromosome 11 open reading frame 63
717	0.0003362	0.0009692	469.478	676.795	-1.44159	227095_at	LEPR	leptin receptor
718	0.0003389	0.0009756	371.281	490.244	-1.32041	221654_s_at	USP3	ubiquitin specific peptidase 3
719	0.0003423	0.0009841	128.393	183.343	-1.42798	209648_x_at	SOCS5	suppressor of cytokine signaling 5
720	0.0003458	0.0009927	32.4681	25.7922	1.25883	243472_at	NA	NA
721	0.0003464	0.0009931	389.294	585.293	-1.50347	210026_s_at	CARD10	caspase recruitment domain family, member 10
722	0.0003512	0.0010054	427.496	541.682	-1.2671	217106_x_at	DIMT1L	DIM1 dimethyladenosine transferase 1-like (S. cerevisiae)
723	0.0003531	0.0010095	48.5417	36.4892	1.3303	231095_at	NA	NA
724	0.0003558	0.0010158	45.5246	93.141	-2.04595	203302_at	DCK	deoxycytidine kinase
725	0.0003629	0.0010346	193.165	291.561	-1.50939	203221_at	TLE1	transducin-like enhancer of split 1 (E(sp1) homolog, Drosophila)
726	0.0003636	0.0010352	199.791	379.557	-1.89977	219161_s_at	CKLF	chemokine-like factor
727	0.0003655	0.0010392	213.069	160.384	1.32849	240030_at	COMMD6	COMM domain containing 6
728	0.0003685	0.0010463	102.323	84.1141	1.21648	229939_at	FLJ35220	hypothetical protein FLJ35220
729	0.0003705	0.0010505	20.2883	50.313	-2.4799	205269_at	LCP2	lymphocyte cytosolic protein 2 (SH2 domain containing leukocyte protein of 76kDa)
730	0.0003747	0.001061	333.24	463.983	-1.39234	212140_at	PDS5A	PDS5, regulator of cohesion maintenance, homolog A (S. cerevisiae)
731	0.0003833	0.0010838	44.6524	33.98	1.31408	244769_at	FLJ33630	hypothetical protein LOC644873
732	0.0003849	0.0010869	24.7196	40.7373	-1.64798	219787_s_at	ECT2	epithelial cell transforming sequence 2 oncogene
733	0.0003883	0.0010946	29.5147	56.6582	-1.91966	231067_s_at	NA	NA
734	0.0003887	0.0010946	143.944	211.874	-1.47192	203429_s_at	C1orf9	chromosome 1 open reading frame 9
735	0.0003899	0.0010965	17.2716	14.194	1.21683	239352_at	SLC6A15	solute carrier family 6, member 15
736	0.0003969	0.0011146	118.29	176.137	-1.48903	227012_at	SLC25A40	solute carrier family 25, member 40
737	0.0003974	0.0011146	266.828	364.752	-1.367	225941_at	EIF4E3	eukaryotic translation initiation factor 4E family member 3
738	0.0003984	0.0011158	341.725	529.553	-1.54965	226817_at	DSC2	desmocollin 2
739	0.0004006	0.0011179	209.127	314.522	-1.50397	212474_at	KIAA0241	KIAA0241
740	0.0004008	0.0011179	323.699	610.957	-1.88742	212298_at	NRP1	neuropilin 1
741	0.0004012	0.0011179	175.642	244.923	-1.39445	213301_x_at	TRIM24	tripartite motif-containing 24
742	0.0004013	0.0011179	1530.59	2164.43	-1.41411	200761_s_at	ARL6IP5	ADP-ribosylation-like factor 6 interacting protein 5
743	0.000402	0.0011183	84.8672	118.073	-1.39127	212920_at	NA	NA
744	0.0004058	0.0011274	419.197	562.06	-1.3408	213390_at	C19orf7	chromosome 19 open reading frame 7
745	0.0004087	0.0011339	92.3824	118.201	-1.27947	209434_s_at	PPAT	phosphoribosyl pyrophosphate amidotransferase
746	0.0004127	0.0011425	634.859	947.755	-1.49286	203510_at	MET	met proto-oncogene (hepatocyte growth factor receptor)
747	0.0004129	0.0011425	1232.56	2398.24	-1.94574	209118_s_at	TUBA1A	tubulin, alpha 1a
748	0.0004151	0.0011471	164.814	255.5	-1.55023	223358_s_at	NA	NA
749	0.0004212	0.0011617	315.193	255.966	1.23138	65086_at	YIPF2	Yip1 domain family, member 2
750	0.0004215	0.0011617	101.436	187.035	-1.84387	226100_at	MLL5	myeloid/lymphoid or mixed-lineage leukemia 5 (trithorax homolog, Drosophila)
751	0.000424	0.0011657	287.047	414.006	-1.4423	200071_at	SMNDC1	survival motor neuron domain containing 1
752	0.0004241	0.0011657	1244.46	1797.75	-1.44461	222390_at	WAC	WW domain containing adaptor with coiled-coil
753	0.000425	0.0011666	9.71961	8.36354	1.16214	241291_at	NA	NA
754	0.0004272	0.0011698	46.3509	71.769	-1.54839	242033_at	RNF180	ring finger protein 180
755	0.0004273	0.0011698	645.172	1195.94	-1.85367	226189_at	ITGB8	integrin, beta 8
756	0.0004279	0.0011698	132.21	200.756	-1.51846	221750_at	HMGCS1	3-hydroxy-3-methylglutaryl-Coenzyme A synthase 1 (soluble)
757	0.0004284	0.0011698	220.642	399.314	-1.80978	221773_at	ELK3	ELK3, ETS-domain protein (SRF accessory protein 2)
758	0.0004295	0.0011712	70.6954	105.803	-1.4966	226628_at	THOC2	THO complex 2
759	0.0004306	0.0011722	17.7284	13.4148	1.32155	233160_at	DEFB129	defensin, beta 129
760	0.000431	0.0011722	135.929	77.9409	1.744	220574_at	SEMA6D	sema domain, transmembrane domain (TM), and cytoplasmic domain, (semaphorin) 6D
761	0.0004321	0.0011737	147.178	230.913	-1.56894	228423_at	MAP9	microtubule-associated protein 9
762	0.0004372	0.0011849	736.642	1071.66	-1.4548	213044_at	ROCK1	Rho-associated, coiled-coil containing protein kinase 1
763	0.0004374	0.0011849	21.7532	15.079	1.44261	241271_at	PKN2	protein kinase N2
764	0.0004413	0.0011921	45.3161	36.1054	1.25511	210328_at	GNMT	glycine N-methyltransferase
765	0.0004418	0.0011921	229.994	411.375	-1.78863	202457_s_at	PPP3CA	protein phosphatase 3 (formerly 2B), catalytic subunit, alpha isoform
766	0.0004421	0.0011921	15.7295	13.3537	1.17791	1561432_at	NA	NA
767	0.0004432	0.0011921	12.885	10.9352	1.1783	211088_s_at	PLK4	polo-like kinase 4 (Drosophila)
768	0.0004434	0.0011921	14.3391	18.0061	-1.25574	1553193_at	ZNF441	zinc finger protein 441
769	0.0004435	0.0011921	299.691	496.198	-1.6557	202720_at	TES	testis derived transcript (3 LIM domains)
770	0.0004445	0.0011932	77.0996	146.238	-1.89675	205786_s_at	ITGAM	integrin, alpha M (complement component 3 receptor 3 subunit)
771	0.0004457	0.0011949	118.774	220.001	-1.85227	200597_at	EIF3A	eukaryotic translation initiation factor 3, subunit A
772	0.0004486	0.0012011	264.733	447.358	-1.68985	211675_s_at	MDFIC	MyoD family inhibitor domain containing
773	0.0004545	0.0012147	63.5955	85.7739	-1.34874	234995_at	CCDC52	coiled-coil domain containing 52
774	0.000455	0.0012147	341.344	639.196	-1.87259	202437_s_at	CYP1B1	cytochrome P450, family 1, subfamily B, polypeptide 1
775	0.000456	0.0012147	236.616	374.108	-1.58108	214658_at	TICAM2	toll-like receptor adaptor molecule 2
776	0.0004565	0.0012147	98.881	75.2248	1.31447	213240_s_at	KRT4	keratin 4
777	0.0004566	0.0012147	237.902	362.147	-1.52225	208988_at	FBXL11	F-box and leucine-rich repeat protein 11
778	0.0004582	0.0012174	14.7173	11.9878	1.22769	234407_s_at	TRPC7	transient receptor potential cation channel, subfamily C, member 7
779	0.0004597	0.0012198	682.748	945.43	-1.38474	224935_at	EIF2S3	eukaryotic translation initiation factor 2, subunit 3 gamma, 52kDa
780	0.0004646	0.0012301	93.262	148.738	-1.59485	218611_at	IER5	immediate early response 5
781	0.0004648	0.0012301	494.816	905.568	-1.83011	226769_at	FIBIN	fin bud initiation factor
782	0.0004696	0.0012413	55.1311	79.1114	-1.43497	235204_at	CUTC	cutC copper transporter homolog (E. coli)
783	0.0004728	0.0012468	245.883	587.268	-2.3884	215388_s_at	CFHR1	complement factor H-related 1
784	0.0004732	0.0012468	13.9527	17.5437	-1.25737	209631_s_at	GPR37	G protein-coupled receptor 37 (endothelin receptor type B-like)
785	0.0004735	0.0012468	173.53	247.122	-1.42408	204349_at	MED7	mediator complex subunit 7
786	0.0004751	0.0012481	1070.87	1443.78	-1.34823	212149_at	KIAA0143	KIAA0143 protein
787	0.0004752	0.0012481	137.672	90.3236	1.52421	237727_at	FREM1	FRAS1 related extracellular matrix 1
788	0.0004763	0.0012494	79.0328	58.8281	1.34345	210414_at	FLRT1	fibronectin leucine rich transmembrane protein 1
789	0.0004785	0.001253	113.616	172.601	-1.51916	226402_at	CYP2U1	cytochrome P450, family 2, subfamily U, polypeptide 1
790	0.0004794	0.001253	63.092	118.493	-1.8781	1552316_a_at	GIMAP1	GTPase, IMAP family member 1
791	0.00048	0.001253	276.749	391.035	-1.41296	221802_s_at	KIAA1598	KIAA1598
792	0.0004803	0.001253	78.1314	119.328	-1.52727	219540_at	ZNF267	zinc finger protein 267
793	0.0004807	0.001253	22.5184	18.837	1.19543	237605_at	NA	NA
794	0.0004818	0.0012543	51.4829	76.1393	-1.47892	234985_at	NA	NA
795	0.0004844	0.0012594	12.5031	10.5676	1.18315	238103_at	NA	NA
796	0.0004902	0.0012715	397.589	889.564	-2.23739	209613_s_at	ADH1B	alcohol dehydrogenase IB (class I), beta polypeptide
797	0.0004903	0.0012715	46.3186	37.456	1.23661	1563596_at	NA	NA
798	0.0004909	0.0012715	62.7507	135.513	-2.15954	210145_at	PLA2G4A	phospholipase A2, group IVA (cytosolic, calcium-dependent)
799	0.0004946	0.0012787	32.9751	27.4877	1.19963	222829_s_at	IL20RA	interleukin 20 receptor, alpha
800	0.0004953	0.0012787	143.313	213.995	-1.4932	219209_at	IFIH1	interferon induced with helicase C domain 1
801	0.0004964	0.0012787	53.1662	84.7165	-1.59343	1569129_s_at	NA	NA
802	0.0004967	0.0012787	33.9027	27.0962	1.2512	240519_at	NA	NA
803	0.0004969	0.0012787	39.7015	32.774	1.21137	1552965_a_at	B3GNT7	UDP-GlcNAc:betaGal beta-1,3-N-acetylglucosaminyltransferase 7
804	0.0004975	0.0012787	141.675	195.638	-1.38089	206028_s_at	MERTK	c-mer proto-oncogene tyrosine kinase
805	0.000498	0.0012787	95.8316	134.332	-1.40175	239843_at	RIT1	Ras-like without CAAX 1
806	0.0004993	0.0012796	327.366	494.592	-1.51082	203837_at	MAP3K5	mitogen-activated protein kinase kinase kinase 5
807	0.0004996	0.0012796	87.8015	59.7908	1.46848	228610_at	TM9SF3	transmembrane 9 superfamily member 3
808	0.000503	0.0012868	169.325	222.074	-1.31152	226901_at	C17orf58	chromosome 17 open reading frame 58
809	0.0005059	0.0012926	265.049	367.237	-1.38555	219083_at	SHQ1	SHQ1 homolog (S. cerevisiae)
810	0.0005081	0.0012966	213.1	431.099	-2.02299	213332_at	PAPPA2	pappalysin 2
811	0.0005094	0.0012983	298.274	463.668	-1.5545	226435_at	PAPLN	papilin, proteoglycan-like sulfated glycoprotein
812	0.0005104	0.0012993	625.552	900.63	-1.43974	202677_at	RASA1	RAS p21 protein activator (GTPase activating protein) 1
813	0.0005111	0.0012994	84.1069	64.975	1.29445	232590_at	HADHA	hydroxyacyl-Coenzyme A dehydrogenase/3-ketoacyl-Coenzyme A thiolase/enoyl-Coenzyme A hydratase (trifunctional protein), alpha subunit
814	0.0005145	0.0013065	196.818	274.511	-1.39474	218878_s_at	SIRT1	sirtuin (silent mating type information regulation 2 homolog) 1 (S. cerevisiae)
815	0.0005213	0.0013221	205.674	298.642	-1.45202	223236_at	CCDC55	coiled-coil domain containing 55
816	0.0005231	0.001325	161.026	256.905	-1.59543	213786_at	TAX1BP1	Tax1 (human T-cell leukemia virus type I) binding protein 1
817	0.0005237	0.001325	134.366	169.423	-1.26091	213100_at	NA	NA
818	0.0005273	0.0013324	106.988	160.003	-1.49551	218823_s_at	KCTD9	potassium channel tetramerisation domain containing 9
819	0.0005318	0.0013422	202.327	284.48	-1.40604	226178_at	SOCS4	suppressor of cytokine signaling 4
820	0.0005387	0.0013579	17.2176	22.9522	-1.33306	235520_at	SUHW3	suppressor of hairy wing homolog 3 (Drosophila)
821	0.0005409	0.0013609	986.568	1544.55	-1.56557	202351_at	ITGAV	integrin, alpha V (vitronectin receptor, alpha polypeptide, antigen CD51)
822	0.0005412	0.0013609	218.6	179.922	1.21497	229535_at	PTPMT1	protein tyrosine phosphatase, mitochondrial 1
823	0.0005433	0.0013645	297.605	430.999	-1.44822	208753_s_at	NAP1L1	nucleosome assembly protein 1-like 1
824	0.0005459	0.0013677	928.484	1325.17	-1.42724	224876_at	C5orf24	chromosome 5 open reading frame 24
825	0.0005459	0.0013677	219.871	311.8	-1.4181	228980_at	RFFL	ring finger and FYVE-like domain containing 1
826	0.000553	0.0013838	463.164	692.796	-1.49579	203310_at	STXBP3	syntaxin binding protein 3
827	0.0005574	0.0013922	31.7511	26.2272	1.21062	239481_at	FAM133A	family with sequence similarity 133, member A
828	0.0005577	0.0013922	327.123	410.745	-1.25563	202811_at	STAMBP	STAM binding protein
829	0.0005601	0.0013965	884.206	1405.56	-1.58963	202603_at	NA	NA
830	0.0005633	0.0014019	19.5461	15.085	1.29573	1556159_at	NA	NA
831	0.0005636	0.0014019	44.9308	35.082	1.28074	237970_at	NA	NA
832	0.0005712	0.0014191	2357.78	3249.75	-1.37831	217848_s_at	PPA1	pyrophosphatase (inorganic) 1
833	0.0005728	0.0014213	153.43	259.29	-1.68996	203414_at	MMD	monocyte to macrophage differentiation-associated
834	0.0005749	0.0014239	265.694	375.101	-1.41178	203685_at	BCL2	B-cell CLL/lymphoma 2
835	0.0005758	0.0014239	297.329	482.831	-1.6239	212633_at	KIAA0776	KIAA0776
836	0.0005759	0.0014239	72.4194	54.7799	1.32201	241668_s_at	NA	NA
837	0.0005817	0.0014365	120.863	152.096	-1.25841	238711_s_at	ZNF148	zinc finger protein 148
838	0.0005873	0.0014486	251.655	393.433	-1.56338	224953_at	YIPF5	Yip1 domain family, member 5
839	0.0005896	0.0014526	545	837.044	-1.53586	225356_at	NA	NA
840	0.0005911	0.0014545	14.0343	17.5286	-1.24898	219334_s_at	OBFC2A	oligonucleotide/oligosaccharide-binding fold containing 2A
841	0.0005929	0.0014555	188.897	277.122	-1.46706	219440_at	RAI2	retinoic acid induced 2
842	0.0005929	0.0014555	183.233	272.002	-1.48446	235125_x_at	FAM73A	family with sequence similarity 73, member A
843	0.0005959	0.0014611	531.368	682.066	-1.2836	214020_x_at	ITGB5	integrin, beta 5
844	0.0006007	0.0014711	139.651	106.868	1.30676	235500_at	HNRNPC	heterogeneous nuclear ribonucleoprotein C (C1/C2)
845	0.0006042	0.0014779	600.578	874.597	-1.45626	225728_at	SORBS2	sorbin and SH3 domain containing 2
846	0.0006049	0.0014779	114.536	175.912	-1.53586	201697_s_at	DNMT1	DNA (cytosine-5-)-methyltransferase 1
847	0.0006089	0.0014851	232.547	294.624	-1.26694	204012_s_at	LCMT2	leucine carboxyl methyltransferase 2
848	0.0006093	0.0014851	44.6496	30.2506	1.47599	207299_s_at	GRM1	glutamate receptor, metabotropic 1
849	0.00061	0.0014851	321.353	584.064	-1.81752	225415_at	DTX3L	deltex 3-like (Drosophila)
850	0.0006132	0.0014894	146.077	268.009	-1.83471	202664_at	WIPF1	WAS/WASL interacting protein family, member 1
851	0.0006137	0.0014894	31.0507	25.9476	1.19667	220831_at	GCNT4	glucosaminyl (N-acetyl) transferase 4, core 2 (beta-1,6-N-acetylglucosaminyltransferase)
852	0.0006139	0.0014894	669.46	929.632	-1.38863	202365_at	UNC119B	unc-119 homolog B (C. elegans)
853	0.0006154	0.0014894	358.189	518.99	-1.44893	204451_at	FZD1	frizzled homolog 1 (Drosophila)
854	0.0006165	0.0014894	204.886	377.813	-1.84402	224940_s_at	PAPPA	pregnancy-associated plasma protein A, pappalysin 1
855	0.0006165	0.0014894	115.941	194.287	-1.67574	203182_s_at	SRPK2	SFRS protein kinase 2
856	0.0006168	0.0014894	46.021	75.3047	-1.63631	234986_at	NA	NA
857	0.0006192	0.0014934	235.016	666.519	-2.83606	226535_at	ITGB6	integrin, beta 6
858	0.0006207	0.0014953	235.928	394.487	-1.67207	223463_at	RAB23	RAB23, member RAS oncogene family
859	0.0006216	0.0014957	1225.82	1562.77	-1.27488	200090_at	FNTA	farnesyltransferase, CAAX box, alpha
860	0.000624	0.0014998	20.3054	17.5323	1.15817	244789_at	C10orf122	chromosome 10 open reading frame 122
861	0.0006262	0.0015025	83.2279	127.905	-1.5368	222654_at	IMPAD1	inositol monophosphatase domain containing 1
862	0.0006266	0.0015025	795.979	1089.33	-1.36854	231870_s_at	NMD3	NMD3 homolog (S. cerevisiae)
863	0.0006328	0.0015156	26.6145	15.3401	1.73496	207117_at	ZNF117	zinc finger protein 117
864	0.0006404	0.0015321	245.315	328.607	-1.33953	225813_at	RC3H2	ring finger and CCCH-type zinc finger domains 2
865	0.0006425	0.0015353	32.3505	23.7758	1.36065	222170_at	NA	NA
866	0.0006442	0.0015376	38.6736	58.7142	-1.5182	224341_x_at	TLR4	toll-like receptor 4
867	0.0006457	0.0015394	108.213	204.731	-1.89192	221840_at	PTPRE	protein tyrosine phosphatase, receptor type, E
868	0.000648	0.0015431	75.4265	127.506	-1.69047	228745_at	SGTB	small glutamine-rich tetratricopeptide repeat (TPR)-containing, beta
869	0.0006559	0.0015588	360.669	581.564	-1.61246	238002_at	GOLIM4	golgi integral membrane protein 4
870	0.0006561	0.0015588	502.733	871.901	-1.73432	201153_s_at	MBNL1	muscleblind-like (Drosophila)
871	0.0006582	0.001562	203.695	307.816	-1.51116	207719_x_at	CEP170	centrosomal protein 170kDa
872	0.0006631	0.0015718	135.864	186.963	-1.3761	218092_s_at	HRB	HIV-1 Rev binding protein
873	0.0006658	0.0015738	464.11	675.862	-1.45625	208407_s_at	CTNND1	catenin (cadherin-associated protein), delta 1
874	0.0006662	0.0015738	209.886	391.532	-1.86545	218854_at	DSE	dermatan sulfate epimerase
875	0.0006668	0.0015738	565.571	1127.44	-1.99345	214803_at	NA	NA
876	0.000667	0.0015738	47.6756	81.2017	-1.70321	1555878_at	RPS24	ribosomal protein S24
877	0.0006695	0.0015779	160.544	235.274	-1.46548	218370_s_at	S100PBP	S100P binding protein
878	0.0006706	0.0015787	227.831	409.697	-1.79825	226810_at	NA	NA
879	0.000675	0.0015873	36.6673	47.2388	-1.28831	222833_at	AYTL1	acyltransferase like 1
880	0.0006766	0.0015892	23.3204	36.7014	-1.57379	206693_at	IL7	interleukin 7
881	0.0006776	0.0015898	120.556	170.135	-1.41126	213107_at	TNIK	TRAF2 and NCK interacting kinase
882	0.0006814	0.0015969	160.412	222.615	-1.38777	225039_at	RPE	ribulose-5-phosphate-3-epimerase
883	0.0006842	0.0016008	1711.96	2134.2	-1.24664	200067_x_at	SNX3	sorting nexin 3
884	0.0006853	0.0016008	117.753	182.244	-1.54768	225572_at	FAM119A	family with sequence similarity 119, member A
885	0.0006854	0.0016008	24.4875	31.4012	-1.28233	1553094_at	TAC4	tachykinin 4 (hemokinin)
886	0.0006868	0.0016016	85.437	135.535	-1.58638	211379_x_at	B3GALNT1	beta-1,3-N-acetylgalactosaminyltransferase 1 (globoside blood group)
887	0.0006873	0.0016016	140.236	287.804	-2.05229	235964_x_at	C20orf118	chromosome 20 open reading frame 118
888	0.0006917	0.0016083	133.218	242.843	-1.82291	224964_s_at	GNG2	guanine nucleotide binding protein (G protein), gamma 2
889	0.0006917	0.0016083	143.037	188.043	-1.31465	235293_at	NA	NA
890	0.0006951	0.0016144	655.618	877.72	-1.33877	201795_at	LBR	lamin B receptor
891	0.0006974	0.0016179	345.971	466.438	-1.3482	211932_at	HNRPA3	heterogeneous nuclear ribonucleoprotein A3
892	0.0006995	0.0016193	82.8894	108.572	-1.30984	213610_s_at	KLHL23	kelch-like 23 (Drosophila)
893	0.0006996	0.0016193	30.1832	23.1713	1.30261	216665_s_at	TTTY2	testis-specific transcript, Y-linked 2
894	0.0007027	0.0016224	88.4148	149.108	-1.68646	212981_s_at	FAM115A	family with sequence similarity 115, member A
895	0.0007036	0.0016224	150.46	212.236	-1.41058	219972_s_at	C14orf135	chromosome 14 open reading frame 135
896	0.0007036	0.0016224	170.92	284.468	-1.66434	217739_s_at	PBEF1	pre-B-cell colony enhancing factor 1
897	0.0007055	0.0016224	167.293	133.899	1.2494	236569_at	GSN	gelsolin (amyloidosis, Finnish type)
898	0.0007057	0.0016224	11.7886	13.9714	-1.18517	244439_at	SPRED1	sprouty-related, EVH1 domain containing 1
899	0.0007059	0.0016224	305.978	601.778	-1.96674	235529_x_at	C20orf118	chromosome 20 open reading frame 118
900	0.0007064	0.0016224	79.2644	104.342	-1.31638	217023_x_at	TPSAB1	tryptase alpha/beta 1
901	0.00071	0.0016288	262.26	337.103	-1.28538	228571_at	RBAK	RB-associated KRAB zinc finger
902	0.000713	0.0016339	57.4281	76.1813	-1.32655	230893_at	DNAJA5	DnaJ homology subfamily A member 5
903	0.0007224	0.0016536	462.731	677.784	-1.46475	221485_at	B4GALT5	UDP-Gal:betaGlcNAc beta 1,4- galactosyltransferase, polypeptide 5
904	0.0007262	0.00166	239.832	341.516	-1.42398	212558_at	SPRY1	sprouty homolog 1, antagonist of FGF signaling (Drosophila)
905	0.0007268	0.00166	211.148	443.312	-2.09953	226621_at	FGG	fibrinogen gamma chain
906	0.0007281	0.0016611	28.609	39.8318	-1.39228	235264_at	NA	NA
907	0.00073	0.0016636	215.868	311.06	-1.44097	227767_at	CSNK1G3	casein kinase 1, gamma 3
908	0.0007348	0.0016695	16.4138	13.9032	1.18057	1558320_at	NA	NA
909	0.000735	0.0016695	878.531	1338.08	-1.52309	211967_at	TMEM123	transmembrane protein 123
910	0.000735	0.0016695	134.936	105.13	1.28352	210570_x_at	MAPK9	mitogen-activated protein kinase 9
911	0.0007382	0.0016749	360.362	488.15	-1.35461	213857_s_at	CD47	CD47 molecule
912	0.0007405	0.0016773	189.895	320.85	-1.68962	224791_at	DDEF1	development and differentiation enhancing factor 1
913	0.0007412	0.0016773	1618.19	2202.85	-1.36131	200603_at	PRKAR1A	protein kinase, cAMP-dependent, regulatory, type I, alpha (tissue specific extinguisher 1)
914	0.0007421	0.0016773	81.9514	68.2629	1.20053	226655_at	NA	NA
915	0.0007427	0.0016773	16.8664	23.6051	-1.39953	232068_s_at	TLR4	toll-like receptor 4
916	0.0007433	0.0016773	69.7291	98.2551	-1.4091	209570_s_at	D4S234E	DNA segment on chromosome 4 (unique) 234 expressed sequence
917	0.000745	0.0016793	171.933	136.697	1.25777	206419_at	RORC	RAR-related orphan receptor C
918	0.0007484	0.0016851	285.256	444.08	-1.55677	201042_at	TGM2	transglutaminase 2 (C polypeptide, protein-glutamine-gamma-glutamyltransferase)
919	0.0007494	0.0016855	58.261	47.6772	1.22199	241326_at	AK7	adenylate kinase 7
920	0.0007506	0.0016864	40.5071	53.7508	-1.32695	225412_at	TMEM87B	transmembrane protein 87B
921	0.0007552	0.0016949	104.154	79.1538	1.31584	232206_at	ULK4	unc-51-like kinase 4 (C. elegans)
922	0.000756	0.0016949	1730.65	2255.16	-1.30307	201352_at	YME1L1	YME1-like 1 (S. cerevisiae)
923	0.0007571	0.0016955	634.41	950.592	-1.49839	225032_at	FNDC3B	fibronectin type III domain containing 3B
924	0.0007587	0.0016972	220.26	321.276	-1.45862	204872_at	TLE4	transducin-like enhancer of split 4 (E(sp1) homolog, Drosophila)
925	0.0007614	0.0017005	207.442	469.602	-2.26378	204438_at	MRC1	mannose receptor, C type 1
926	0.0007618	0.0017005	21.3154	30.508	-1.43126	238122_at	RBM12B	RNA binding motif protein 12B
927	0.0007628	0.0017009	211.484	300.213	-1.41956	235791_x_at	CHD1	chromodomain helicase DNA binding protein 1
928	0.0007645	0.0017028	318.315	605.955	-1.90363	201798_s_at	FER1L3	fer-1-like 3, myoferlin (C. elegans)
929	0.0007704	0.0017141	1431.58	1959.49	-1.36876	224899_s_at	RP11-217H1.1	implantation-associated protein
930	0.0007732	0.0017161	311.76	500.949	-1.60684	226280_at	NA	NA
931	0.0007745	0.0017161	251.288	373.31	-1.48559	226135_at	C6orf107	chromosome 6 open reading frame 107
932	0.0007746	0.0017161	891.651	1342	-1.50507	201359_at	COPB1	coatomer protein complex, subunit beta 1
933	0.0007746	0.0017161	1507.25	2395.11	-1.58906	224823_at	MYLK	myosin, light chain kinase
934	0.0007757	0.0017167	18.3661	15.1615	1.21137	1564144_at	NA	NA
935	0.0007834	0.0017319	427.357	633.425	-1.48219	208051_s_at	PAIP1	poly(A) binding protein interacting protein 1
936	0.000787	0.001738	49.3641	38.5034	1.28207	231642_at	C6orf201	chromosome 6 open reading frame 201
937	0.0007904	0.0017436	25.8999	43.5866	-1.68288	223809_at	RGS18	regulator of G-protein signaling 18
938	0.0007948	0.0017511	38.3103	32.0227	1.19635	206365_at	XCL1	chemokine (C motif) ligand 1
939	0.0007955	0.0017511	668.568	915.643	-1.36956	201832_s_at	VDP	vesicle docking protein p115
940	0.0007967	0.0017519	1164.88	1558.72	-1.3381	225153_at	GFM1	G elongation factor, mitochondrial 1
941	0.0008004	0.0017582	104.579	151.333	-1.44706	204642_at	EDG1	endothelial differentiation, sphingolipid G-protein-coupled receptor, 1
942	0.000806	0.0017686	514.48	670.166	-1.30261	225621_at	ALG2	asparagine-linked glycosylation 2 homolog (S. cerevisiae, alpha-1,3-mannosyltransferase)
943	0.0008117	0.0017792	427.706	706.502	-1.65184	230875_s_at	ATP11A	ATPase, Class VI, type 11A
944	0.0008165	0.0017872	39.4199	30.3481	1.29892	227316_at	CSRP2BP	CSRP2 binding protein
945	0.0008171	0.0017872	346.743	427.349	-1.23247	214356_s_at	KIAA0368	KIAA0368
946	0.0008193	0.0017902	232.656	378.889	-1.62853	226757_at	IFIT2	interferon-induced protein with tetratricopeptide repeats 2
947	0.0008219	0.0017939	181.516	291.744	-1.60726	212364_at	MYO1B	myosin IB
948	0.000828	0.001805	247.033	354.802	-1.43625	226169_at	SBF2	SET binding factor 2
949	0.0008287	0.001805	18.2844	15.0202	1.21732	223036_at	FARSB	phenylalanyl-tRNA synthetase, beta subunit
950	0.0008314	0.001809	100.75	179.64	-1.78303	205583_s_at	CXorf45	chromosome X open reading frame 45
951	0.0008397	0.0018251	72.5373	55.2762	1.31227	235539_at	NA	NA
952	0.0008442	0.0018323	55.4796	65.977	-1.18921	213589_s_at	B3GNTL1	UDP-GlcNAc:betaGal beta-1,3-N-acetylglucosaminyltransferase-like 1
953	0.0008448	0.0018323	297.468	370.057	-1.24402	234672_s_at	TMEM48	transmembrane protein 48
954	0.0008513	0.0018445	293.125	390.02	-1.33056	218323_at	RHOT1	ras homolog gene family, member T1
955	0.0008534	0.0018471	69.1955	41.8368	1.65394	220415_at	TNNI3K	TNNI3 interacting kinase
956	0.0008557	0.0018497	32.3152	25.7027	1.25727	234634_at	EXT1	exostoses (multiple) 1
957	0.0008569	0.0018497	578.089	941.786	-1.62914	202727_s_at	IFNGR1	interferon gamma receptor 1
958	0.0008573	0.0018497	207.269	161.373	1.28441	236454_at	RNF212	ring finger protein 212
959	0.0008626	0.0018586	790.203	1444.85	-1.82846	209071_s_at	RGS5	regulator of G-protein signaling 5
960	0.0008632	0.0018586	223.355	318.677	-1.42677	1553979_at	NA	NA
961	0.0008672	0.0018652	593.121	771.017	-1.29993	223049_at	GRB2	growth factor receptor-bound protein 2
962	0.0008709	0.0018713	64.5956	98.5267	-1.52529	1559156_at	PIAS1	protein inhibitor of activated STAT, 1
963	0.000881	0.001891	290.571	433.104	-1.49053	225649_s_at	STK35	serine/threonine kinase 35
964	0.0008883	0.0019042	129.857	204.377	-1.57386	203284_s_at	HS2ST1	heparan sulfate 2-O-sulfotransferase 1
965	0.000889	0.0019042	274.347	347.374	-1.26619	200687_s_at	SF3B3	splicing factor 3b, subunit 3, 130kDa
966	0.0008934	0.0019117	139.429	108.228	1.28829	240446_at	MIB1	mindbomb homolog 1 (Drosophila)
967	0.0008959	0.0019125	765.894	960.756	-1.25442	202076_at	BIRC2	baculoviral IAP repeat-containing 2
968	0.0008964	0.0019125	311.293	453.196	-1.45585	225019_at	CAMK2D	calcium/calmodulin-dependent protein kinase (CaM kinase) II delta
969	0.0008968	0.0019125	16.3329	13.7298	1.18959	243907_at	NA	NA
970	0.0008975	0.0019125	40.4992	33.5861	1.20583	210267_at	NPAL3	NIPA-like domain containing 3
971	0.0009047	0.0019259	381.627	481.343	-1.26129	223983_s_at	C19orf12	chromosome 19 open reading frame 12
972	0.0009107	0.0019366	128.883	105.682	1.21954	240494_at	CTDSPL	CTD (carboxy-terminal domain, RNA polymerase II, polypeptide A) small phosphatase-like
973	0.0009151	0.001944	44.5226	84.3708	-1.89501	204236_at	FLI1	Friend leukemia virus integration 1
974	0.0009183	0.0019488	402.438	556.905	-1.38383	203075_at	SMAD2	SMAD family member 2
975	0.0009211	0.0019527	93.9677	159.256	-1.6948	225021_at	ZNF532	zinc finger protein 532
976	0.0009241	0.0019571	119.588	94.7351	1.26234	234801_s_at	ACSS1	acyl-CoA synthetase short-chain family member 1
977	0.0009265	0.0019592	146.7	224.653	-1.53138	218683_at	PTBP2	polypyrimidine tract binding protein 2
978	0.000927	0.0019592	283.416	404.129	-1.42592	223342_at	RRM2B	ribonucleotide reductase M2 B (TP53 inducible)
979	0.0009358	0.001974	182.007	236.659	-1.30027	204053_x_at	PTEN	phosphatase and tensin homolog (mutated in multiple advanced cancers 1)
980	0.0009359	0.001974	23.6234	30.5723	-1.29415	230252_at	GPR92	G protein-coupled receptor 92
981	0.0009409	0.0019822	441.63	642.926	-1.4558	215017_s_at	FNBP1L	formin binding protein 1-like
982	0.0009417	0.0019822	211.766	315.833	-1.49143	226711_at	FOXN2	forkhead box N2
983	0.0009476	0.0019926	63.4367	90.3841	-1.42479	36612_at	KIAA0280	KIAA0280
984	0.0009536	0.0020031	93.5988	159.509	-1.70418	228531_at	SAMD9	sterile alpha motif domain containing 9
985	0.0009589	0.0020102	451.374	676.819	-1.49946	202949_s_at	FHL2	four and a half LIM domains 2
986	0.0009589	0.0020102	19.7456	13.4373	1.46946	207308_at	SLCO1A2	solute carrier organic anion transporter family, member 1A2
987	0.0009699	0.0020312	98.9905	82.3296	1.20237	232022_at	TIAM2	T-cell lymphoma invasion and metastasis 2
988	0.0009729	0.0020354	63.9204	92.2658	-1.44345	222587_s_at	GALNT7	UDP-N-acetyl-alpha-D-galactosamine:polypeptide N-acetylgalactosaminyltransferase 7 (GalNAc-T7)
989	0.0009743	0.0020363	193.078	392.976	-2.03533	223204_at	C4orf18	chromosome 4 open reading frame 18
990	0.0009784	0.0020428	209.997	280.266	-1.33462	213750_at	RSL1D1	ribosomal L1 domain containing 1
991	0.0009799	0.0020432	2245	2932.91	-1.30642	201097_s_at	ARF4	ADP-ribosylation factor 4
992	0.0009806	0.0020432	61.3125	45.3475	1.35206	232199_at	PPP1R3F	protein phosphatase 1, regulatory (inhibitor) subunit 3F
993	0.0009983	0.002078	228.682	311.375	-1.36161	207405_s_at	RAD17	RAD17 homolog (S. pombe)
994	0.0010181	0.0021171	41.4667	77.2284	-1.86242	238668_at	NA	NA
995	0.0010197	0.0021183	1046.48	1346.27	-1.28647	200618_at	LASP1	LIM and SH3 protein 1
996	0.0010227	0.0021213	800.471	1680.42	-2.09929	213506_at	F2RL1	coagulation factor II (thrombin) receptor-like 1
997	0.0010232	0.0021213	72.7882	97.1373	-1.33452	221156_x_at	CCPG1	cell cycle progression 1
998	0.0010251	0.0021231	1184.28	1566.37	-1.32263	200609_s_at	WDR1	WD repeat domain 1
999	0.0010357	0.0021429	67.4887	142.754	-2.11523	236335_at	NA	NA
1000	0.0010417	0.0021532	64.6268	160.192	-2.47873	211368_s_at	CASP1	caspase 1, apoptosis-related cysteine peptidase (interleukin 1, beta, convertase)
1001	0.0010476	0.0021632	52.953	96.0263	-1.81342	218499_at	RP6-213H19.1	serine/threonine protein kinase MST4
1002	0.0010533	0.0021707	72.1827	99.5845	-1.37962	226503_at	RIF1	RAP1 interacting factor homolog (yeast)
1003	0.0010544	0.0021707	183.036	232.964	-1.27278	219443_at	TASP1	taspase, threonine aspartase, 1
1004	0.0010545	0.0021707	111.555	171.117	-1.53393	213000_at	MORC3	MORC family CW-type zinc finger 3
1005	0.0010554	0.0021707	47.1206	92.3355	-1.95956	226641_at	ANKRD44	ankyrin repeat domain 44
1006	0.0010651	0.0021884	33.6133	27.869	1.20612	239180_at	MMP25	matrix metallopeptidase 25
1007	0.0010772	0.0022101	15.8648	11.7542	1.34972	235336_at	SCIN	scinderin
1008	0.0010778	0.0022101	23.805	20.0772	1.18568	237838_at	NA	NA
1009	0.0010863	0.002225	87.2991	111.223	-1.27405	52731_at	FLJ20294	hypothetical protein FLJ20294
1010	0.0010882	0.002225	170.97	235.076	-1.37496	204159_at	CDKN2C	cyclin-dependent kinase inhibitor 2C (p18, inhibits CDK4)
1011	0.0010888	0.002225	743.857	1031.8	-1.3871	218858_at	DEPDC6	DEP domain containing 6
1012	0.0010901	0.002225	915.865	1668.09	-1.82133	200887_s_at	STAT1	signal transducer and activator of transcription 1, 91kDa
1013	0.0010911	0.002225	50.4705	71.0835	-1.40842	236249_at	IKIP	IKK interacting protein
1014	0.0010915	0.002225	186.05	256.61	-1.37926	217492_s_at	PTENP1	phosphatase and tensin homolog (mutated in multiple advanced cancers 1), pseudogene 1
1015	0.001094	0.0022279	260.524	375.932	-1.44298	202552_s_at	CRIM1	cysteine rich transmembrane BMP regulator 1 (chordin-like)
1016	0.001098	0.0022338	89.8252	70.6269	1.27183	1559121_s_at	ARIH2	ariadne homolog 2 (Drosophila)
1017	0.001102	0.0022398	258.139	362.53	-1.4044	213025_at	THUMPD1	THUMP domain containing 1
1018	0.0011064	0.0022443	18.9561	28.1666	-1.48589	218513_at	FLJ11184	hypothetical protein FLJ11184
1019	0.0011064	0.0022443	204.715	300.892	-1.46981	225188_at	RAPH1	Ras association (RalGDS/AF-6) and pleckstrin homology domains 1
1020	0.0011093	0.002248	149.523	240.6	-1.60911	222681_at	KTELC1	KTEL (Lys-Tyr-Glu-Leu) containing 1
1021	0.0011276	0.0022828	102.371	155.301	-1.51704	227964_at	FRMD8	FERM domain containing 8
1022	0.0011289	0.0022832	162.459	291.826	-1.79631	219777_at	GIMAP6	GTPase, IMAP family member 6
1023	0.0011305	0.0022842	18.58	15.1129	1.22942	224214_at	NA	NA
1024	0.0011357	0.0022925	14.7441	12.3837	1.1906	1565888_at	MAP3K7IP2	mitogen-activated protein kinase kinase kinase 7 interacting protein 2
1025	0.0011471	0.0023132	739.566	1031.41	-1.39461	202085_at	TJP2	tight junction protein 2 (zona occludens 2)
1026	0.0011631	0.0023432	107.413	169.935	-1.58207	239292_at	NA	NA
1027	0.001165	0.0023433	204.056	249.028	-1.22039	226259_at	EXOC6	exocyst complex component 6
1028	0.0011654	0.0023433	113.885	174.201	-1.52962	220643_s_at	FAIM	Fas apoptotic inhibitory molecule
1029	0.0011669	0.002344	91.065	132.357	-1.45344	223444_at	SENP7	SUMO1/sentrin specific peptidase 7
1030	0.0011722	0.0023524	195.994	252.397	-1.28778	225431_x_at	ACY1L2	aminoacylase 1-like 2
1031	0.0011754	0.0023531	342.727	804.65	-2.34779	212097_at	CAV1	caveolin 1, caveolae protein, 22kDa
1032	0.0011759	0.0023531	49.9272	83.4383	-1.6712	235144_at	NA	NA
1033	0.0011763	0.0023531	104.682	159.545	-1.5241	226395_at	LOC286170	hypothetical protein LOC286170
1034	0.0011771	0.0023531	102.314	87.6013	1.16795	1563549_a_at	TMEM16H	transmembrane protein 16H
1035	0.0011785	0.0023535	75.6364	136.757	-1.80808	217986_s_at	BAZ1A	bromodomain adjacent to zinc finger domain, 1A
1036	0.0011796	0.0023535	32.248	39.1722	-1.21472	238065_at	TPM3	tropomyosin 3
1037	0.0011826	0.0023572	1628.32	2234.7	-1.3724	215001_s_at	GLUL	glutamate-ammonia ligase (glutamine synthetase)
1038	0.00119	0.0023697	21.0122	18.0188	1.16613	236095_at	NTRK2	neurotrophic tyrosine kinase, receptor, type 2
1039	0.0011936	0.0023746	584.561	822.779	-1.40752	209656_s_at	TMEM47	transmembrane protein 47
1040	0.0011962	0.0023774	132.37	211.194	-1.59548	206600_s_at	SLC16A5	solute carrier family 16, member 5 (monocarboxylic acid transporter 6)
1041	0.0012005	0.0023837	314.819	565.044	-1.79482	218404_at	SNX10	sorting nexin 10
1042	0.0012037	0.0023878	33.1276	24.7325	1.33943	1565579_at	NA	NA
1043	0.0012071	0.0023922	355.979	447.289	-1.2565	222637_at	COMMD10	COMM domain containing 10
1044	0.0012101	0.0023959	33.6526	24.5582	1.37032	215408_at	MYO1E	myosin IE
1045	0.0012132	0.0023997	110.563	162.566	-1.47034	226431_at	ALS2CR13	amyotrophic lateral sclerosis 2 (juvenile) chromosome region, candidate 13
1046	0.001217	0.0024049	14.4379	12.104	1.19282	237516_at	NA	NA
1047	0.001225	0.0024184	34.8238	29.1097	1.1963	235050_at	SLC2A12	solute carrier family 2 (facilitated glucose transporter), member 12
1048	0.0012303	0.0024244	370.912	259.394	1.42992	210374_x_at	PTGER3	prostaglandin E receptor 3 (subtype EP3)
1049	0.0012304	0.0024244	122.168	168.961	-1.38301	234984_at	NEDD1	neural precursor cell expressed, developmentally down-regulated 1
1050	0.0012357	0.0024326	207.416	282.655	-1.36274	218465_at	TMEM33	transmembrane protein 33
1051	0.0012415	0.0024417	89.9342	163.896	-1.8224	202625_at	LYN	v-yes-1 Yamaguchi sarcoma viral related oncogene homolog
1052	0.0012446	0.0024454	196.935	239.91	-1.21822	204767_s_at	FEN1	flap structure-specific endonuclease 1
1053	0.001247	0.0024478	446.356	598.31	-1.34043	203605_at	SRP54	signal recognition particle 54kDa
1054	0.0012566	0.0024643	37.0889	27.3564	1.35577	1559292_s_at	C9orf14	chromosome 9 open reading frame 14
1055	0.0012622	0.0024722	32.2444	46.3569	-1.43767	238992_at	POLI	polymerase (DNA directed) iota
1056	0.001263	0.0024722	569.856	421.48	1.35203	201674_s_at	AKAP1	A kinase (PRKA) anchor protein 1
1057	0.0012671	0.0024779	201.406	269.979	-1.34047	227520_at	CXorf15	chromosome X open reading frame 15
1058	0.0012694	0.00248	80.8018	110.254	-1.3645	204449_at	PDCL	phosducin-like
1059	0.0012744	0.0024874	99.7635	132.807	-1.33122	235085_at	DKFZp761P0423	homolog of rat pragma of Rnd2
1060	0.0012757	0.0024876	22.7066	28.2979	-1.24624	1565705_x_at	LOC645874	hypothetical LOC645874
1061	0.0012774	0.0024886	474.204	392.781	1.2073	218429_s_at	FLJ11286	hypothetical protein FLJ11286
1062	0.0012836	0.0024983	228.662	362.962	-1.58733	203148_s_at	TRIM14	tripartite motif-containing 14
1063	0.0012854	0.0024995	214.437	314.154	-1.46502	226333_at	NA	NA
1064	0.0013008	0.002527	85.3264	103.556	-1.21365	206315_at	CRLF1	cytokine receptor-like factor 1
1065	0.0013062	0.0025351	75.704	94.3206	-1.24591	222541_at	RSF1	remodeling and spacing factor 1
1066	0.0013237	0.0025667	98.9446	118.857	-1.20125	209870_s_at	APBA2	amyloid beta (A4) precursor protein-binding, family A, member 2 (X11-like)
1067	0.0013286	0.0025738	171.149	125.238	1.36659	233801_s_at	SEMA6D	sema domain, transmembrane domain (TM), and cytoplasmic domain, (semaphorin) 6D
1068	0.0013309	0.0025758	107.972	180.783	-1.67435	205110_s_at	FGF13	fibroblast growth factor 13
1069	0.0013367	0.002581	1635.59	2263.41	-1.38385	200958_s_at	SDCBP	syndecan binding protein (syntenin)
1070	0.001337	0.002581	178.58	270.575	-1.51515	227682_at	NA	NA
1071	0.0013373	0.002581	572.81	673.814	-1.17633	219108_x_at	DDX27	DEAD (Asp-Glu-Ala-Asp) box polypeptide 27
1072	0.0013392	0.0025822	134.329	214.316	-1.59545	226316_at	NA	NA
1073	0.0013427	0.0025865	141.447	239.299	-1.69179	204150_at	STAB1	stabilin 1
1074	0.0013469	0.0025921	259.817	416.191	-1.60187	201063_at	RCN1	reticulocalbin 1, EF-hand calcium binding domain
1075	0.0013481	0.0025921	346.039	599.357	-1.73205	227792_at	LOC162073	hypothetical protein LOC162073
1076	0.0013581	0.0026089	45.8725	38.8553	1.1806	234803_at	CSTL1	cystatin-like 1
1077	0.0013599	0.0026099	585.09	1046.6	-1.78878	212192_at	KCTD12	potassium channel tetramerisation domain containing 12
1078	0.0013631	0.0026137	247.633	335.347	-1.35421	226335_at	RPS6KA3	ribosomal protein S6 kinase, 90kDa, polypeptide 3
1079	0.0013661	0.002617	145.524	218.183	-1.49929	203256_at	CDH3	cadherin 3, type 1, P-cadherin (placental)
1080	0.0013744	0.002629	270.938	219.301	1.23546	221560_at	MARK4	MAP/microtubule affinity-regulating kinase 4
1081	0.0013754	0.002629	205.824	267.861	-1.30141	202163_s_at	CNOT8	CCR4-NOT transcription complex, subunit 8
1082	0.0013762	0.002629	19.4258	14.8098	1.31169	235382_at	FLJ90650	laeverin
1083	0.001381	0.0026358	59.1007	81.0005	-1.37055	235027_at	NA	NA
1084	0.0013908	0.002652	26.1281	36.3334	-1.39059	222693_at	FNDC3B	fibronectin type III domain containing 3B
1085	0.0013968	0.002661	183.851	227.054	-1.23499	228031_at	C20orf121	chromosome 20 open reading frame 121
1086	0.0014005	0.0026656	196.222	261.955	-1.33499	222476_at	CNOT6	CCR4-NOT transcription complex, subunit 6
1087	0.0014028	0.0026675	25.7141	34.7052	-1.34966	227801_at	TRIM59	tripartite motif-containing 59
1088	0.0014059	0.002671	59.4004	46.2373	1.28469	235641_at	TRIB1	tribbles homolog 1 (Drosophila)
1089	0.0014135	0.0026829	134.675	220.524	-1.63745	202910_s_at	CD97	CD97 molecule
1090	0.001435	0.0027212	136.4	260.747	-1.91163	224941_at	PAPPA	pregnancy-associated plasma protein A, pappalysin 1
1091	0.0014368	0.0027221	115.051	363.96	-3.16348	212588_at	PTPRC	protein tyrosine phosphatase, receptor type, C
1092	0.0014396	0.002725	40.2441	58.2588	-1.44763	206726_at	PGDS	prostaglandin D2 synthase, hematopoietic
1093	0.0014478	0.002738	629.351	913.345	-1.45125	229606_at	NA	NA
1094	0.0014523	0.002744	318.204	462.788	-1.45438	224654_at	DDX21	DEAD (Asp-Glu-Ala-Asp) box polypeptide 21
1095	0.0014608	0.0027575	98.2433	184.135	-1.87428	212353_at	SULF1	sulfatase 1
1096	0.001469	0.0027705	226.988	730.453	-3.21803	202237_at	NNMT	nicotinamide N-methyltransferase
1097	0.0014731	0.0027735	67.4504	97.3273	-1.44295	214751_at	ZNF468	zinc finger protein 468
1098	0.0014734	0.0027735	3478.83	4635.93	-1.33261	211945_s_at	ITGB1	integrin, beta 1 (fibronectin receptor, beta polypeptide, antigen CD29 includes MDF2, MSK12)
1099	0.0014754	0.0027735	81.6143	155.576	-1.90624	227947_at	PHACTR2	phosphatase and actin regulator 2
1100	0.001476	0.0027735	43.2627	51.8615	-1.19876	242838_at	MAP6D1	MAP6 domain containing 1
1101	0.0014788	0.0027763	116.399	196.997	-1.69243	236224_at	RIT1	Ras-like without CAAX 1
1102	0.0014803	0.0027766	134.673	237.106	-1.76061	225189_s_at	RAPH1	Ras association (RalGDS/AF-6) and pleckstrin homology domains 1
1103	0.0014881	0.0027822	28.1481	35.5926	-1.26447	217665_at	ZNF813	zinc finger protein 813
1104	0.0014886	0.0027822	33.0174	59.87	-1.81329	214770_at	MSR1	macrophage scavenger receptor 1
1105	0.0014886	0.0027822	189.383	283.361	-1.49623	209422_at	PHF20	PHD finger protein 20
1106	0.0014887	0.0027822	66.7215	52.6433	1.26742	214457_at	HOXA2	homeobox A2
1107	0.0014946	0.0027907	899.337	1235.37	-1.37365	211946_s_at	BAT2D1	BAT2 domain containing 1
1108	0.0015016	0.0028013	309.072	455.969	-1.47528	212934_at	LOC137886	hypothetical protein LOC137886
1109	0.0015161	0.0028258	242.206	328.873	-1.35783	231864_at	ZNF33A	zinc finger protein 33A
1110	0.0015175	0.0028258	429.743	523.567	-1.21833	225087_at	C16orf63	chromosome 16 open reading frame 63
1111	0.0015248	0.0028369	126.589	184.681	-1.45891	229074_at	NA	NA
1112	0.0015441	0.0028702	182.387	241.321	-1.32313	212367_at	FEM1B	fem-1 homolog b (C. elegans)
1113	0.0015481	0.002875	274.605	354.507	-1.29097	225838_at	EPC2	enhancer of polycomb homolog 2 (Drosophila)
1114	0.0015565	0.002888	17.4991	26.2889	-1.50229	240277_at	SLC30A7	solute carrier family 30 (zinc transporter), member 7
1115	0.0015601	0.0028921	16.9794	12.202	1.39153	220979_s_at	ST6GALNAC5	ST6 (alpha-N-acetyl-neuraminyl-2,3-beta-galactosyl-1,3)-N-acetylgalactosaminide alpha-2,6-sialyltransferase 5
1116	0.001562	0.0028931	304.419	413.637	-1.35877	203232_s_at	ATXN1	ataxin 1
1117	0.0015675	0.0029006	27.9508	21.4556	1.30273	217424_at	NA	NA
1118	0.0015714	0.0029053	67.8878	102.429	-1.50879	229256_at	PGM2L1	phosphoglucomutase 2-like 1
1119	0.0015761	0.0029113	49.3412	39.0848	1.26242	239361_at	C18orf45	chromosome 18 open reading frame 45
1120	0.0015989	0.0029508	225.835	325.894	-1.44306	213056_at	FRMD4B	FERM domain containing 4B
1121	0.0016217	0.0029902	274.639	371.291	-1.35192	209666_s_at	CHUK	conserved helix-loop-helix ubiquitous kinase
1122	0.0016283	0.0029997	48.5429	32.5148	1.49295	229385_s_at	PLAC2	placenta-specific 2
1123	0.0016306	0.0030013	303.964	418.967	-1.37835	217814_at	CCDC47	coiled-coil domain containing 47
1124	0.0016326	0.0030023	287.257	459.618	-1.60002	218901_at	PLSCR4	phospholipid scramblase 4
1125	0.0016414	0.0030158	13.0815	10.9567	1.19393	234588_at	NA	NA
1126	0.0016581	0.0030438	370.223	510.128	-1.37789	225639_at	SKAP2	src kinase associated phosphoprotein 2
1127	0.001662	0.0030482	75.6501	108.533	-1.43467	204900_x_at	SAP30	Sin3A-associated protein, 30kDa
1128	0.0016711	0.0030584	29.6928	40.4957	-1.36382	225385_s_at	HNRPLL	heterogeneous nuclear ribonucleoprotein L-like
1129	0.0016719	0.0030584	190.647	253.127	-1.32773	212209_at	MED13L	mediator complex subunit 13-like
1130	0.001672	0.0030584	20.3056	44.3544	-2.18434	1559584_a_at	C16orf54	chromosome 16 open reading frame 54
1131	0.0016741	0.0030596	229.079	297.074	-1.29682	209798_at	NPAT	nuclear protein, ataxia-telangiectasia locus
1132	0.0016792	0.0030651	20.6553	14.7913	1.39645	206835_at	STATH	statherin
1133	0.0016801	0.0030651	1307.27	1798.19	-1.37553	212958_x_at	PAM	peptidylglycine alpha-amidating monooxygenase
1134	0.0017029	0.0031001	93.4859	72.1739	1.29529	219820_at	SLC6A16	solute carrier family 6, member 16
1135	0.0017032	0.0031001	269.857	350.613	-1.29926	212973_at	RPIA	ribose 5-phosphate isomerase A (ribose 5-phosphate epimerase)
1136	0.0017038	0.0031001	32.985	45.023	-1.36495	205349_at	GNA15	guanine nucleotide binding protein (G protein), alpha 15 (Gq class)
1137	0.0017226	0.0031316	14.5818	12.6694	1.15094	224236_s_at	NA	NA
1138	0.0017303	0.0031404	129.545	178.34	-1.37667	229983_at	TIGD2	tigger transposable element derived 2
1139	0.0017305	0.0031404	139.042	197.118	-1.41769	226601_at	SLC30A7	solute carrier family 30 (zinc transporter), member 7
1140	0.0017427	0.0031598	31.6737	26.62	1.18984	1557697_at	EPHA5	EPH receptor A5
1141	0.0017601	0.0031885	429.941	598.401	-1.39182	226254_s_at	KIAA1430	KIAA1430
1142	0.0017648	0.0031943	622.907	839.462	-1.34765	202582_s_at	RANBP9	RAN binding protein 9
1143	0.0017687	0.0031969	890.954	1343.39	-1.50782	226534_at	KITLG	KIT ligand
1144	0.0017707	0.0031969	174.773	250.911	-1.43564	225128_at	KDELC2	KDEL (Lys-Asp-Glu-Leu) containing 2
1145	0.0017709	0.0031969	47.6631	39.0372	1.22097	242376_at	NA	NA
1146	0.0017733	0.0031976	570.183	964.915	-1.69229	221667_s_at	HSPB8	heat shock 22kDa protein 8
1147	0.0017744	0.0031976	77.6808	124.604	-1.60406	204337_at	RGS4	regulator of G-protein signaling 4
1148	0.0017815	0.0032076	195.935	255.439	-1.30369	209326_at	SLC35A2	solute carrier family 35 (UDP-galactose transporter), member A2
1149	0.0017832	0.0032079	17.589	13.413	1.31133	216189_at	NA	NA
1150	0.0017931	0.0032229	83.798	68.7861	1.21824	237623_at	CST3	cystatin C (amyloid angiopathy and cerebral hemorrhage)
1151	0.0018006	0.0032315	132.333	248.918	-1.88099	202207_at	ARL4C	ADP-ribosylation factor-like 4C
1152	0.001801	0.0032315	100.212	131.938	-1.31659	236027_at	C10orf78	chromosome 10 open reading frame 78
1153	0.0018148	0.0032517	104.272	84.8158	1.2294	1554468_s_at	MRPL38	mitochondrial ribosomal protein L38
1154	0.0018154	0.0032517	23.9731	37.1486	-1.5496	235199_at	RNF125	ring finger protein 125
1155	0.0018181	0.0032537	166.212	342.712	-2.0619	229147_at	NA	NA
1156	0.0018248	0.0032629	26.5973	34.4795	-1.29635	215307_at	ZNF529	zinc finger protein 529
1157	0.0018294	0.0032683	389.479	504.024	-1.2941	212648_at	DHX29	DEAH (Asp-Glu-Ala-His) box polypeptide 29
1158	0.0018354	0.0032761	55.8352	46.6618	1.1966	1556633_at	C1orf204	chromosome 1 open reading frame 204
1159	0.001841	0.0032833	390.224	508.371	-1.30277	212573_at	ENDOD1	endonuclease domain containing 1
1160	0.0018457	0.0032888	244.474	370.59	-1.51587	213165_at	CEP350	centrosomal protein 350kDa
1161	0.001852	0.0032972	19.273	50.2991	-2.60983	206552_s_at	TAC1	tachykinin, precursor 1 (substance K, substance P, neurokinin 1, neurokinin 2, neuromedin L, neurokinin alpha, neuropeptide K, neuropeptide gamma)
1162	0.0018588	0.0033065	13.3419	11.681	1.14218	231341_at	SLC35D3	solute carrier family 35, member D3
1163	0.0018627	0.0033106	212.403	283.346	-1.334	213375_s_at	CG018	hypothetical gene CG018
1164	0.0018715	0.0033234	101.293	301.635	-2.97785	219607_s_at	MS4A4A	membrane-spanning 4-domains, subfamily A, member 4
1165	0.0018736	0.0033242	246.801	335.248	-1.35837	217842_at	LUC7L2	LUC7-like 2 (S. cerevisiae)
1166	0.0019057	0.0033783	87.7514	229.827	-2.61907	229391_s_at	FAM26F	family with sequence similarity 26, member F
1167	0.00191	0.003383	70.9516	100.376	-1.41471	242794_at	MAML3	mastermind-like 3 (Drosophila)
1168	0.0019141	0.0033874	544.357	703.957	-1.29319	211987_at	TOP2B	topoisomerase (DNA) II beta 180kDa
1169	0.00193	0.0034126	153.561	225.356	-1.46754	218572_at	CHMP4A	chromatin modifying protein 4A
1170	0.0019347	0.003418	227.282	364.168	-1.60227	201724_s_at	GALNT1	UDP-N-acetyl-alpha-D-galactosamine:polypeptide N-acetylgalactosaminyltransferase 1 (GalNAc-T1)
1171	0.0019379	0.0034207	184.092	157.899	1.16589	242223_at	MCCC1	methylcrotonoyl-Coenzyme A carboxylase 1 (alpha)
1172	0.001953	0.0034444	210.626	312.11	-1.48182	1558142_at	TNRC6B	trinucleotide repeat containing 6B
1173	0.0019617	0.0034553	59.2582	47.3854	1.25056	220095_at	C9orf39	chromosome 9 open reading frame 39
1174	0.0019625	0.0034553	27.0466	18.9244	1.42919	210833_at	PTGER3	prostaglandin E receptor 3 (subtype EP3)
1175	0.0019667	0.0034597	159.24	198.368	-1.24571	201513_at	TSN	translin
1176	0.0019765	0.003474	177.739	333.352	-1.87551	229026_at	CDC42SE2	CDC42 small effector 2
1177	0.0019803	0.0034777	35.164	50.743	-1.44304	209529_at	PPAP2C	phosphatidic acid phosphatase type 2C
1178	0.0019931	0.0034972	204.974	255.588	-1.24693	212766_s_at	ISG20L2	interferon stimulated exonuclease gene 20kDa-like 2
1179	0.0019953	0.0034981	50.8823	108.406	-2.13052	205159_at	CSF2RB	colony stimulating factor 2 receptor, beta, low-affinity (granulocyte-macrophage)
1180	0.0020023	0.0035074	100.845	76.8277	1.31261	1561595_x_at	NA	NA
1181	0.0020056	0.0035102	133.423	184.585	-1.38345	227755_at	NA	NA
1182	0.0020075	0.0035106	188.018	253.148	-1.34641	219358_s_at	CENTA2	centaurin, alpha 2
1183	0.0020423	0.0035684	83.8287	153.312	-1.82888	209598_at	PNMA2	paraneoplastic antigen MA2
1184	0.0020497	0.0035783	73.1649	103.782	-1.41847	208103_s_at	ANP32E	acidic (leucine-rich) nuclear phosphoprotein 32 family, member E
1185	0.0020678	0.0036069	20.2507	17.6093	1.15	242568_s_at	LOC646040	hypothetical LOC646040
1186	0.0020864	0.0036362	276.832	378.529	-1.36736	226352_at	JMY	junction-mediating and regulatory protein
1187	0.0020898	0.0036391	318.314	414.591	-1.30246	223240_at	FBXO8	F-box protein 8
1188	0.0020916	0.0036392	354.14	570.928	-1.61215	226459_at	PIK3AP1	phosphoinositide-3-kinase adaptor protein 1
1189	0.0020975	0.0036464	18.3936	22.9493	-1.24768	236477_at	PRPF40A	PRP40 pre-mRNA processing factor 40 homolog A (S. cerevisiae)
1190	0.0021001	0.0036478	496.378	764.287	-1.53973	216321_s_at	NR3C1	nuclear receptor subfamily 3, group C, member 1 (glucocorticoid receptor)
1191	0.0021032	0.0036501	130.221	167.488	-1.28618	222526_at	GATAD2A	GATA zinc finger domain containing 2A
1192	0.0021086	0.0036564	46.8007	36.2043	1.29268	1569520_at	LRAP	leukocyte-derived arginine aminopeptidase
1193	0.0021422	0.0037116	29.214	50.8909	-1.742	203767_s_at	STS	steroid sulfatase (microsomal), isozyme S
1194	0.0021515	0.0037246	29.8346	41.5267	-1.3919	238429_at	TMEM71	transmembrane protein 71
1195	0.0021563	0.0037277	11.8105	9.74837	1.21153	208088_s_at	CFHR5	complement factor H-related 5
1196	0.0021569	0.0037277	407.847	554.579	-1.35977	202265_at	BMI1	BMI1 polycomb ring finger oncogene
1197	0.0021659	0.0037394	65.2359	88.07	-1.35002	244007_at	NA	NA
1198	0.0021673	0.0037394	356.014	521.286	-1.46423	226508_at	PHC3	polyhomeotic homolog 3 (Drosophila)
1199	0.0021881	0.0037721	33.401	28.4036	1.17594	1559686_a_at	NA	NA
1200	0.0021919	0.0037755	398.709	546.272	-1.3701	202324_s_at	ACBD3	acyl-Coenzyme A binding domain containing 3
1201	0.0021967	0.0037807	256.991	473.819	-1.84372	226374_at	CXADR	coxsackie virus and adenovirus receptor
1202	0.0021993	0.003782	82.8439	66.8265	1.23969	219669_at	CD177	CD177 molecule
1203	0.0022125	0.0037997	251.905	325.911	-1.29379	203327_at	IDE	insulin-degrading enzyme
1204	0.0022133	0.0037997	162.141	211.477	-1.30428	213743_at	CCNT2	cyclin T2
1205	0.0022178	0.0038043	37.3433	27.8105	1.34277	1564940_at	NA	NA
1206	0.0022287	0.0038198	1128.48	1498.77	-1.32814	212010_s_at	CDV3	CDV3 homolog (mouse)
1207	0.0022305	0.0038198	183.251	140.558	1.30374	228208_x_at	ZNF354C	zinc finger protein 354C
1208	0.0022348	0.003824	959.934	1212.4	-1.26301	209332_s_at	MAX	MYC associated factor X
1209	0.0022367	0.003824	59.5636	83.5908	-1.40339	203087_s_at	KIF2A	kinesin heavy chain member 2A
1210	0.0022402	0.0038256	60.4054	50.437	1.19764	222248_s_at	SIRT4	sirtuin (silent mating type information regulation 2 homolog) 4 (S. cerevisiae)
1211	0.0022413	0.0038256	216.428	293.754	-1.35728	223297_at	AMMECR1L	AMME chromosomal region gene 1-like
1212	0.0022531	0.0038425	79.4662	126.081	-1.58661	221558_s_at	LEF1	lymphoid enhancer-binding factor 1
1213	0.0022768	0.0038798	27.3221	39.4762	-1.44484	201890_at	RRM2	ribonucleotide reductase M2 polypeptide
1214	0.0022809	0.0038835	24.684	19.6449	1.25651	232553_at	PCYT1B	phosphate cytidylyltransferase 1, choline, beta
1215	0.0022834	0.0038846	797.238	1060.42	-1.33012	224691_at	NA	NA
1216	0.0022959	0.0039027	113.6	170.255	-1.49872	209524_at	HDGFRP3	hepatoma-derived growth factor, related protein 3
1217	0.0023013	0.0039086	353.123	460.185	-1.30319	227139_s_at	HPS3	Hermansky-Pudlak syndrome 3
1218	0.0023054	0.0039107	482.587	645.696	-1.33799	201266_at	TXNRD1	thioredoxin reductase 1
1219	0.0023063	0.0039107	44.3998	32.2452	1.37694	207401_at	PROX1	prospero homeobox 1
1220	0.002328	0.0039442	28.7635	23.0539	1.24766	1564231_at	IFT80	intraflagellar transport 80 homolog (Chlamydomonas)
1221	0.002334	0.0039512	237.423	323.135	-1.36101	212536_at	ATP11B	ATPase, Class VI, type 11B
1222	0.0023439	0.0039647	141.044	207.343	-1.47006	222396_at	HN1	hematological and neurological expressed 1
1223	0.0023486	0.0039694	149.998	235.997	-1.57333	235306_at	GIMAP8	GTPase, IMAP family member 8
1224	0.0023524	0.0039726	26.3718	22.5883	1.1675	243694_at	GPR125	G protein-coupled receptor 125
1225	0.0023549	0.0039735	91.9229	135.332	-1.47223	238902_at	PCMTD1	protein-L-isoaspartate (D-aspartate) O-methyltransferase domain containing 1
1226	0.0023678	0.003992	769.92	1058.22	-1.37446	201921_at	LOC552891	hypothetical protein LOC552891
1227	0.0023929	0.0040277	95.5967	128.582	-1.34504	221480_at	HNRPD	heterogeneous nuclear ribonucleoprotein D (AU-rich element RNA binding protein 1, 37kDa)
1228	0.0023939	0.0040277	336.451	456.86	-1.35788	215884_s_at	UBQLN2	ubiquilin 2
1229	0.0023948	0.0040277	119.436	201.043	-1.68327	225973_at	TAP2	transporter 2, ATP-binding cassette, sub-family B (MDR/TAP)
1230	0.0024826	0.0041688	1738.56	2227.16	-1.28104	208638_at	ATP6V1C2	ATPase, H+ transporting, lysosomal 42kDa, V1 subunit C2
1231	0.0024827	0.0041688	351.301	554.251	-1.57771	218326_s_at	LGR4	leucine-rich repeat-containing G protein-coupled receptor 4
1232	0.0024901	0.0041778	140.101	74.6143	1.87767	233882_s_at	SEMA6D	sema domain, transmembrane domain (TM), and cytoplasmic domain, (semaphorin) 6D
1233	0.0024922	0.0041779	135.301	180.848	-1.33664	229885_at	NA	NA
1234	0.0024996	0.0041869	64.9884	119.08	-1.83232	221698_s_at	CLEC7A	C-type lectin domain family 7, member A
1235	0.0025054	0.0041932	33.4259	23.3814	1.42959	207759_s_at	DISC1	disrupted in schizophrenia 1
1236	0.0025106	0.0041986	191.324	278.97	-1.4581	202820_at	AHR	aryl hydrocarbon receptor
1237	0.0025145	0.0042017	471.134	811.785	-1.72304	214247_s_at	DKK3	dickkopf homolog 3 (Xenopus laevis)
1238	0.0025313	0.0042259	59.7902	76.5408	-1.28016	230281_at	C16orf46	chromosome 16 open reading frame 46
1239	0.0025331	0.0042259	259.463	324.645	-1.25122	218269_at	RNASEN	ribonuclease III, nuclear
1240	0.0025828	0.0043054	10.6292	9.4815	1.12104	237530_at	SLC30A10	solute carrier family 30, member 10
1241	0.0026017	0.0043334	160.679	219.959	-1.36894	202880_s_at	PSCD1	pleckstrin homology, Sec7 and coiled-coil domains 1(cytohesin 1)
1242	0.0026084	0.004341	128.855	87.3864	1.47454	230670_at	IGSF10	immunoglobulin superfamily, member 10
1243	0.0026121	0.004341	2237.53	3036.04	-1.35687	202336_s_at	PAM	peptidylglycine alpha-amidating monooxygenase
1244	0.0026126	0.004341	163.458	336.449	-2.05831	231577_s_at	GBP1	guanylate binding protein 1, interferon-inducible, 67kDa
1245	0.0026223	0.0043536	26.5954	22.0436	1.20649	222177_s_at	SCAND2	SCAN domain containing 2
1246	0.0026254	0.0043553	99.4674	77.6353	1.28121	215761_at	DMXL2	Dmx-like 2
1247	0.0026387	0.0043739	26.6102	38.0249	-1.42896	228273_at	NA	NA
1248	0.0026442	0.0043781	16.8228	13.9851	1.20291	214540_at	HIST1H2BO	histone cluster 1, H2bo
1249	0.0026456	0.0043781	47.3647	72.8274	-1.53759	228654_at	SPIN4	spindlin family, member 4
1250	0.0026492	0.0043781	199.447	433.398	-2.173	219948_x_at	UGT2A3	UDP glucuronosyltransferase 2 family, polypeptide A3
1251	0.002652	0.0043781	58.8614	45.8453	1.28391	221272_s_at	C1orf21	chromosome 1 open reading frame 21
1252	0.002653	0.0043781	339.699	423.464	-1.24659	207513_s_at	ZNF189	zinc finger protein 189
1253	0.002654	0.0043781	74.7844	54.0693	1.38312	1558052_at	TMED4	transmembrane emp24 protein transport domain containing 4
1254	0.0026615	0.004387	104.273	158.431	-1.51939	201436_at	EIF4E	eukaryotic translation initiation factor 4E
1255	0.0026697	0.004397	133.131	372.618	-2.79889	202238_s_at	NNMT	nicotinamide N-methyltransferase
1256	0.0026797	0.0044076	42.4352	37.2792	1.13831	215052_at	NA	NA
1257	0.0026804	0.0044076	155.153	200.732	-1.29377	223497_at	FAM135A	family with sequence similarity 135, member A
1258	0.0026838	0.0044097	18.5256	12.4179	1.49185	1556388_a_at	NA	NA
1259	0.0026968	0.0044255	206.866	166.123	1.24526	1553839_at	DKFZp761B107	hypothetical protein DKFZp761B107
1260	0.0026977	0.0044255	668.786	946.271	-1.41491	212265_at	QKI	quaking homolog, KH domain RNA binding (mouse)
1261	0.0027006	0.0044268	17.4907	14.0084	1.24859	1564371_a_at	CASC2	cancer susceptibility candidate 2
1262	0.0027203	0.0044555	40.4655	63.7108	-1.57445	1553321_a_at	SULT1C4	sulfotransferase family, cytosolic, 1C, member 4
1263	0.0027278	0.0044643	54.7248	41.1941	1.32846	233130_at	THRB	thyroid hormone receptor, beta (erythroblastic leukemia viral (v-erb-a) oncogene homolog 2, avian)
1264	0.0027347	0.0044688	157.528	255.238	-1.62027	225295_at	SLC39A10	solute carrier family 39 (zinc transporter), member 10
1265	0.0027349	0.0044688	79.1833	202.641	-2.55914	234987_at	C20orf118	chromosome 20 open reading frame 118
1266	0.0027444	0.00448	36.1917	73.2485	-2.0239	227346_at	IKZF1	IKAROS family zinc finger 1 (Ikaros)
1267	0.0027461	0.00448	89.8561	123.774	-1.37747	201370_s_at	CUL3	cullin 3
1268	0.0027484	0.0044802	75.895	89.7357	-1.18237	211241_at	ANXA2P3	annexin A2 pseudogene 3
1269	0.0027591	0.0044941	26.5808	22.985	1.15644	241132_at	NA	NA
1270	0.0027652	0.0045005	113.122	160.254	-1.41664	231001_at	FIBIN	fin bud initiation factor
1271	0.0027745	0.0045121	273.39	333.039	-1.21818	225192_at	C10orf46	chromosome 10 open reading frame 46
1272	0.0027809	0.004519	29.4918	23.7239	1.24312	236299_at	ZNF496	zinc finger protein 496
1273	0.0027855	0.0045229	58.9793	75.0103	-1.27181	235275_at	BMP8B	bone morphogenetic protein 8b (osteogenic protein 2)
1274	0.0027908	0.0045262	118.635	95.7109	1.23951	227271_at	FGF11	fibroblast growth factor 11
1275	0.0027919	0.0045262	11.1684	9.76473	1.14375	1553344_at	PCDH15	protocadherin 15
1276	0.0028182	0.0045628	416.049	623.057	-1.49756	224833_at	ETS1	v-ets erythroblastosis virus E26 oncogene homolog 1 (avian)
1277	0.0028189	0.0045628	428.233	542.979	-1.26795	217822_at	WBP11	WW domain binding protein 11
1278	0.0028219	0.0045641	20.8349	18.2965	1.13874	214872_at	RIF1	RAP1 interacting factor homolog (yeast)
1279	0.0028299	0.0045689	240.137	206.558	1.16256	234924_s_at	ZNF687	zinc finger protein 687
1280	0.0028306	0.0045689	121.965	96.7721	1.26033	242324_x_at	CCBE1	collagen and calcium binding EGF domains 1
1281	0.0028315	0.0045689	25.2256	21.0267	1.19969	216085_at	DKFZP434C153	DKFZP434C153 protein
1282	0.0028351	0.0045711	564.201	963.143	-1.70709	AFFX-HUMISGF3A/M97935_3_at	STAT1	signal transducer and activator of transcription 1, 91kDa
1283	0.0028508	0.0045928	79.1402	109.256	-1.38053	222738_at	WWC2	WW and C2 domain containing 2
1284	0.0028577	0.0046004	97.9653	78.4731	1.24839	220904_at	C6orf208	chromosome 6 open reading frame 208
1285	0.002864	0.0046069	401.365	565.383	-1.40865	227357_at	MAP3K7IP3	mitogen-activated protein kinase kinase kinase 7 interacting protein 3
1286	0.002879	0.0046274	28.8031	38.8222	-1.34785	206188_at	ZNF623	zinc finger protein 623
1287	0.0028827	0.0046298	20.2528	16.6662	1.2152	1557339_at	GPR126	G protein-coupled receptor 126
1288	0.0028881	0.0046349	1969.6	2506.12	-1.2724	213101_s_at	ACTR3	ARP3 actin-related protein 3 homolog (yeast)
1289	0.0028968	0.0046452	2686.55	3357.88	-1.24989	213699_s_at	YWHAQ	tyrosine 3-monooxygenase/tryptophan 5-monooxygenase activation protein, theta polypeptide
1290	0.0029207	0.0046799	22.9725	34.1168	-1.48511	211343_s_at	COL13A1	collagen, type XIII, alpha 1
1291	0.0029333	0.0046965	90.712	186.124	-2.05182	232024_at	GIMAP2	GTPase, IMAP family member 2
1292	0.0029464	0.0047127	401.344	503.617	-1.25483	225073_at	PPHLN1	periphilin 1
1293	0.002948	0.0047127	21.0913	18.09	1.16591	1557341_x_at	GPR126	G protein-coupled receptor 126
1294	0.0029654	0.0047368	161.568	233.362	-1.44436	205771_s_at	AKAP7	A kinase (PRKA) anchor protein 7
1295	0.002968	0.0047373	524.241	729.111	-1.39079	204759_at	RCBTB2	regulator of chromosome condensation (RCC1) and BTB (POZ) domain containing protein 2
1296	0.002977	0.004748	39.3384	50.7806	-1.29087	231738_at	PCDHB7	protocadherin beta 7
1297	0.0029935	0.0047707	125.555	169.915	-1.35332	226976_at	KPNA6	karyopherin alpha 6 (importin alpha 7)
1298	0.003008	0.0047901	153.534	307.09	-2.00014	217028_at	CXCR4	chemokine (C-X-C motif) receptor 4
1299	0.0030216	0.004808	73.9266	63.1867	1.16997	213990_s_at	PAK7	p21(CDKN1A)-activated kinase 7
1300	0.003024	0.0048082	132.924	97.0799	1.36922	236822_at	NA	NA
1301	0.0030366	0.0048245	10.0612	13.0908	-1.30112	222608_s_at	ANLN	anillin, actin binding protein
1302	0.0030491	0.004839	58.401	46.8304	1.24707	1564653_s_at	FLJ16641	FLJ16641 protein
1303	0.0030504	0.004839	101.551	129.937	-1.27952	236283_x_at	PAK2	p21 (CDKN1A)-activated kinase 2
1304	0.0030534	0.00484	323.16	516.698	-1.59889	227692_at	GNAI1	guanine nucleotide binding protein (G protein), alpha inhibiting activity polypeptide 1
1305	0.0030562	0.0048407	124.192	189.676	-1.52728	222294_s_at	RAB27A	RAB27A, member RAS oncogene family
1306	0.0030802	0.004875	320.547	417.466	-1.30235	213009_s_at	TRIM37	tripartite motif-containing 37
1307	0.0030896	0.0048862	72.0267	118.327	-1.64282	229228_at	CREB5	cAMP responsive element binding protein 5
1308	0.0030943	0.0048898	14.5138	12.2662	1.18324	1567576_at	BDNFOS	brain-derived neurotrophic factor opposite strand
1309	0.0030987	0.0048931	23.8451	32.5438	-1.3648	203362_s_at	MAD2L1	MAD2 mitotic arrest deficient-like 1 (yeast)
1310	0.0031081	0.0049042	246.101	341.96	-1.38951	229288_at	NA	NA
1311	0.0031153	0.0049118	90.9078	193.137	-2.12454	211742_s_at	EVI2B	ecotropic viral integration site 2B
1312	0.0031442	0.0049536	1126.29	1603.77	-1.42394	209120_at	NR2F2	nuclear receptor subfamily 2, group F, member 2
1313	0.0031495	0.0049581	265.839	537.624	-2.02237	222925_at	DCDC2	doublecortin domain containing 2
1314	0.0031796	0.0050001	309.405	252.124	1.2272	201775_s_at	ATPAF1	ATP synthase mitochondrial F1 complex assembly factor 1
1315	0.003181	0.0050001	147.866	243.125	-1.64423	212918_at	RECQL	RecQ protein-like (DNA helicase Q1-like)
1316	0.0031983	0.0050235	57.9468	71.8469	-1.23988	241348_at	ZNF654	zinc finger protein 654
1317	0.0032078	0.0050342	319.321	418.682	-1.31116	212870_at	RASSF3	Ras association (RalGDS/AF-6) domain family 3
1318	0.00321	0.0050342	55.5338	47.0804	1.17955	239932_at	KCNIP3	Kv channel interacting protein 3, calsenilin
1319	0.0032177	0.0050424	87.3185	119.916	-1.37332	219474_at	C3orf52	chromosome 3 open reading frame 52
1320	0.0032318	0.0050607	103.584	82.4036	1.25703	232925_at	EGFR	epidermal growth factor receptor (erythroblastic leukemia viral (v-erb-b) oncogene homolog, avian)
1321	0.0032664	0.005111	208.884	322.866	-1.54568	226347_at	NA	NA
1322	0.0032719	0.0051133	187.785	403.3	-2.14767	202957_at	HCLS1	hematopoietic cell-specific Lyn substrate 1
1323	0.0032728	0.0051133	144.657	182.876	-1.2642	1555833_a_at	NA	NA
1324	0.0032806	0.0051216	107.87	84.0636	1.2832	217991_x_at	SSBP3	single stranded DNA binding protein 3
1325	0.0032942	0.005139	263.97	336.947	-1.27646	227116_at	NA	NA
1326	0.0033079	0.0051533	38.2356	59.1498	-1.54698	221911_at	ETV1	ets variant gene 1
1327	0.0033084	0.0051533	157.228	199.276	-1.26743	228748_at	CD59	CD59 molecule, complement regulatory protein
1328	0.0033305	0.0051838	163.823	135.181	1.21188	220454_s_at	SEMA6A	sema domain, transmembrane domain (TM), and cytoplasmic domain, (semaphorin) 6A
1329	0.0033479	0.005207	745.671	884.837	-1.18663	209045_at	XPNPEP1	X-prolyl aminopeptidase (aminopeptidase P) 1, soluble
1330	0.0033834	0.0052583	257.009	209.291	1.228	210912_x_at	GSTM4	glutathione S-transferase M4
1331	0.003387	0.0052599	119.648	161.822	-1.35248	218238_at	GTPBP4	GTP binding protein 4
1332	0.0033951	0.0052685	404.542	498.153	-1.2314	212072_s_at	CSNK2A1	casein kinase 2, alpha 1 polypeptide
1333	0.0034008	0.0052734	296.511	479.311	-1.6165	226525_at	STK17B	serine/threonine kinase 17b
1334	0.0034086	0.0052815	249.544	334.962	-1.3423	221087_s_at	APOL3	apolipoprotein L, 3
1335	0.0034302	0.005311	62.3273	98.4013	-1.57878	205466_s_at	HS3ST1	heparan sulfate (glucosamine) 3-O-sulfotransferase 1
1336	0.0034573	0.005349	23.2707	32.4758	-1.39557	213906_at	MYBL1	v-myb myeloblastosis viral oncogene homolog (avian)-like 1
1337	0.0034675	0.0053607	738.775	940.312	-1.2728	201857_at	ZFR	zinc finger RNA binding protein
1338	0.0034853	0.0053842	577.79	803.802	-1.39117	202797_at	SACM1L	SAC1 suppressor of actin mutations 1-like (yeast)
1339	0.0034924	0.0053912	579.83	735.436	-1.26836	225953_at	P15RS	hypothetical protein FLJ10656
1340	0.0035121	0.0054175	60.5629	131.138	-2.16532	226218_at	IL7R	interleukin 7 receptor
1341	0.0035349	0.0054486	39.9191	49.6143	-1.24287	219546_at	BMP2K	BMP2 inducible kinase
1342	0.0035448	0.0054598	128.951	201.682	-1.56402	213094_at	GPR126	G protein-coupled receptor 126
1343	0.0035545	0.0054707	153.777	187.119	-1.21682	228029_at	ZNF721	zinc finger protein 721
1344	0.0035599	0.0054749	137.506	218.302	-1.58758	225760_at	MYSM1	myb-like, SWIRM and MPN domains 1
1345	0.0035659	0.0054801	35.6925	28.5098	1.25194	217406_at	NA	NA
1346	0.0035763	0.005492	126.206	231.564	-1.83482	223620_at	GPR34	G protein-coupled receptor 34
1347	0.003618	0.0055519	44.8629	36.7254	1.22158	240805_at	NA	NA
1348	0.0036232	0.0055558	45.7116	55.8418	-1.22161	201344_at	UBE2D2	ubiquitin-conjugating enzyme E2D 2 (UBC4/5 homolog, yeast)
1349	0.0036286	0.0055599	81.9305	66.4873	1.23227	242425_at	RAF1	v-raf-1 murine leukemia viral oncogene homolog 1
1350	0.0036538	0.0055905	23.1707	20.353	1.13844	1568851_at	NA	NA
1351	0.003654	0.0055905	279.782	361.291	-1.29133	64418_at	NA	NA
1352	0.0036916	0.0056439	23.1279	18.2915	1.2644	213382_at	MSTP9	macrophage stimulating, pseudogene 9
1353	0.0037924	0.0057937	192.345	277.307	-1.44172	225282_at	SMAP1L	stromal membrane-associated protein 1-like
1354	0.0037976	0.0057974	46.5442	38.5429	1.20759	229688_at	NA	NA
1355	0.0038508	0.0058742	1176.86	1599.08	-1.35876	208766_s_at	HNRNPR	heterogeneous nuclear ribonucleoprotein R
1356	0.0038677	0.0058951	373.555	606.921	-1.62471	217764_s_at	RAB31	RAB31, member RAS oncogene family
1357	0.0038702	0.0058951	175.477	264.172	-1.50545	222553_x_at	OXR1	oxidation resistance 1
1358	0.0038807	0.0059068	219.785	351.086	-1.59741	202843_at	DNAJB9	DnaJ (Hsp40) homolog, subfamily B, member 9
1359	0.0038881	0.0059137	263.102	358.596	-1.36295	218518_at	C5orf5	chromosome 5 open reading frame 5
1360	0.0039088	0.0059408	27.5511	22.6476	1.21651	224208_at	PLEKHA8	pleckstrin homology domain containing, family A (phosphoinositide binding specific) member 8
1361	0.003917	0.005944	30.7824	39.6707	-1.28875	229027_at	PPM1A	protein phosphatase 1A (formerly 2C), magnesium-dependent, alpha isoform
1362	0.0039174	0.005944	47.5747	60.0364	-1.26194	234331_s_at	FAM84A	family with sequence similarity 84, member A
1363	0.0039195	0.005944	344.9	474.294	-1.37517	204528_s_at	NAP1L1	nucleosome assembly protein 1-like 1
1364	0.0039314	0.0059556	14.8764	12.9994	1.14439	217380_s_at	ADD3	adducin 3 (gamma)
1365	0.0039331	0.0059556	89.2653	76.1501	1.17223	215556_at	C1orf63	chromosome 1 open reading frame 63
1366	0.0039358	0.0059556	952.217	1276.77	-1.34084	213864_s_at	NAP1L1	nucleosome assembly protein 1-like 1
1367	0.0039516	0.0059751	928.833	1134.89	-1.22185	201987_at	MED13	mediator complex subunit 13
1368	0.0039813	0.0060156	35.4103	56.3327	-1.59086	210002_at	GATA6	GATA binding protein 6
1369	0.0039866	0.0060192	177.228	258.138	-1.45653	223451_s_at	CKLF	chemokine-like factor
1370	0.0039969	0.0060304	347.135	482.57	-1.39015	228006_at	NA	NA
1371	0.004007	0.0060412	123.917	204.039	-1.64658	201939_at	PLK2	polo-like kinase 2 (Drosophila)
1372	0.0040201	0.0060565	991.944	1250.41	-1.26056	200040_at	KHDRBS1	KH domain containing, RNA binding, signal transduction associated 1
1373	0.0040295	0.0060663	132.676	181.23	-1.36596	218603_at	HECA	headcase homolog (Drosophila)
1374	0.004036	0.0060716	161.899	253.619	-1.56653	226686_at	CISD2	CDGSH iron sulfur domain 2
1375	0.0040575	0.0060995	1616.64	1787.91	-1.10594	204219_s_at	PSMC1	proteasome (prosome, macropain) 26S subunit, ATPase, 1
1376	0.0040655	0.0061071	72.398	93.4659	-1.291	242181_at	NA	NA
1377	0.0040739	0.0061153	310.503	404.554	-1.3029	209135_at	ASPH	aspartate beta-hydroxylase
1378	0.0040959	0.0061439	168.022	144.023	1.16663	227445_at	ZNF689	zinc finger protein 689
1379	0.0041295	0.0061898	11.1734	9.99515	1.11789	1559342_a_at	SNRPN	small nuclear ribonucleoprotein polypeptide N
1380	0.0041579	0.0062278	80.4159	115.546	-1.43686	205659_at	HDAC9	histone deacetylase 9
1381	0.0041708	0.0062426	51.3598	63.3478	-1.23341	214706_at	ZNF200	zinc finger protein 200
1382	0.0041848	0.006259	300.445	421.055	-1.40144	203044_at	CHSY1	carbohydrate (chondroitin) synthase 1
1383	0.0042068	0.006284	116.005	230.235	-1.98469	221491_x_at	HLA-DRB1	major histocompatibility complex, class II, DR beta 1
1384	0.0042076	0.006284	1459.36	1862.54	-1.27628	226801_s_at	LOC646890	hypothetical LOC646890
1385	0.0042156	0.0062914	1084.16	637.778	1.69989	208850_s_at	THY1	Thy-1 cell surface antigen
1386	0.0042248	0.0063006	152.136	232.185	-1.52617	235158_at	FLJ14803	hypothetical protein FLJ14803
1387	0.0042326	0.0063077	30.0563	20.9377	1.43551	233194_at	STARD13	StAR-related lipid transfer (START) domain containing 13
1388	0.0042436	0.0063195	339.221	435.936	-1.28511	218805_at	GIMAP5	GTPase, IMAP family member 5
1389	0.0042793	0.0063681	230.783	303.007	-1.31295	203338_at	PPP2R5E	protein phosphatase 2, regulatory subunit B@#$%&, epsilon isoform
1390	0.0042869	0.0063748	20.7486	28.5018	-1.37367	237302_at	NA	NA
1391	0.0042949	0.0063792	10.3361	9.4492	1.09386	1558779_at	H2AFY	H2A histone family, member Y
1392	0.004296	0.0063792	59.5178	50.508	1.17838	242076_at	ZCCHC7	zinc finger, CCHC domain containing 7
1393	0.0043107	0.0063964	784.343	936.511	-1.19401	201326_at	CCT6A	chaperonin containing TCP1, subunit 6A (zeta 1)
1394	0.0043493	0.0064491	55.4869	45.2459	1.22634	241603_at	ATP11A	ATPase, Class VI, type 11A
1395	0.0043731	0.0064797	18.9611	16.6956	1.1357	244335_at	NA	NA
1396	0.0043795	0.0064845	48.9175	60.1466	-1.22955	205685_at	CD86	CD86 molecule
1397	0.0044056	0.0065185	17.4961	15.1638	1.1538	239245_at	NA	NA
1398	0.0044375	0.006561	461.52	658.514	-1.42684	227029_at	C14orf24	chromosome 14 open reading frame 24
1399	0.0044454	0.0065636	18.8036	13.5228	1.3905	215405_at	MYO1E	myosin IE
1400	0.0044472	0.0065636	40.8248	76.3019	-1.86901	219386_s_at	SLAMF8	SLAM family member 8
1401	0.0044488	0.0065636	16.2157	19.2664	-1.18813	241962_at	NT5DC1	5@#$%&-nucleotidase domain containing 1
1402	0.0044764	0.0065975	58.2042	42.5378	1.36829	210098_s_at	NA	NA
1403	0.0044781	0.0065975	119.767	201.475	-1.68222	203397_s_at	GALNT3	UDP-N-acetyl-alpha-D-galactosamine:polypeptide N-acetylgalactosaminyltransferase 3 (GalNAc-T3)
1404	0.0044966	0.00662	43.7509	36.1815	1.20921	215612_at	TBC1D5	TBC1 domain family, member 5
1405	0.0045303	0.0066649	144.926	230.199	-1.58839	223322_at	RASSF5	Ras association (RalGDS/AF-6) domain family 5
1406	0.0045668	0.0067138	125.723	104.841	1.19918	1569296_a_at	LOC493754	RAB guanine nucleotide exchange factor (GEF) 1 pseudogene
1407	0.0045973	0.00675	76.7695	134.066	-1.74634	204222_s_at	GLIPR1	GLI pathogenesis-related 1 (glioma)
1408	0.004598	0.00675	136.701	111.088	1.23056	243796_at	HEXIM2	hexamthylene bis-acetamide inducible 2
1409	0.0046133	0.0067677	35.0158	29.4779	1.18787	237737_at	CASC4	cancer susceptibility candidate 4
1410	0.0046256	0.0067795	47.3227	39.3223	1.20346	210909_x_at	LPAL2	lipoprotein, Lp(a)-like 2
1411	0.0046279	0.0067795	253.897	355.675	-1.40086	225761_at	PAPD4	PAP associated domain containing 4
1412	0.0046641	0.0068255	120.927	172.169	-1.42375	1566766_a_at	NA	NA
1413	0.0046659	0.0068255	157.916	204.405	-1.29439	212873_at	HMHA1	histocompatibility (minor) HA-1
1414	0.004678	0.0068383	48.481	69.3551	-1.43056	227188_at	C21orf63	chromosome 21 open reading frame 63
1415	0.0046907	0.0068521	112.004	88.2162	1.26965	204685_s_at	ATP2B2	ATPase, Ca++ transporting, plasma membrane 2
1416	0.0047215	0.0068922	80.5882	67.0945	1.20111	223410_s_at	NA	NA
1417	0.0047773	0.0069647	111.739	158.015	-1.41414	230561_s_at	RPE	ribulose-5-phosphate-3-epimerase
1418	0.0047779	0.0069647	54.2951	73.0014	-1.34453	214697_s_at	ROD1	ROD1 regulator of differentiation 1 (S. pombe)
1419	0.0047946	0.0069829	44.4452	37.2985	1.19161	239187_at	C4orf30	chromosome 4 open reading frame 30
1420	0.0047989	0.0069829	40.2771	51.591	-1.2809	235436_at	NA	NA
1421	0.0048005	0.0069829	304.494	394.15	-1.29444	201189_s_at	ITPR3	inositol 1,4,5-triphosphate receptor, type 3
1422	0.0048078	0.0069886	34.9696	28.4602	1.22872	204654_s_at	TFAP2A	transcription factor AP-2 alpha (activating enhancer binding protein 2 alpha)
1423	0.0048165	0.0069963	63.6884	95.7553	-1.5035	238458_at	EFHA2	EF-hand domain family, member A2
1424	0.0048344	0.0070173	258.146	294.692	-1.14157	204587_at	SLC25A14	solute carrier family 25 (mitochondrial carrier, brain), member 14
1425	0.0049	0.0071076	205.714	282.748	-1.37447	226109_at	C21orf91	chromosome 21 open reading frame 91
1426	0.0049472	0.007171	25.9758	64.539	-2.48458	244567_at	NA	NA
1427	0.0049514	0.0071721	14.2639	20.7066	-1.45168	206914_at	CRTAM	cytotoxic and regulatory T cell molecule
1428	0.0049632	0.0071841	12.3871	11.1968	1.10631	1553556_at	TAS2R40	taste receptor, type 2, member 40
1429	0.0049729	0.0071931	1985.47	2705	-1.3624	210986_s_at	TPM1	tropomyosin 1 (alpha)
1430	0.0049833	0.0072031	70.7926	91.0847	-1.28664	228005_at	ZXDB	zinc finger, X-linked, duplicated B
