# Supplementary material for: Genomic meta-analysis of growth factor and integrin pathways in chronic kidney transplant injury
Source: BMC Genomics. 2013 Apr 23;14:275. doi: 10.1186/1471-2164-14-275 (PMC3644490; doi:10.1186/1471-2164-14-275)
Supplement: Additional file 3 — CAN Banff 0 vs. Banff 2,3. [file 1471-2164-14-275-S3.xlsx]

## Sheet: Sheet1
CAN Banff 0 vs. Banff 2,3
Positive fold changes mean that the gene is upregulated in Banff2,3
	Parametric p-value	FDR	Geom mean of intensities in class 1: Banff 0	Geom mean of intensities in class 2: Banff 2,3	Fold-change	Probe set	Gene symbol	Description
1	< 1e-07	< 1e-07	135.128	571.744	-4.23114	202422_s_at	ACSL4	acyl-CoA synthetase long-chain family member 4
2	< 1e-07	< 1e-07	112.004	65.7074	1.70459	204685_s_at	ATP2B2	ATPase, Ca++ transporting, plasma membrane 2
3	< 1e-07	< 1e-07	95.5693	226.724	-2.37235	235615_at	PGGT1B	protein geranylgeranyltransferase type I, beta subunit
4	< 1e-07	< 1e-07	208.955	391.084	-1.87161	212499_s_at	C14orf32	chromosome 14 open reading frame 32
5	< 1e-07	< 1e-07	192.975	332.916	-1.72518	212255_s_at	ATP2C1	ATPase, Ca++ transporting, type 2C, member 1
6	< 1e-07	< 1e-07	84.1069	53.582	1.56969	232590_at	HADHA	hydroxyacyl-Coenzyme A dehydrogenase/3-ketoacyl-Coenzyme A thiolase/enoyl-Coenzyme A hydratase (trifunctional protein), alpha subunit
7	< 1e-07	< 1e-07	166.399	468.399	-2.81491	203765_at	GCA	grancalcin, EF-hand calcium binding protein
8	< 1e-07	< 1e-07	52.6197	138.054	-2.62361	213372_at	PAQR3	progestin and adipoQ receptor family member III
9	< 1e-07	< 1e-07	350.416	536.45	-1.5309	209484_s_at	NSL1	NSL1, MIND kinetochore complex component, homolog (S. cerevisiae)
10	< 1e-07	< 1e-07	410.116	824.358	-2.01006	209115_at	UBE1C	ubiquitin-activating enzyme E1C (UBA3 homolog, yeast)
11	< 1e-07	< 1e-07	318.175	610.437	-1.91855	203983_at	TSNAX	translin-associated factor X
12	< 1e-07	< 1e-07	930.109	1834.43	-1.97228	200047_s_at	YY1	YY1 transcription factor
13	< 1e-07	< 1e-07	194.261	427.484	-2.20057	224436_s_at	NIPSNAP3A	nipsnap homolog 3A (C. elegans)
14	< 1e-07	< 1e-07	47.022	111.031	-2.36126	203991_s_at	UTX	ubiquitously transcribed tetratricopeptide repeat, X chromosome
15	< 1e-07	< 1e-07	57.9186	316.242	-5.46011	204446_s_at	ALOX5	arachidonate 5-lipoxygenase
16	< 1e-07	< 1e-07	263.32	536.81	-2.03862	217843_s_at	MED4	mediator complex subunit 4
17	< 1e-07	< 1e-07	129.857	295.032	-2.27197	203284_s_at	HS2ST1	heparan sulfate 2-O-sulfotransferase 1
18	< 1e-07	< 1e-07	87.3185	185.53	-2.12475	219474_at	C3orf52	chromosome 3 open reading frame 52
19	< 1e-07	< 1e-07	143.944	289.273	-2.00962	203429_s_at	C1orf9	chromosome 1 open reading frame 9
20	< 1e-07	< 1e-07	244.204	703.362	-2.88022	217979_at	TSPAN13	tetraspanin 13
21	< 1e-07	< 1e-07	74.5995	41.5801	1.79412	242308_at	MCOLN3	mucolipin 3
22	< 1e-07	< 1e-07	161.053	89.1061	1.80743	214792_x_at	VAMP2	vesicle-associated membrane protein 2 (synaptobrevin 2)
23	< 1e-07	< 1e-07	215.595	438.28	-2.03288	212500_at	C10orf22	chromosome 10 open reading frame 22
24	< 1e-07	< 1e-07	193.165	446.949	-2.31382	203221_at	TLE1	transducin-like enhancer of split 1 (E(sp1) homolog, Drosophila)
25	< 1e-07	< 1e-07	244.473	640.147	-2.61848	224747_at	UBE2Q2	ubiquitin-conjugating enzyme E2Q (putative) 2
26	< 1e-07	< 1e-07	276.28	589.527	-2.1338	226965_at	FAM116A	family with sequence similarity 116, member A
27	< 1e-07	< 1e-07	193.816	466.488	-2.40685	211063_s_at	NCK1	NCK adaptor protein 1
28	< 1e-07	< 1e-07	774.343	1413.84	-1.82585	209250_at	DEGS1	degenerative spermatocyte homolog 1, lipid desaturase (Drosophila)
29	< 1e-07	< 1e-07	278.259	757.229	-2.72131	226430_at	RELL1	RELT-like 1
30	< 1e-07	< 1e-07	235.016	1423.15	-6.05556	226535_at	ITGB6	integrin, beta 6
31	< 1e-07	< 1e-07	71.9994	46.9022	1.5351	232793_at	CADM1	cell adhesion molecule 1
32	< 1e-07	< 1e-07	218.699	483.224	-2.20954	228785_at	ZNF281	zinc finger protein 281
33	< 1e-07	< 1e-07	50.4705	85.6099	-1.69624	236249_at	IKIP	IKK interacting protein
34	< 1e-07	< 1e-07	327.012	818.907	-2.50421	208754_s_at	NAP1L1	nucleosome assembly protein 1-like 1
35	< 1e-07	< 1e-07	297.468	479.745	-1.61276	234672_s_at	TMEM48	transmembrane protein 48
36	< 1e-07	< 1e-07	144.3	351.694	-2.43725	230061_at	TM4SF18	transmembrane 4 L six family member 18
37	< 1e-07	< 1e-07	166.42	407.291	-2.44737	212959_s_at	GNPTAB	N-acetylglucosamine-1-phosphate transferase, alpha and beta subunits
38	< 1e-07	< 1e-07	40.7777	89.4025	-2.19244	222825_at	OTUD6B	OTU domain containing 6B
39	< 1e-07	< 1e-07	252.847	517.95	-2.04847	212511_at	PICALM	phosphatidylinositol binding clathrin assembly protein
40	< 1e-07	< 1e-07	48.0344	37.1388	1.29337	1561591_at	NA	NA
41	< 1e-07	< 1e-07	105.216	65.5821	1.60434	1555787_at	C11orf63	chromosome 11 open reading frame 63
42	< 1e-07	< 1e-07	58.9793	91.9166	-1.55845	235275_at	BMP8B	bone morphogenetic protein 8b (osteogenic protein 2)
43	< 1e-07	< 1e-07	53.2372	113.162	-2.12561	227665_at	MCART1	mitochondrial carrier triple repeat 1
44	< 1e-07	< 1e-07	191.252	489.589	-2.55992	228071_at	GIMAP7	GTPase, IMAP family member 7
45	< 1e-07	< 1e-07	85.1531	175.168	-2.05709	229618_at	SNX16	sorting nexin 16
46	< 1e-07	< 1e-07	820.153	1705.59	-2.07961	200996_at	ACTR3	ARP3 actin-related protein 3 homolog (yeast)
47	< 1e-07	< 1e-07	98.1839	202.898	-2.06651	229285_at	RNASEL	ribonuclease L (2@#$%&,5@#$%&-oligoisoadenylate synthetase-dependent)
48	< 1e-07	< 1e-07	205.815	134.957	1.52504	238424_at	ADAL	adenosine deaminase-like
49	< 1e-07	< 1e-07	147.178	298.558	-2.02856	228423_at	MAP9	microtubule-associated protein 9
50	< 1e-07	< 1e-07	634.859	1305.59	-2.05651	203510_at	MET	met proto-oncogene (hepatocyte growth factor receptor)
51	< 1e-07	< 1e-07	121.948	200.638	-1.64527	218578_at	CDC73	cell division cycle 73, Paf1/RNA polymerase II complex component, homolog (S. cerevisiae)
52	< 1e-07	< 1e-07	74.7857	170.349	-2.27782	225835_at	SLC12A2	solute carrier family 12 (sodium/potassium/chloride transporters), member 2
53	< 1e-07	< 1e-07	609.687	1012.12	-1.66006	218571_s_at	CHMP4A	chromatin modifying protein 4A
54	< 1e-07	< 1e-07	725.615	1436.81	-1.98013	213102_at	ACTR3	ARP3 actin-related protein 3 homolog (yeast)
55	< 1e-07	< 1e-07	936.605	2473.26	-2.64067	211980_at	COL4A1	collagen, type IV, alpha 1
56	< 1e-07	< 1e-07	247.293	630.201	-2.5484	227875_at	KLHL13	kelch-like 13 (Drosophila)
57	< 1e-07	< 1e-07	106.102	69.6507	1.52334	241454_at	NA	NA
58	< 1e-07	< 1e-07	32.0508	70.7949	-2.20884	241808_at	C8orf70	chromosome 8 open reading frame 70
59	< 1e-07	< 1e-07	75.1996	47.1585	1.59462	1552862_at	C1orf104	chromosome 1 open reading frame 104
60	< 1e-07	< 1e-07	15.2678	27.7243	-1.81587	32088_at	BLZF1	basic leucine zipper nuclear factor 1 (JEM-1)
61	< 1e-07	< 1e-07	90.1359	178.456	-1.97985	234295_at	DBR1	debranching enzyme homolog 1 (S. cerevisiae)
62	< 1e-07	< 1e-07	25.7141	54.2941	-2.11145	227801_at	TRIM59	tripartite motif-containing 59
63	< 1e-07	< 1e-07	61.3125	40.1449	1.52728	232199_at	PPP1R3F	protein phosphatase 1, regulatory (inhibitor) subunit 3F
64	< 1e-07	< 1e-07	211.863	570.984	-2.69507	224797_at	ARRDC3	arrestin domain containing 3
65	< 1e-07	< 1e-07	217.643	609.792	-2.8018	201843_s_at	EFEMP1	EGF-containing fibulin-like extracellular matrix protein 1
66	< 1e-07	< 1e-07	1185.63	2280.33	-1.9233	200891_s_at	SSR1	signal sequence receptor, alpha (translocon-associated protein alpha)
67	< 1e-07	< 1e-07	128.249	270.389	-2.10832	211764_s_at	UBE2D1	ubiquitin-conjugating enzyme E2D 1 (UBC4/5 homolog, yeast)
68	< 1e-07	< 1e-07	129.955	258.317	-1.98774	203077_s_at	SMAD2	SMAD family member 2
69	< 1e-07	< 1e-07	523.64	918.15	-1.7534	226518_at	KCTD10	potassium channel tetramerisation domain containing 10
70	< 1e-07	< 1e-07	445.24	821.445	-1.84495	218095_s_at	TMEM165	transmembrane protein 165
71	< 1e-07	< 1e-07	175.642	303.285	-1.72673	213301_x_at	TRIM24	tripartite motif-containing 24
72	< 1e-07	< 1e-07	36.5872	142.812	-3.90334	227140_at	NA	NA
73	< 1e-07	< 1e-07	462.98	1038.11	-2.24224	225232_at	MTMR12	myotubularin related protein 12
74	< 1e-07	< 1e-07	196.014	420.662	-2.14608	213251_at	SMARCA5	SWI/SNF related, matrix associated, actin dependent regulator of chromatin, subfamily a, member 5
75	< 1e-07	< 1e-07	132.37	360.704	-2.72498	206600_s_at	SLC16A5	solute carrier family 16, member 5 (monocarboxylic acid transporter 6)
76	< 1e-07	< 1e-07	192.044	365.133	-1.9013	218256_s_at	NUP54	nucleoporin 54kDa
77	< 1e-07	< 1e-07	77.8142	134.057	-1.72279	224925_at	PREX1	phosphatidylinositol 3,4,5-trisphosphate-dependent RAC exchanger 1
78	< 1e-07	< 1e-07	24.7196	69.2094	-2.79978	219787_s_at	ECT2	epithelial cell transforming sequence 2 oncogene
79	< 1e-07	< 1e-07	52.3038	31.1936	1.67675	1561923_a_at	SF3B14	splicing factor 3B, 14 kDa subunit
80	< 1e-07	< 1e-07	127.485	218.312	-1.71245	229355_at	NA	NA
81	< 1e-07	< 1e-07	180.073	104.377	1.72523	239484_at	TRPM7	transient receptor potential cation channel, subfamily M, member 7
82	< 1e-07	< 1e-07	76.5899	117.806	-1.53814	230655_at	NA	NA
83	< 1e-07	< 1e-07	104.261	205.267	-1.96878	223491_at	COMMD2	COMM domain containing 2
84	< 1e-07	< 1e-07	30.1832	20.2837	1.48805	216665_s_at	TTTY2	testis-specific transcript, Y-linked 2
85	< 1e-07	< 1e-07	398.389	857.135	-2.1515	224788_at	ARF6	ADP-ribosylation factor 6
86	< 1e-07	< 1e-07	93.9703	40.8765	2.29888	234150_at	PLCL1	phospholipase C-like 1
87	< 1e-07	< 1e-07	407.254	796.255	-1.95518	212829_at	PIP4K2A	phosphatidylinositol-5-phosphate 4-kinase, type II, alpha
88	< 1e-07	< 1e-07	654.254	1165.23	-1.78101	209787_s_at	HMGN4	high mobility group nucleosomal binding domain 4
89	< 1e-07	< 1e-07	248.754	593.142	-2.38445	201722_s_at	GALNT1	UDP-N-acetyl-alpha-D-galactosamine:polypeptide N-acetylgalactosaminyltransferase 1 (GalNAc-T1)
90	< 1e-07	< 1e-07	737.576	1068.78	-1.44904	224675_at	MESDC2	mesoderm development candidate 2
91	< 1e-07	< 1e-07	107.033	189.188	-1.76756	205006_s_at	NMT2	N-myristoyltransferase 2
92	< 1e-07	< 1e-07	309.029	599.29	-1.93927	219157_at	KLHL2	kelch-like 2, Mayven (Drosophila)
93	< 1e-07	< 1e-07	174.745	289.667	-1.65766	219378_at	NARG1L	NMDA receptor regulated 1-like
94	< 1e-07	< 1e-07	183.561	356.606	-1.94271	202666_s_at	ACTL6A	actin-like 6A
95	< 1e-07	< 1e-07	72.6633	237.356	-3.26652	203780_at	MPZL2	myelin protein zero-like 2
96	< 1e-07	< 1e-07	20.2065	34.9911	-1.73168	231215_at	NA	NA
97	< 1e-07	< 1e-07	103.762	287.662	-2.77234	224974_at	SUDS3	suppressor of defective silencing 3 homolog (S. cerevisiae)
98	< 1e-07	< 1e-07	114.877	336.935	-2.93301	209187_at	DR1	down-regulator of transcription 1, TBP-binding (negative cofactor 2)
99	< 1e-07	< 1e-07	230.123	482.901	-2.09845	225133_at	NA	NA
100	< 1e-07	< 1e-07	83.3128	150.317	-1.80424	238739_at	NA	NA
101	< 1e-07	< 1e-07	531.389	952.446	-1.79237	201218_at	CTBP2	C-terminal binding protein 2
102	< 1e-07	< 1e-07	379.673	648.99	-1.70934	222516_at	AP3M1	adaptor-related protein complex 3, mu 1 subunit
103	< 1e-07	< 1e-07	157.916	305.072	-1.93186	212873_at	HMHA1	histocompatibility (minor) HA-1
104	< 1e-07	< 1e-07	90.5666	208.367	-2.30071	218545_at	CCDC91	coiled-coil domain containing 91
105	< 1e-07	< 1e-07	113.885	236.313	-2.07501	220643_s_at	FAIM	Fas apoptotic inhibitory molecule
106	< 1e-07	< 1e-07	60.4479	132.502	-2.192	228185_at	ZNF25	zinc finger protein 25
107	< 1e-07	< 1e-07	433.965	1053.99	-2.42875	223047_at	CMTM6	CKLF-like MARVEL transmembrane domain containing 6
108	< 1e-07	< 1e-07	14.3201	26.0451	-1.81877	239768_x_at	NA	NA
109	< 1e-07	< 1e-07	124.192	293.192	-2.36079	222294_s_at	RAB27A	RAB27A, member RAS oncogene family
110	< 1e-07	< 1e-07	315.915	620.577	-1.96438	201177_s_at	SAE2	SUMO1 activating enzyme subunit 2
111	< 1e-07	< 1e-07	44.6524	29.1455	1.53205	244769_at	FLJ33630	hypothetical protein LOC644873
112	< 1e-07	< 1e-07	203.061	122.452	1.6583	1560131_at	NA	NA
113	< 1e-07	< 1e-07	539.613	1113.21	-2.06297	209684_at	RIN2	Ras and Rab interactor 2
114	< 1e-07	< 1e-07	171.36	102.432	1.67291	224991_at	CMIP	c-Maf-inducing protein
115	< 1e-07	< 1e-07	182.007	311.766	-1.71293	204053_x_at	PTEN	phosphatase and tensin homolog (mutated in multiple advanced cancers 1)
116	< 1e-07	< 1e-07	187.314	572.832	-3.05813	202430_s_at	PLSCR1	phospholipid scramblase 1
117	< 1e-07	< 1e-07	49.8844	97.3946	-1.9524	235675_at	DHFRL1	dihydrofolate reductase-like 1
118	< 1e-07	< 1e-07	157.933	241.25	-1.52755	1569030_s_at	NUB1	negative regulator of ubiquitin-like proteins 1
119	< 1e-07	< 1e-07	121.683	284.616	-2.33899	225421_at	ACY1L2	aminoacylase 1-like 2
120	< 1e-07	< 1e-07	166.249	577.527	-3.47387	206332_s_at	IFI16	interferon, gamma-inducible protein 16
121	< 1e-07	< 1e-07	131.64	269.993	-2.051	238034_at	CANX	calnexin
122	< 1e-07	< 1e-07	94.0793	132.411	-1.40744	32723_at	CSTF1	cleavage stimulation factor, 3@#$%& pre-RNA, subunit 1, 50kDa
123	< 1e-07	< 1e-07	299.691	647.297	-2.15988	202720_at	TES	testis derived transcript (3 LIM domains)
124	< 1e-07	< 1e-07	371.281	611.285	-1.64642	221654_s_at	USP3	ubiquitin specific peptidase 3
125	< 1e-07	< 1e-07	358.291	909.655	-2.53887	213923_at	RAP2B	RAP2B, member of RAS oncogene family
126	< 1e-07	< 1e-07	52.2283	107.798	-2.06398	213882_at	TM2D1	TM2 domain containing 1
127	< 1e-07	< 1e-07	170.498	306.089	-1.79527	211137_s_at	ATP2C1	ATPase, Ca++ transporting, type 2C, member 1
128	< 1e-07	< 1e-07	186.05	342.128	-1.83891	217492_s_at	PTENP1	phosphatase and tensin homolog (mutated in multiple advanced cancers 1), pseudogene 1
129	< 1e-07	< 1e-07	99.0535	181.954	-1.83692	219037_at	RRP15	ribosomal RNA processing 15 homolog (S. cerevisiae)
130	< 1e-07	< 1e-07	223.08	456.335	-2.04561	203211_s_at	MTMR2	myotubularin related protein 2
131	< 1e-07	< 1e-07	57.625	128.497	-2.22988	227255_at	PDIK1L	PDLIM1 interacting kinase 1 like
132	< 1e-07	< 1e-07	300.137	690.952	-2.30212	213168_at	SP3	Sp3 transcription factor
133	< 1e-07	< 1e-07	439.95	875.875	-1.99085	209476_at	TXNDC1	thioredoxin domain containing 1
134	< 1e-07	< 1e-07	338.103	755.009	-2.23307	209112_at	CDKN1B	cyclin-dependent kinase inhibitor 1B (p27, Kip1)
135	< 1e-07	< 1e-07	203.836	457.632	-2.2451	212824_at	FUBP3	far upstream element (FUSE) binding protein 3
136	< 1e-07	< 1e-07	360.362	657.687	-1.82507	213857_s_at	CD47	CD47 molecule
137	< 1e-07	< 1e-07	141.383	99.7719	1.41706	238572_at	MGC16211	hypothetical protein MGC16211
138	< 1e-07	< 1e-07	22.7642	35.4477	-1.55717	204146_at	RAD51AP1	RAD51 associated protein 1
139	< 1e-07	< 1e-07	91.185	43.086	2.11635	207693_at	CACNB4	calcium channel, voltage-dependent, beta 4 subunit
140	< 1e-07	< 1e-07	239.271	463.425	-1.93682	200864_s_at	RAB11A	RAB11A, member RAS oncogene family
141	< 1e-07	< 1e-07	70.4954	155.688	-2.20849	223089_at	VEZT	vezatin, adherens junctions transmembrane protein
142	< 1e-07	< 1e-07	545.441	1030.63	-1.88954	221749_at	YTHDF3	YTH domain family, member 3
143	< 1e-07	< 1e-07	454.55	308.557	1.47315	211454_x_at	FKSG49	FKSG49
144	< 1e-07	< 1e-07	80.5061	50.073	1.60778	240561_at	MBNL3	muscleblind-like 3 (Drosophila)
145	< 1e-07	< 1e-07	105.681	227.054	-2.14848	202208_s_at	ARL4C	ADP-ribosylation factor-like 4C
146	< 1e-07	< 1e-07	292.595	610.74	-2.08732	202370_s_at	CBFB	core-binding factor, beta subunit
147	< 1e-07	< 1e-07	54.2288	106.239	-1.9591	221782_at	DNAJC10	DnaJ (Hsp40) homolog, subfamily C, member 10
148	< 1e-07	< 1e-07	225.215	463.883	-2.05973	223288_at	USP38	ubiquitin specific peptidase 38
149	< 1e-07	< 1e-07	264.733	609.212	-2.30124	211675_s_at	MDFIC	MyoD family inhibitor domain containing
150	< 1e-07	< 1e-07	327.817	876.822	-2.67473	224894_at	YAP1	Yes-associated protein 1, 65kDa
151	< 1e-07	< 1e-07	271.088	543.47	-2.00477	209206_at	SEC22B	SEC22 vesicle trafficking protein homolog B (S. cerevisiae)
152	< 1e-07	< 1e-07	521.545	795.109	-1.52453	202362_at	RAP1A	RAP1A, member of RAS oncogene family
153	< 1e-07	< 1e-07	49.5673	188.766	-3.80828	204959_at	MNDA	myeloid cell nuclear differentiation antigen
154	< 1e-07	< 1e-07	104.074	221.48	-2.1281	221193_s_at	ZCCHC10	zinc finger, CCHC domain containing 10
155	< 1e-07	< 1e-07	140.236	460.292	-3.28227	235964_x_at	C20orf118	chromosome 20 open reading frame 118
156	< 1e-07	< 1e-07	251.974	389.735	-1.54673	223370_at	PLEKHA3	pleckstrin homology domain containing, family A (phosphoinositide binding specific) member 3
157	< 1e-07	< 1e-07	45.5246	143.809	-3.15893	203302_at	DCK	deoxycytidine kinase
158	< 1e-07	< 1e-07	168.462	336.57	-1.9979	202946_s_at	BTBD3	BTB (POZ) domain containing 3
159	< 1e-07	< 1e-07	141.044	276.293	-1.95891	222396_at	HN1	hematological and neurological expressed 1
160	< 1e-07	< 1e-07	1225.82	1802.36	-1.47033	200090_at	FNTA	farnesyltransferase, CAAX box, alpha
161	< 1e-07	< 1e-07	97.319	161.623	-1.66075	209935_at	ATP2C1	ATPase, Ca++ transporting, type 2C, member 1
162	< 1e-07	< 1e-07	78.7586	181.434	-2.30367	226337_at	SCYL1BP1	SCY1-like 1 binding protein 1
163	< 1e-07	< 1e-07	202.967	342.137	-1.68568	213754_s_at	PAIP1	poly(A) binding protein interacting protein 1
164	< 1e-07	< 1e-07	719.802	1125.62	-1.56379	217758_s_at	TM9SF3	transmembrane 9 superfamily member 3
165	< 1e-07	< 1e-07	26.6177	19.1297	1.39143	244001_at	NAP1L4	nucleosome assembly protein 1-like 4
166	< 1e-07	< 1e-07	578.089	1336.83	-2.3125	202727_s_at	IFNGR1	interferon gamma receptor 1
167	< 1e-07	< 1e-07	74.7433	126.886	-1.69762	235143_at	SLC10A7	solute carrier family 10 (sodium/bile acid cotransporter family), member 7
168	< 1e-07	< 1e-07	403.754	743.221	-1.84078	224850_at	ATAD1	ATPase family, AAA domain containing 1
169	< 1e-07	< 1e-07	55.4185	162.522	-2.93263	203485_at	RTN1	reticulon 1
170	< 1e-07	< 1e-07	448.682	1004.2	-2.23812	225406_at	TWSG1	twisted gastrulation homolog 1 (Drosophila)
171	< 1e-07	< 1e-07	332.839	488.36	-1.46726	212491_s_at	DNAJC8	DnaJ (Hsp40) homolog, subfamily C, member 8
172	< 1e-07	< 1e-07	101.305	213.213	-2.10466	215716_s_at	ATP2B1	ATPase, Ca++ transporting, plasma membrane 1
173	< 1e-07	< 1e-07	179.631	569.737	-3.17171	208966_x_at	IFI16	interferon, gamma-inducible protein 16
174	< 1e-07	< 1e-07	105.245	66.4212	1.58451	242780_at	VAPA	VAMP (vesicle-associated membrane protein)-associated protein A, 33kDa
175	< 1e-07	< 1e-07	63.092	169.524	-2.68693	1552316_a_at	GIMAP1	GTPase, IMAP family member 1
176	< 1e-07	< 1e-07	45.7083	104.676	-2.29009	222062_at	IL27RA	interleukin 27 receptor, alpha
177	< 1e-07	< 1e-07	52.953	175.279	-3.31009	218499_at	RP6-213H19.1	serine/threonine protein kinase MST4
178	< 1e-07	< 1e-07	865.714	1385.37	-1.60027	210466_s_at	SERBP1	SERPINE1 mRNA binding protein 1
179	< 1e-07	< 1e-07	129.996	203.754	-1.56738	1553957_at	ZNF564	zinc finger protein 564
180	< 1e-07	< 1e-07	126.589	259.507	-2.05	229074_at	NA	NA
181	< 1e-07	< 1e-07	368.575	738.238	-2.00295	221918_at	PCTK2	PCTAIRE protein kinase 2
182	< 1e-07	< 1e-07	97.9653	71.2434	1.37508	220904_at	C6orf208	chromosome 6 open reading frame 208
183	< 1e-07	< 1e-07	30.7824	86.9187	-2.82364	229419_at	FBXW7	F-box and WD repeat domain containing 7
184	< 1e-07	< 1e-07	124.33	267.289	-2.14983	201437_s_at	EIF4E	eukaryotic translation initiation factor 4E
185	< 1e-07	< 1e-07	158.925	291.565	-1.83461	227630_at	NA	NA
186	< 1e-07	< 1e-07	23.2707	52.2291	-2.24441	213906_at	MYBL1	v-myb myeloblastosis viral oncogene homolog (avian)-like 1
187	< 1e-07	< 1e-07	110.862	225.987	-2.03844	240592_at	LCORL	ligand dependent nuclear receptor corepressor-like
188	< 1e-07	< 1e-07	92.5027	156.318	-1.68987	228700_at	NA	NA
189	< 1e-07	< 1e-07	100.212	170.462	-1.70102	236027_at	C10orf78	chromosome 10 open reading frame 78
190	< 1e-07	< 1e-07	189.383	461.417	-2.43642	209422_at	PHF20	PHD finger protein 20
191	< 1e-07	< 1e-07	79.3367	160.677	-2.02525	227187_at	NA	NA
192	< 1e-07	< 1e-07	259.716	469.139	-1.80635	204342_at	SLC25A24	solute carrier family 25 (mitochondrial carrier; phosphate carrier), member 24
193	< 1e-07	< 1e-07	31.804	63.3231	-1.99104	209198_s_at	SYT11	synaptotagmin XI
194	< 1e-07	< 1e-07	148.519	262.365	-1.76655	235074_at	SPRED1	sprouty-related, EVH1 domain containing 1
195	< 1e-07	< 1e-07	101.293	498.485	-4.92123	219607_s_at	MS4A4A	membrane-spanning 4-domains, subfamily A, member 4
196	< 1e-07	< 1e-07	1426.58	2119.89	-1.486	202371_at	TCEAL4	transcription elongation factor A (SII)-like 4
197	< 1e-07	< 1e-07	115.902	332.861	-2.87192	203739_at	ZNF217	zinc finger protein 217
198	< 1e-07	< 1e-07	92.4354	203.762	-2.20438	205003_at	DOCK4	dedicator of cytokinesis 4
199	< 1e-07	< 1e-07	337.487	603.31	-1.78765	225911_at	NPNT	nephronectin
200	< 1e-07	< 1e-07	136.585	343.966	-2.51833	229435_at	GLIS3	GLIS family zinc finger 3
201	< 1e-07	< 1e-07	661.538	1257.1	-1.90027	225284_at	LOC144871	hypothetical protein LOC144871
202	< 1e-07	< 1e-07	14.3496	22.3005	-1.55409	219294_at	CENPQ	centromere protein Q
203	< 1e-07	< 1e-07	115.796	214.816	-1.85512	221514_at	UTP14A	UTP14, U3 small nucleolar ribonucleoprotein, homolog A (yeast)
204	< 1e-07	< 1e-07	305.978	902.99	-2.95116	235529_x_at	C20orf118	chromosome 20 open reading frame 118
205	< 1e-07	< 1e-07	157.528	396.23	-2.5153	225295_at	SLC39A10	solute carrier family 39 (zinc transporter), member 10
206	< 1e-07	< 1e-07	172.812	397.857	-2.30226	225785_at	REEP3	receptor accessory protein 3
207	< 1e-07	< 1e-07	200.317	380.656	-1.90027	204160_s_at	ENPP4	ectonucleotide pyrophosphatase/phosphodiesterase 4 (putative function)
208	< 1e-07	< 1e-07	265.049	448.669	-1.69278	219083_at	SHQ1	SHQ1 homolog (S. cerevisiae)
209	< 1e-07	< 1e-07	211.148	588.986	-2.78944	226621_at	FGG	fibrinogen gamma chain
210	< 1e-07	< 1e-07	30.4579	135.162	-4.43766	202901_x_at	CTSS	cathepsin S
211	< 1e-07	< 1e-07	22.9725	43.4503	-1.8914	211343_s_at	COL13A1	collagen, type XIII, alpha 1
212	< 1e-07	< 1e-07	196.222	133.386	1.47108	220243_at	ZBTB44	zinc finger and BTB domain containing 44
213	< 1e-07	< 1e-07	21.6389	52.7749	-2.43889	228438_at	TRPA1	transient receptor potential cation channel, subfamily A, member 1
214	< 1e-07	< 1e-07	303.33	640.178	-2.1105	202620_s_at	PLOD2	procollagen-lysine, 2-oxoglutarate 5-dioxygenase 2
215	< 1e-07	< 1e-07	316.842	534.384	-1.68659	213019_at	RANBP6	RAN binding protein 6
216	< 1e-07	< 1e-07	299.54	612.113	-2.04351	226000_at	CTTNBP2NL	CTTNBP2 N-terminal like
217	< 1e-07	< 1e-07	221.735	439.747	-1.98321	225433_at	GTF2A1	general transcription factor IIA, 1, 19/37kDa
218	< 1e-07	< 1e-07	115.276	201.922	-1.75165	231779_at	IRAK2	interleukin-1 receptor-associated kinase 2
219	< 1e-07	< 1e-07	67.8878	146.883	-2.16361	229256_at	PGM2L1	phosphoglucomutase 2-like 1
220	< 1e-07	< 1e-07	40.2771	72.4514	-1.79882	235436_at	NA	NA
221	< 1e-07	< 1e-07	37.9052	73.8234	-1.94758	211760_s_at	VAMP4	vesicle-associated membrane protein 4
222	< 1e-07	< 1e-07	506.618	893.915	-1.76448	224985_at	NA	NA
223	< 1e-07	< 1e-07	227.252	349.028	-1.53586	224789_at	WDR40A	WD repeat domain 40A
224	< 1e-07	< 1e-07	436.644	831.733	-1.90483	227391_x_at	LRRFIP1	leucine rich repeat (in FLII) interacting protein 1
225	< 1e-07	< 1e-07	197.441	381.996	-1.93474	225501_at	PHF6	PHD finger protein 6
226	< 1e-07	< 1e-07	1240.32	2038.89	-1.64384	208374_s_at	CAPZA1	capping protein (actin filament) muscle Z-line, alpha 1
227	< 1e-07	< 1e-07	215.091	382.33	-1.77753	235812_at	TMEM188	transmembrane protein 188
228	< 1e-07	< 1e-07	197.643	420.592	-2.12804	208877_at	PAK2	p21 (CDKN1A)-activated kinase 2
229	< 1e-07	< 1e-07	26.3896	54.2227	-2.0547	52285_f_at	CEP76	centrosomal protein 76kDa
230	< 1e-07	< 1e-07	89.8954	59.6862	1.50613	1562456_at	NA	NA
231	< 1e-07	< 1e-07	342.202	735.258	-2.14861	201132_at	HNRPH2	heterogeneous nuclear ribonucleoprotein H2 (H@#$%&)
232	< 1e-07	< 1e-07	144.399	332.518	-2.30277	225889_at	AEBP2	AE binding protein 2
233	< 1e-07	< 1e-07	470.699	795.656	-1.69037	213682_at	NUP50	nucleoporin 50kDa
234	< 1e-07	< 1e-07	154.508	326.673	-2.11428	225707_at	ARL6IP6	ADP-ribosylation-like factor 6 interacting protein 6
235	< 1e-07	< 1e-07	33.0049	63.2923	-1.91767	203840_at	BLZF1	basic leucine zipper nuclear factor 1 (JEM-1)
236	< 1e-07	< 1e-07	610.121	956.547	-1.5678	201934_at	WDR82	WD repeat domain 82
237	< 1e-07	< 1e-07	394.175	653.125	-1.65694	209056_s_at	CDC5L	CDC5 cell division cycle 5-like (S. pombe)
238	< 1e-07	< 1e-07	132.21	238.148	-1.80129	221750_at	HMGCS1	3-hydroxy-3-methylglutaryl-Coenzyme A synthase 1 (soluble)
239	< 1e-07	< 1e-07	220.26	436.536	-1.98191	204872_at	TLE4	transducin-like enhancer of split 4 (E(sp1) homolog, Drosophila)
240	< 1e-07	< 1e-07	185.628	333.03	-1.79407	212984_at	ATF2	activating transcription factor 2
241	< 1e-07	< 1e-07	60.9045	34.4549	1.76766	241631_at	FLJ10357	hypothetical protein FLJ10357
242	< 1e-07	< 1e-07	166.439	358.966	-2.15674	201424_s_at	CUL4A	cullin 4A
243	< 1e-07	< 1e-07	157.152	277.058	-1.76299	229043_at	PAPD5	PAP associated domain containing 5
244	< 1e-07	< 1e-07	795.979	1242.77	-1.56132	231870_s_at	NMD3	NMD3 homolog (S. cerevisiae)
245	< 1e-07	< 1e-07	167.05	657.279	-3.93461	223343_at	MS4A7	membrane-spanning 4-domains, subfamily A, member 7
246	< 1e-07	< 1e-07	329.632	589.421	-1.78812	202211_at	ARFGAP3	ADP-ribosylation factor GTPase activating protein 3
247	< 1e-07	< 1e-07	292.928	499.277	-1.70444	226816_s_at	KIAA1143	KIAA1143
248	< 1e-07	< 1e-07	356.266	730.592	-2.05069	225174_at	DNAJC10	DnaJ (Hsp40) homolog, subfamily C, member 10
249	< 1e-07	< 1e-07	192.197	340.08	-1.76944	202786_at	STK39	serine threonine kinase 39 (STE20/SPS1 homolog, yeast)
250	< 1e-07	< 1e-07	157.775	372.212	-2.35912	209723_at	SERPINB9	serpin peptidase inhibitor, clade B (ovalbumin), member 9
251	< 1e-07	< 1e-07	118.935	231.069	-1.94282	223144_s_at	C6orf166	chromosome 6 open reading frame 166
252	< 1e-07	< 1e-07	149.788	269.772	-1.80103	218395_at	ACTR6	ARP6 actin-related protein 6 homolog (yeast)
253	< 1e-07	< 1e-07	1943.39	3637.39	-1.87168	200989_at	HIF1A	hypoxia-inducible factor 1, alpha subunit (basic helix-loop-helix transcription factor)
254	< 1e-07	< 1e-07	95.8316	157.718	-1.64578	239843_at	RIT1	Ras-like without CAAX 1
255	< 1e-07	< 1e-07	93.262	195.792	-2.09938	218611_at	IER5	immediate early response 5
256	< 1e-07	< 1e-07	592.269	934.954	-1.5786	223096_at	NOP5/NOP58	nucleolar protein NOP5/NOP58
257	< 1e-07	< 1e-07	161.325	335.853	-2.08184	226425_at	CLIP4	CAP-GLY domain containing linker protein family, member 4
258	< 1e-07	< 1e-07	26.5973	45.9297	-1.72685	215307_at	ZNF529	zinc finger protein 529
259	< 1e-07	< 1e-07	453.653	861.074	-1.89809	202907_s_at	NBN	nibrin
260	< 1e-07	< 1e-07	584.561	1049.32	-1.79505	209656_s_at	TMEM47	transmembrane protein 47
261	< 1e-07	< 1e-07	97.246	218.005	-2.24179	204396_s_at	GRK5	G protein-coupled receptor kinase 5
262	< 1e-07	< 1e-07	39.6617	78.8808	-1.98884	239346_at	TCTN2	tectonic family member 2
263	< 1e-07	< 1e-07	38.8063	27.1463	1.42952	229658_at	BAZ1B	bromodomain adjacent to zinc finger domain, 1B
264	< 1e-07	< 1e-07	1232.56	2843.18	-2.30673	209118_s_at	TUBA1A	tubulin, alpha 1a
265	< 1e-07	< 1e-07	132.333	416.415	-3.14672	202207_at	ARL4C	ADP-ribosylation factor-like 4C
266	< 1e-07	< 1e-07	21.4255	15.2938	1.40093	237780_at	NA	NA
267	< 1e-07	< 1e-07	197.021	112.554	1.75045	240443_at	NA	NA
268	< 1e-07	< 1e-07	442.772	680.718	-1.5374	203581_at	RAB4A	RAB4A, member RAS oncogene family
269	< 1e-07	< 1e-07	126.615	323.581	-2.55563	226392_at	RASA2	RAS p21 protein activator 2
270	< 1e-07	< 1e-07	173.594	268.604	-1.54732	203744_at	HMGB3	high-mobility group box 3
271	< 1e-07	< 1e-07	293.646	625.033	-2.12853	226939_at	CPEB2	cytoplasmic polyadenylation element binding protein 2
272	< 1e-07	< 1e-07	58.7777	121.028	-2.05908	203493_s_at	CEP57	centrosomal protein 57kDa
273	< 1e-07	< 1e-07	223.355	399.552	-1.78887	1553979_at	NA	NA
274	< 1e-07	< 1e-07	384.745	727.982	-1.89212	222543_at	DERL1	Der1-like domain family, member 1
275	< 1e-07	< 1e-07	139.178	317.325	-2.28	209451_at	TANK	TRAF family member-associated NFKB activator
276	< 1e-07	< 1e-07	348.301	724.546	-2.08023	201528_at	RPA1	replication protein A1, 70kDa
277	< 1e-07	< 1e-07	121.552	229.667	-1.88946	227288_at	P18SRP	P18SRP protein
278	< 1e-07	< 1e-07	227.831	579.065	-2.54164	226810_at	NA	NA
279	< 1e-07	< 1e-07	199.791	489.854	-2.45183	219161_s_at	CKLF	chemokine-like factor
280	< 1e-07	< 1e-07	53.1662	114.79	-2.15908	1569129_s_at	NA	NA
281	< 1e-07	< 1e-07	120.426	248.839	-2.06633	235767_x_at	NA	NA
282	< 1e-07	< 1e-07	128.274	87.9325	1.45878	219808_at	SCLY	selenocysteine lyase
283	< 1e-07	< 1e-07	17.2625	11.3908	1.51548	1568190_at	GOT1	glutamic-oxaloacetic transaminase 1, soluble (aspartate aminotransferase 1)
284	< 1e-07	< 1e-07	20.2883	78.0481	-3.84695	205269_at	LCP2	lymphocyte cytosolic protein 2 (SH2 domain containing leukocyte protein of 76kDa)
285	< 1e-07	< 1e-07	126.793	251.08	-1.98023	203693_s_at	E2F3	E2F transcription factor 3
286	< 1e-07	< 1e-07	199.305	487.374	-2.44537	226272_at	NA	NA
287	< 1e-07	< 1e-07	231.908	533.077	-2.29866	1558956_s_at	IFT80	intraflagellar transport 80 homolog (Chlamydomonas)
288	< 1e-07	< 1e-07	20.6553	12.4833	1.65464	206835_at	STATH	statherin
289	< 1e-07	< 1e-07	103.855	285.18	-2.74595	209307_at	SWAP70	SWAP-70 protein
290	< 1e-07	< 1e-07	106.39	207.619	-1.95149	202569_s_at	MARK3	MAP/microtubule affinity-regulating kinase 3
291	< 1e-07	< 1e-07	478.998	1017.41	-2.12403	225512_at	ZBTB38	zinc finger and BTB domain containing 38
292	< 1e-07	< 1e-07	1084.47	1714.39	-1.58086	201238_s_at	CAPZA2	capping protein (actin filament) muscle Z-line, alpha 2
293	< 1e-07	< 1e-07	73.1194	146.807	-2.00777	202611_s_at	MED14	mediator complex subunit 14
294	< 1e-07	< 1e-07	26.0915	49.445	-1.89506	242560_at	FANCD2	Fanconi anemia, complementation group D2
295	< 1e-07	< 1e-07	132.776	194.724	-1.46656	224638_at	UNQ1887	signal peptide peptidase 3
296	< 1e-07	< 1e-07	233.152	421.462	-1.80767	218239_s_at	GTPBP4	GTP binding protein 4
297	< 1e-07	< 1e-07	87.9179	139.505	-1.58677	211464_x_at	CASP6	caspase 6, apoptosis-related cysteine peptidase
298	< 1e-07	< 1e-07	89.4584	195.121	-2.18113	229174_at	C3orf38	chromosome 3 open reading frame 38
299	< 1e-07	< 1e-07	295.894	574.441	-1.94138	229120_s_at	C1orf56	chromosome 1 open reading frame 56
300	< 1e-07	< 1e-07	46.5249	30.5206	1.52438	233027_at	RPS2	ribosomal protein S2
301	< 1e-07	< 1e-07	47.1206	164.744	-3.49621	226641_at	ANKRD44	ankyrin repeat domain 44
302	< 1e-07	< 1e-07	285.256	519.339	-1.8206	201042_at	TGM2	transglutaminase 2 (C polypeptide, protein-glutamine-gamma-glutamyltransferase)
303	< 1e-07	< 1e-07	29.6928	62.4009	-2.10155	225385_s_at	HNRPLL	heterogeneous nuclear ribonucleoprotein L-like
304	< 1e-07	< 1e-07	3383.23	5267.79	-1.55703	217982_s_at	MORF4L1	mortality factor 4 like 1
305	< 1e-07	< 1e-07	23.2088	41.4538	-1.78612	235122_at	NA	NA
306	< 1e-07	< 1e-07	64.1704	46.6054	1.37689	1564598_a_at	VWA3B	von Willebrand factor A domain containing 3B
307	< 1e-07	< 1e-07	83.2279	168.21	-2.02107	222654_at	IMPAD1	inositol monophosphatase domain containing 1
308	< 1e-07	< 1e-07	133.218	369.162	-2.77112	224964_s_at	GNG2	guanine nucleotide binding protein (G protein), gamma 2
309	< 1e-07	< 1e-07	199.217	346.465	-1.73913	203956_at	MORC2	MORC family CW-type zinc finger 2
310	< 1e-07	< 1e-07	207.442	625.333	-3.0145	204438_at	MRC1	mannose receptor, C type 1
311	< 1e-07	< 1e-07	91.8503	207.656	-2.26081	221561_at	SOAT1	sterol O-acyltransferase (acyl-Coenzyme A: cholesterol acyltransferase) 1
312	< 1e-07	< 1e-07	279.128	646.568	-2.31638	226326_at	PCGF5	polycomb group ring finger 5
313	< 1e-07	< 1e-07	1034.47	1737.03	-1.67915	40189_at	SET	SET translocation (myeloid leukemia-associated)
314	< 1e-07	< 1e-07	90.712	291.898	-3.21785	232024_at	GIMAP2	GTPase, IMAP family member 2
315	< 1e-07	< 1e-07	1085.77	1855.68	-1.7091	201542_at	SAR1A	SAR1 gene homolog A (S. cerevisiae)
316	< 1e-07	< 1e-07	20.3056	85.4019	-4.20583	1559584_a_at	C16orf54	chromosome 16 open reading frame 54
317	< 1e-07	< 1e-07	304.13	622.416	-2.04655	225086_at	FAM98B	family with sequence similarity 98, member B
318	< 1e-07	< 1e-07	191.324	411.518	-2.15089	202820_at	AHR	aryl hydrocarbon receptor
319	< 1e-07	< 1e-07	705.204	1197.52	-1.69812	208865_at	CSNK1A1	casein kinase 1, alpha 1
320	< 1e-07	< 1e-07	120.609	70.6078	1.70815	241376_at	NA	NA
321	< 1e-07	< 1e-07	52.1682	92.7017	-1.77698	210054_at	C4orf15	chromosome 4 open reading frame 15
322	< 1e-07	< 1e-07	105.808	204.965	-1.93715	202034_x_at	RB1CC1	RB1-inducible coiled-coil 1
323	< 1e-07	< 1e-07	30.695	51.6495	-1.68267	235092_at	KCTD1	potassium channel tetramerisation domain containing 1
324	< 1e-07	< 1e-07	44.0789	77.5907	-1.76027	214700_x_at	RIF1	RAP1 interacting factor homolog (yeast)
325	< 1e-07	< 1e-07	18.1822	27.9582	-1.53767	224175_s_at	TRIM34	tripartite motif-containing 34
326	< 1e-07	< 1e-07	706.407	1762.9	-2.49559	213693_s_at	MUC1	mucin 1, cell surface associated
327	< 1e-07	< 1e-07	797.238	1300.09	-1.63074	224691_at	NA	NA
328	< 1e-07	< 1e-07	884.206	1766.05	-1.99733	202603_at	NA	NA
329	< 1e-07	< 1e-07	25.3619	50.4097	-1.98761	47550_at	LZTS1	leucine zipper, putative tumor suppressor 1
330	< 1e-07	< 1e-07	326.966	494.011	-1.51089	225976_at	BTF3L4	basic transcription factor 3-like 4
331	< 1e-07	< 1e-07	97.6531	193.727	-1.98382	230093_at	RSPH1	radial spoke head 1 homolog (Chlamydomonas)
332	< 1e-07	< 1e-07	76.7695	199	-2.59218	204222_s_at	GLIPR1	GLI pathogenesis-related 1 (glioma)
333	< 1e-07	< 1e-07	688.903	1206.57	-1.75144	224761_at	GNA13	guanine nucleotide binding protein (G protein), alpha 13
334	< 1e-07	< 1e-07	183.251	118.858	1.54177	228208_x_at	ZNF354C	zinc finger protein 354C
335	< 1e-07	< 1e-07	122.168	204.831	-1.67663	234984_at	NEDD1	neural precursor cell expressed, developmentally down-regulated 1
336	< 1e-07	< 1e-07	234.692	500.849	-2.13407	225367_at	PGM2	phosphoglucomutase 2
337	< 1e-07	< 1e-07	256.991	697.729	-2.71499	226374_at	CXADR	coxsackie virus and adenovirus receptor
338	< 1e-07	< 1e-07	402.438	679.441	-1.68831	203075_at	SMAD2	SMAD family member 2
339	< 1e-07	< 1e-07	40.6196	27.4766	1.47834	216062_at	CD44	CD44 molecule (Indian blood group)
340	< 1e-07	< 1e-07	311.319	640.452	-2.05722	226633_at	RAB8B	RAB8B, member RAS oncogene family
341	< 1e-07	< 1e-07	45.0626	72.6665	-1.61257	222558_at	P15RS	hypothetical protein FLJ10656
342	< 1e-07	< 1e-07	81.3789	127.736	-1.56965	224392_s_at	OPN3	opsin 3 (encephalopsin, panopsin)
343	< 1e-07	< 1e-07	1391.67	2339.49	-1.68107	224731_at	HMGB1	high-mobility group box 1
344	< 1e-07	< 1e-07	165.922	298.523	-1.79917	208918_s_at	NADK	NAD kinase
345	< 1e-07	< 1e-07	582.536	874.301	-1.50085	216304_x_at	YME1L1	YME1-like 1 (S. cerevisiae)
346	< 1e-07	< 1e-07	1530.59	2475.27	-1.6172	200761_s_at	ARL6IP5	ADP-ribosylation-like factor 6 interacting protein 5
347	< 1e-07	< 1e-07	243.411	523.498	-2.15068	225227_at	NA	NA
348	< 1e-07	< 1e-07	225.139	427.356	-1.89819	225040_s_at	RPE	ribulose-5-phosphate-3-epimerase
349	< 1e-07	< 1e-07	151.35	286.494	-1.89292	224862_at	GNAQ	guanine nucleotide binding protein (G protein), q polypeptide
350	< 1e-07	< 1e-07	192.197	410.079	-2.13363	222673_x_at	FAM122B	family with sequence similarity 122B
351	< 1e-07	< 1e-07	102.323	70.7374	1.44652	229939_at	FLJ35220	hypothetical protein FLJ35220
352	< 1e-07	< 1e-07	1177.56	2814.05	-2.38973	203868_s_at	VCAM1	vascular cell adhesion molecule 1
353	< 1e-07	< 1e-07	216.049	543.661	-2.51637	212636_at	QKI	quaking homolog, KH domain RNA binding (mouse)
354	< 1e-07	< 1e-07	480.873	1051.47	-2.18659	214329_x_at	TNFSF10	tumor necrosis factor (ligand) superfamily, member 10
355	< 1e-07	< 1e-07	93.9677	233.032	-2.47991	225021_at	ZNF532	zinc finger protein 532
356	< 1e-07	< 1e-07	62.1342	38.7275	1.60439	228083_at	CACNA2D4	calcium channel, voltage-dependent, alpha 2/delta subunit 4
357	< 1e-07	< 1e-07	38.8433	27.3375	1.42088	239103_at	FLJ20489	hypothetical protein FLJ20489
358	< 1e-07	< 1e-07	66.5373	133.001	-1.99889	1568955_at	SRGAP2P1	SLIT-ROBO Rho GTPase activating protein 2 pseudogene 1
359	< 1e-07	< 1e-07	81.9617	191.404	-2.33528	212569_at	SMCHD1	structural maintenance of chromosomes flexible hinge domain containing 1
360	< 1e-07	< 1e-07	122.829	259.742	-2.11467	202693_s_at	STK17A	serine/threonine kinase 17a
361	< 1e-07	< 1e-07	44.7824	81.1711	-1.81257	224308_s_at	INTS2	integrator complex subunit 2
362	< 1e-07	< 1e-07	68.4968	44.6406	1.53441	215975_x_at	GK	glycerol kinase
363	< 1e-07	< 1e-07	462.809	861.605	-1.86168	225563_at	PAN3	PAN3 polyA specific ribonuclease subunit homolog (S. cerevisiae)
364	< 1e-07	< 1e-07	213.239	322.014	-1.51011	217834_s_at	SYNCRIP	synaptotagmin binding, cytoplasmic RNA interacting protein
365	< 1e-07	< 1e-07	78.1314	171.552	-2.19569	219540_at	ZNF267	zinc finger protein 267
366	< 1e-07	< 1e-07	351.094	553.164	-1.57554	209707_at	PIGK	phosphatidylinositol glycan anchor biosynthesis, class K
367	< 1e-07	< 1e-07	113.464	205.196	-1.80846	201297_s_at	MOBKL1B	MOB1, Mps One Binder kinase activator-like 1B (yeast)
368	< 1e-07	< 1e-07	91.5018	150.293	-1.64251	219359_at	ATHL1	ATH1, acid trehalase-like 1 (yeast)
369	< 1e-07	< 1e-07	655.618	1151.45	-1.75629	201795_at	LBR	lamin B receptor
370	< 1e-07	< 1e-07	451.374	919.466	-2.03704	202949_s_at	FHL2	four and a half LIM domains 2
371	< 1e-07	< 1e-07	424.917	681.499	-1.60384	202653_s_at	2010-03-07	membrane-associated ring finger (C3HC4) 7
372	< 1e-07	< 1e-07	135.411	253.451	-1.87172	225731_at	ANKRD50	ankyrin repeat domain 50
373	< 1e-07	< 1e-07	88.7015	424.668	-4.78761	226237_at	COL8A1	collagen, type VIII, alpha 1
374	< 1e-07	< 1e-07	135.757	323.735	-2.38467	227087_at	NA	NA
375	< 1e-07	< 1e-07	84.6562	137.184	-1.62048	201915_at	SEC63	SEC63 homolog (S. cerevisiae)
376	< 1e-07	< 1e-07	51.8274	32.9141	1.57462	241890_at	NA	NA
377	< 1e-07	< 1e-07	140.937	312.539	-2.21759	227761_at	MYO5A	myosin VA (heavy chain 12, myoxin)
378	< 1e-07	< 1e-07	48.5417	32.6156	1.4883	231095_at	NA	NA
379	< 1e-07	< 1e-07	120.863	173.559	-1.436	238711_s_at	ZNF148	zinc finger protein 148
380	< 1e-07	< 1e-07	44.592	92.1375	-2.06623	226837_at	SPRED1	sprouty-related, EVH1 domain containing 1
381	< 1e-07	< 1e-07	140.113	238.834	-1.70458	227150_at	MTF1	metal-regulatory transcription factor 1
382	< 1e-07	< 1e-07	410.735	1001.47	-2.43823	208636_at	ACTN1	actinin, alpha 1
383	< 1e-07	< 1e-07	99.4674	63.3194	1.57088	215761_at	DMXL2	Dmx-like 2
384	< 1e-07	< 1e-07	319.945	513.921	-1.60628	224861_at	GNAQ	guanine nucleotide binding protein (G protein), q polypeptide
385	< 1e-07	< 1e-07	41.4667	120.699	-2.91074	238668_at	NA	NA
386	< 1e-07	< 1e-07	59.1007	123.722	-2.09342	235027_at	NA	NA
387	< 1e-07	< 1e-07	58.7689	158.006	-2.6886	206637_at	P2RY14	purinergic receptor P2Y, G-protein coupled, 14
388	< 1e-07	< 1e-07	588.257	929.92	-1.58081	201351_s_at	YME1L1	YME1-like 1 (S. cerevisiae)
389	< 1e-07	< 1e-07	80.8018	142.063	-1.75817	204449_at	PDCL	phosducin-like
390	< 1e-07	< 1e-07	23.4309	17.5804	1.33278	1560411_at	A2BP1	ataxin 2-binding protein 1
391	< 1e-07	< 1e-07	209.166	120.475	1.73618	213925_at	C1orf95	chromosome 1 open reading frame 95
392	< 1e-07	< 1e-07	123.183	227.132	-1.84385	214221_at	ALMS1	Alstrom syndrome 1
393	< 1e-07	< 1e-07	585.09	1520.66	-2.59902	212192_at	KCTD12	potassium channel tetramerisation domain containing 12
394	< 1e-07	< 1e-07	75.1266	171.681	-2.28523	206247_at	MICB	MHC class I polypeptide-related sequence B
395	< 1e-07	< 1e-07	960.04	1838.11	-1.91462	201859_at	SRGN	serglycin
396	< 1e-07	< 1e-07	89.9342	210.693	-2.34275	202625_at	LYN	v-yes-1 Yamaguchi sarcoma viral related oncogene homolog
397	< 1e-07	< 1e-07	32.4681	23.8254	1.36275	243472_at	NA	NA
398	< 1e-07	< 1e-07	46.3186	34.7058	1.33461	1563596_at	NA	NA
399	< 1e-07	< 1e-07	578.177	986.516	-1.70625	224587_at	SUB1	SUB1 homolog (S. cerevisiae)
400	< 1e-07	< 1e-07	495.181	801.713	-1.61903	222448_s_at	CMPK	cytidylate kinase
401	< 1e-07	< 1e-07	45.7116	65.674	-1.4367	201344_at	UBE2D2	ubiquitin-conjugating enzyme E2D 2 (UBC4/5 homolog, yeast)
402	< 1e-07	< 1e-07	16.82	26.6077	-1.58191	214725_at	LOC286191	hypothetical protein LOC286191
403	< 1e-07	< 1e-07	207.288	413.901	-1.99675	224959_at	SLC26A2	solute carrier family 26 (sulfate transporter), member 2
404	< 1e-07	< 1e-07	341.344	992.445	-2.90746	202437_s_at	CYP1B1	cytochrome P450, family 1, subfamily B, polypeptide 1
405	< 1e-07	< 1e-07	195.935	303.913	-1.55109	209326_at	SLC35A2	solute carrier family 35 (UDP-galactose transporter), member A2
406	< 1e-07	< 1e-07	305.44	559.69	-1.83241	218050_at	UFM1	ubiquitin-fold modifier 1
407	< 1e-07	< 1e-07	180.007	376.676	-2.09256	227798_at	SMAD1	SMAD family member 1
408	< 1e-07	< 1e-07	351.159	665.83	-1.89609	210970_s_at	IBTK	inhibitor of Bruton agammaglobulinemia tyrosine kinase
409	< 1e-07	< 1e-07	417.203	685.016	-1.64192	218224_at	PNMA1	paraneoplastic antigen MA1
410	< 1e-07	< 1e-07	77.6705	148.9	-1.91707	217196_s_at	CAMSAP1L1	calmodulin regulated spectrin-associated protein 1-like 1
411	< 1e-07	< 1e-07	233.301	401.532	-1.72109	225519_at	PPP4R2	protein phosphatase 4, regulatory subunit 2
412	< 1e-07	< 1e-07	80.468	165.462	-2.05625	228328_at	KLHL28	kelch-like 28 (Drosophila)
413	< 1e-07	< 1e-07	263.97	470.42	-1.7821	227116_at	NA	NA
414	< 1e-07	< 1e-07	48.5429	27.7486	1.74938	229385_s_at	PLAC2	placenta-specific 2
415	< 1e-07	< 1e-07	63.3006	202.439	-3.19806	230550_at	MS4A6A	membrane-spanning 4-domains, subfamily A, member 6A
416	< 1e-07	< 1e-07	449.419	774.936	-1.7243	221931_s_at	SEH1L	SEH1-like (S. cerevisiae)
417	< 1e-07	< 1e-07	127.272	74.3715	1.71129	213494_s_at	YY1	YY1 transcription factor
418	< 1e-07	< 1e-07	162.15	277.312	-1.71021	202543_s_at	GMFB	glia maturation factor, beta
419	< 1e-07	< 1e-07	119.767	316.635	-2.64376	203397_s_at	GALNT3	UDP-N-acetyl-alpha-D-galactosamine:polypeptide N-acetylgalactosaminyltransferase 3 (GalNAc-T3)
420	< 1e-07	< 1e-07	216.428	433.15	-2.00136	223297_at	AMMECR1L	AMME chromosomal region gene 1-like
421	< 1e-07	< 1e-07	33.0174	86.4432	-2.61811	214770_at	MSR1	macrophage scavenger receptor 1
422	< 1e-07	< 1e-07	161.046	101.951	1.57965	244627_at	DAK	dihydroxyacetone kinase 2 homolog (S. cerevisiae)
423	< 1e-07	< 1e-07	427.496	604.886	-1.41495	217106_x_at	DIMT1L	DIM1 dimethyladenosine transferase 1-like (S. cerevisiae)
424	< 1e-07	< 1e-07	189.429	365.232	-1.92807	227040_at	RP11-50D16.3	similar to RIKEN cDNA 8030451K01
425	< 1e-07	< 1e-07	524.241	877.016	-1.67292	204759_at	RCBTB2	regulator of chromosome condensation (RCC1) and BTB (POZ) domain containing protein 2
426	< 1e-07	< 1e-07	101.039	200.397	-1.98336	225231_at	CBL	Cas-Br-M (murine) ecotropic retroviral transforming sequence
427	< 1e-07	< 1e-07	137.672	79.1516	1.73935	237727_at	FREM1	FRAS1 related extracellular matrix 1
428	< 1e-07	< 1e-07	55.6927	105.519	-1.89467	222685_at	FAM29A	family with sequence similarity 29, member A
429	< 1e-07	< 1e-07	253.225	685.6	-2.70747	219666_at	MS4A6A	membrane-spanning 4-domains, subfamily A, member 6A
430	< 1e-07	< 1e-07	234.294	390.707	-1.66759	202126_at	PRPF4B	PRP4 pre-mRNA processing factor 4 homolog B (yeast)
431	< 1e-07	< 1e-07	115.941	236.654	-2.04116	203182_s_at	SRPK2	SFRS protein kinase 2
432	< 1e-07	< 1e-07	401.344	625.328	-1.55809	225073_at	PPHLN1	periphilin 1
433	< 1e-07	< 1e-07	160.679	299.199	-1.8621	202880_s_at	PSCD1	pleckstrin homology, Sec7 and coiled-coil domains 1(cytohesin 1)
434	< 1e-07	< 1e-07	215.791	381.873	-1.76964	202165_at	PPP1R2	protein phosphatase 1, regulatory (inhibitor) subunit 2
435	< 1e-07	< 1e-07	81.5466	144.365	-1.77034	226885_at	NA	NA
436	< 1e-07	< 1e-07	349.67	2055.13	-5.87734	213975_s_at	LYZ	lysozyme (renal amyloidosis)
437	< 1e-07	< 1e-07	494.816	1169.25	-2.36301	226769_at	FIBIN	fin bud initiation factor
438	< 1e-07	< 1e-07	50.4076	107.096	-2.12461	212709_at	NUP160	nucleoporin 160kDa
439	< 1e-07	< 1e-07	265.694	466.583	-1.75609	203685_at	BCL2	B-cell CLL/lymphoma 2
440	< 1e-07	< 1e-07	1406.88	2005.57	-1.42555	213545_x_at	SNX3	sorting nexin 3
441	< 1e-07	< 1e-07	67.7073	38.3364	1.76614	238298_at	NA	NA
442	< 1e-07	< 1e-07	275.392	574.209	-2.08506	33322_i_at	SFN	stratifin
443	< 1e-07	< 1e-07	124.195	362.523	-2.91899	205532_s_at	CDH6	cadherin 6, type 2, K-cadherin (fetal kidney)
444	< 1e-07	< 1e-07	414.092	651.5	-1.57332	200050_at	ZNF146	zinc finger protein 146
445	< 1e-07	< 1e-07	146.077	402.321	-2.75418	202664_at	WIPF1	WAS/WASL interacting protein family, member 1
446	< 1e-07	< 1e-07	832.905	1405.92	-1.68797	208617_s_at	PTP4A2	protein tyrosine phosphatase type IVA, member 2
447	< 1e-07	< 1e-07	25.2922	46.4762	-1.83757	222438_at	MED4	mediator complex subunit 4
448	< 1e-07	< 1e-07	99.4601	202.174	-2.03272	225520_at	MTHFD1L	methylenetetrahydrofolate dehydrogenase (NADP+ dependent) 1-like
449	< 1e-07	< 1e-07	104.795	207.082	-1.97608	219297_at	WDR44	WD repeat domain 44
450	< 1e-07	< 1e-07	278.052	553.374	-1.99018	227776_at	NA	NA
451	< 1e-07	< 1e-07	132.341	284.72	-2.15141	226040_at	NA	NA
452	< 1e-07	< 1e-07	682.748	1084.68	-1.58869	224935_at	EIF2S3	eukaryotic translation initiation factor 2, subunit 3 gamma, 52kDa
453	< 1e-07	< 1e-07	182.387	308.197	-1.6898	212367_at	FEM1B	fem-1 homolog b (C. elegans)
454	< 1e-07	< 1e-07	630.52	1442.43	-2.28768	200762_at	DPYSL2	dihydropyrimidinase-like 2
455	< 1e-07	< 1e-07	411.819	740.356	-1.79777	212221_x_at	IDS	iduronate 2-sulfatase (Hunter syndrome)
456	< 1e-07	< 1e-07	49.9272	105.666	-2.11639	235144_at	NA	NA
457	< 1e-07	< 1e-07	546.711	1068.32	-1.95408	217901_at	DSG2	desmoglein 2
458	< 1e-07	< 1e-07	166.064	339.848	-2.04648	204681_s_at	RAPGEF5	Rap guanine nucleotide exchange factor (GEF) 5
459	< 1e-07	< 1e-07	609.142	1028.77	-1.68888	203224_at	RFK	riboflavin kinase
460	< 1e-07	< 1e-07	28.676	68.9436	-2.40423	205027_s_at	MAP3K8	mitogen-activated protein kinase kinase kinase 8
461	< 1e-07	< 1e-07	23.8451	43.5755	-1.82744	203362_s_at	MAD2L1	MAD2 mitotic arrest deficient-like 1 (yeast)
462	< 1e-07	< 1e-07	60.5629	265.684	-4.38691	226218_at	IL7R	interleukin 7 receptor
463	< 1e-07	< 1e-07	270.548	514.64	-1.90221	209906_at	C3AR1	complement component 3a receptor 1
464	< 1e-07	< 1e-07	29.214	62.9706	-2.1555	203767_s_at	STS	steroid sulfatase (microsomal), isozyme S
465	< 1e-07	< 1e-07	34.8637	65.8948	-1.89007	212366_at	ZNF292	zinc finger protein 292
466	< 1e-07	< 1e-07	277.767	528.279	-1.90188	225243_s_at	SLMAP	sarcolemma associated protein
467	< 1e-07	< 1e-07	59.7401	40.5102	1.47469	235825_at	NA	NA
468	< 1e-07	< 1e-07	346.039	896.184	-2.58983	227792_at	LOC162073	hypothetical protein LOC162073
469	< 1e-07	< 1e-07	163.315	295.45	-1.80907	211953_s_at	RANBP5	RAN binding protein 5
470	< 1e-07	< 1e-07	171.401	298.764	-1.74307	222108_at	AMIGO2	adhesion molecule with Ig-like domain 2
471	< 1e-07	< 1e-07	209.997	327.627	-1.56015	213750_at	RSL1D1	ribosomal L1 domain containing 1
472	< 1e-07	< 1e-07	78.7666	51.833	1.51962	205148_s_at	CLCN4	chloride channel 4
473	< 1e-07	< 1e-07	81.9305	56.8525	1.44111	242425_at	RAF1	v-raf-1 murine leukemia viral oncogene homolog 1
474	< 1e-07	< 1e-07	462.426	858.288	-1.85606	226128_at	C1orf58	chromosome 1 open reading frame 58
475	< 1e-07	< 1e-07	524.228	834.119	-1.59114	234983_at	NA	NA
476	< 1e-07	< 1e-07	183.097	293.937	-1.60536	225674_at	BCAP29	B-cell receptor-associated protein 29
477	< 1e-07	< 1e-07	64.9884	160.415	-2.46836	221698_s_at	CLEC7A	C-type lectin domain family 7, member A
478	< 1e-07	< 1e-07	54.2951	105.148	-1.9366	214697_s_at	ROD1	ROD1 regulator of differentiation 1 (S. pombe)
479	< 1e-07	< 1e-07	64.6268	221.359	-3.42519	211368_s_at	CASP1	caspase 1, apoptosis-related cysteine peptidase (interleukin 1, beta, convertase)
480	< 1e-07	< 1e-07	110.961	299.491	-2.69907	204932_at	TNFRSF11B	tumor necrosis factor receptor superfamily, member 11b (osteoprotegerin)
481	< 1e-07	< 1e-07	227.282	446.977	-1.96662	201724_s_at	GALNT1	UDP-N-acetyl-alpha-D-galactosamine:polypeptide N-acetylgalactosaminyltransferase 1 (GalNAc-T1)
482	< 1e-07	< 1e-07	379.505	699.907	-1.84426	204009_s_at	KRAS	v-Ki-ras2 Kirsten rat sarcoma viral oncogene homolog
483	< 1e-07	< 1e-07	67.0948	122.008	-1.81844	214193_s_at	C1orf107	chromosome 1 open reading frame 107
484	< 1e-07	< 1e-07	49.0862	126.493	-2.57695	241470_x_at	NA	NA
485	< 1e-07	< 1e-07	172.318	274.174	-1.59109	223301_s_at	CCDC82	coiled-coil domain containing 82
486	< 1e-07	< 1e-07	150.2	297.567	-1.98113	222805_at	MANEA	mannosidase, endo-alpha
487	< 1e-07	< 1e-07	278.801	679.188	-2.43611	221510_s_at	GLS	glutaminase
488	< 1e-07	< 1e-07	109.898	199.588	-1.81612	221207_s_at	NBEA	neurobeachin
489	< 1e-07	< 1e-07	101.436	255.06	-2.51449	226100_at	MLL5	myeloid/lymphoid or mixed-lineage leukemia 5 (trithorax homolog, Drosophila)
490	< 1e-07	< 1e-07	117.864	69.8726	1.68684	220365_at	ALLC	allantoicase
491	< 1e-07	< 1e-07	23.9142	33.3415	-1.39421	220060_s_at	C12orf48	chromosome 12 open reading frame 48
492	< 1e-07	< 1e-07	90.9078	320.602	-3.52667	211742_s_at	EVI2B	ecotropic viral integration site 2B
493	< 1e-07	< 1e-07	100.845	68.6192	1.46962	1561595_x_at	NA	NA
494	< 1e-07	< 1e-07	207.778	368.55	-1.77377	209523_at	TAF2	TAF2 RNA polymerase II, TATA box binding protein (TBP)-associated factor, 150kDa
495	< 1e-07	< 1e-07	28.5235	44.7159	-1.56769	238693_at	PHC3	polyhomeotic homolog 3 (Drosophila)
496	< 1e-07	< 1e-07	323.435	729.741	-2.25622	223238_s_at	PBRM1	polybromo 1
497	< 1e-07	< 1e-07	113.6	226.942	-1.99773	209524_at	HDGFRP3	hepatoma-derived growth factor, related protein 3
498	< 1e-07	< 1e-07	704.476	1182.43	-1.67846	209130_at	SNAP23	synaptosomal-associated protein, 23kDa
499	1e-07	3e-07	310.205	613.835	-1.97881	212900_at	SEC24A	SEC24 related gene family, member A (S. cerevisiae)
500	1e-07	3e-07	23.3204	46.4722	-1.99277	206693_at	IL7	interleukin 7
501	1e-07	3e-07	83.2645	238.695	-2.8667	218802_at	CCDC109B	coiled-coil domain containing 109B
502	1e-07	3e-07	156.077	273.049	-1.74945	228191_at	NA	NA
503	1e-07	3e-07	313.956	504.992	-1.60848	201038_s_at	ANP32A	acidic (leucine-rich) nuclear phosphoprotein 32 family, member A
504	1e-07	3e-07	208.884	425.617	-2.03758	226347_at	NA	NA
505	1e-07	3e-07	304.494	491.944	-1.61561	201189_s_at	ITPR3	inositol 1,4,5-triphosphate receptor, type 3
506	1e-07	3e-07	232.656	518.292	-2.22771	226757_at	IFIT2	interferon-induced protein with tetratricopeptide repeats 2
507	1e-07	3e-07	110.563	199.782	-1.80695	226431_at	ALS2CR13	amyotrophic lateral sclerosis 2 (juvenile) chromosome region, candidate 13
508	1e-07	3e-07	848.048	1485.16	-1.75127	221844_x_at	NA	NA
509	1e-07	3e-07	98.9905	78.9131	1.25442	232022_at	TIAM2	T-cell lymphoma invasion and metastasis 2
510	1e-07	3e-07	383.131	778.036	-2.03073	218528_s_at	RNF38	ring finger protein 38
511	1e-07	3e-07	209.886	530.551	-2.5278	218854_at	DSE	dermatan sulfate epimerase
512	1e-07	3e-07	580.658	992.769	-1.70973	221509_at	DENR	density-regulated protein
513	1e-07	3e-07	163.648	363.132	-2.21899	212293_at	HIPK1	homeodomain interacting protein kinase 1
514	1e-07	3e-07	153.534	671.316	-4.37242	217028_at	CXCR4	chemokine (C-X-C motif) receptor 4
515	1e-07	3e-07	200.395	361.764	-1.80525	228933_at	NHS	Nance-Horan syndrome (congenital cataracts and dental anomalies)
516	1e-07	3e-07	297.605	509.548	-1.71216	208753_s_at	NAP1L1	nucleosome assembly protein 1-like 1
517	1e-07	3e-07	187.193	130.45	1.43498	228566_at	P15RS	hypothetical protein FLJ10656
518	1e-07	3e-07	134.036	234.609	-1.75034	226317_at	PPP4R2	protein phosphatase 4, regulatory subunit 2
519	1e-07	3e-07	344.9	666.005	-1.93101	204528_s_at	NAP1L1	nucleosome assembly protein 1-like 1
520	1e-07	3e-07	163.191	287.709	-1.76302	226464_at	C3orf58	chromosome 3 open reading frame 58
521	1e-07	3e-07	85.1325	202.09	-2.37383	236262_at	MMRN2	multimerin 2
522	1e-07	3e-07	117.503	82.9665	1.41627	232808_at	ANTXR1	anthrax toxin receptor 1
523	1e-07	3e-07	436.173	733.937	-1.68267	224892_at	PLDN	pallidin homolog (mouse)
524	1e-07	3e-07	115.051	655.382	-5.69646	212588_at	PTPRC	protein tyrosine phosphatase, receptor type, C
525	1e-07	3e-07	31.038	22.9063	1.355	223928_s_at	GUCA1C	guanylate cyclase activator 1C
526	1e-07	3e-07	63.5955	91.6838	-1.44167	234995_at	CCDC52	coiled-coil domain containing 52
527	1e-07	3e-07	251.655	483.934	-1.923	224953_at	YIPF5	Yip1 domain family, member 5
528	1e-07	3e-07	34.3064	77.4842	-2.2586	226341_at	NA	NA
529	1e-07	3e-07	88.6375	271.811	-3.06654	234997_x_at	NA	NA
530	1e-07	3e-07	573.922	897.455	-1.56372	202981_x_at	SIAH1	seven in absentia homolog 1 (Drosophila)
531	1e-07	3e-07	18.2844	13.4757	1.35684	223036_at	FARSB	phenylalanyl-tRNA synthetase, beta subunit
532	1e-07	3e-07	213.1	539.157	-2.53006	213332_at	PAPPA2	pappalysin 2
533	1e-07	3e-07	318.315	773.486	-2.42994	201798_s_at	FER1L3	fer-1-like 3, myoferlin (C. elegans)
534	1e-07	3e-07	12.5031	9.84043	1.27058	238103_at	NA	NA
535	1e-07	3e-07	373.555	860.085	-2.30243	217764_s_at	RAB31	RAB31, member RAS oncogene family
536	1e-07	3e-07	43.2363	33.576	1.28771	234787_at	DKFZp564H213	hypothetical gene supported by AL049275
537	1e-07	3e-07	58.7522	103.598	-1.76331	212594_at	PDCD4	programmed cell death 4 (neoplastic transformation inhibitor)
538	1e-07	3e-07	47.0126	102.501	-2.18028	1558233_s_at	ATF1	activating transcription factor 1
539	1e-07	3e-07	91.5201	194.479	-2.12498	228937_at	C13orf31	chromosome 13 open reading frame 31
540	1e-07	3e-07	66.3546	129.546	-1.95232	239710_at	NA	NA
541	1e-07	3e-07	276.582	444.045	-1.60547	222794_x_at	PAPD1	PAP associated domain containing 1
542	1e-07	3e-07	353.157	231.695	1.52423	205606_at	LRP6	low density lipoprotein receptor-related protein 6
543	1e-07	3e-07	53.5115	96.7558	-1.80813	235007_at	BBS7	Bardet-Biedl syndrome 7
544	1e-07	3e-07	81.9514	57.7021	1.42025	226655_at	NA	NA
545	1e-07	3e-07	226.988	1159.11	-5.10647	202237_at	NNMT	nicotinamide N-methyltransferase
546	1e-07	3e-07	93.5988	219.207	-2.34198	228531_at	SAMD9	sterile alpha motif domain containing 9
547	1e-07	3e-07	81.3111	120.89	-1.48676	219487_at	BBS10	Bardet-Biedl syndrome 10
548	1e-07	3e-07	1635.59	2753.04	-1.6832	200958_s_at	SDCBP	syndecan binding protein (syntenin)
549	1e-07	3e-07	318.947	612.577	-1.92062	222444_at	ARMCX3	armadillo repeat containing, X-linked 3
550	1e-07	3e-07	297.247	453.871	-1.52692	227980_at	ZNF322A	zinc finger protein 322A
551	1e-07	3e-07	100.862	73.3017	1.37598	215246_at	LARP7	La ribonucleoprotein domain family, member 7
552	1e-07	3e-07	111.812	178.902	-1.60002	235240_at	ATXN3	ataxin 3
553	1e-07	3e-07	59.9922	196.961	-3.28311	233814_at	NA	NA
554	1e-07	3e-07	187.785	588.548	-3.13416	202957_at	HCLS1	hematopoietic cell-specific Lyn substrate 1
555	1e-07	3e-07	526.093	1158.72	-2.2025	202948_at	IL1R1	interleukin 1 receptor, type I
556	1e-07	3e-07	188.897	373.879	-1.97928	219440_at	RAI2	retinoic acid induced 2
557	1e-07	3e-07	298.274	600.264	-2.01246	226435_at	PAPLN	papilin, proteoglycan-like sulfated glycoprotein
558	1e-07	3e-07	634.41	1174.97	-1.85207	225032_at	FNDC3B	fibronectin type III domain containing 3B
559	1e-07	3e-07	206.866	151.272	1.36751	1553839_at	DKFZp761B107	hypothetical protein DKFZp761B107
560	1e-07	3e-07	56.7401	75.1072	-1.32371	230293_at	NA	NA
561	1e-07	3e-07	691.49	1168.65	-1.69004	221505_at	ANP32E	acidic (leucine-rich) nuclear phosphoprotein 32 family, member E
562	1e-07	3e-07	153.43	306.484	-1.99755	203414_at	MMD	monocyte to macrophage differentiation-associated
563	1e-07	3e-07	347.8	676.711	-1.94569	224830_at	NUDT21	nudix (nucleoside diphosphate linked moiety X)-type motif 21
564	1e-07	3e-07	149.671	323.47	-2.1612	227636_at	THAP5	THAP domain containing 5
565	1e-07	3e-07	1711.96	2448.23	-1.43008	200067_x_at	SNX3	sorting nexin 3
566	1e-07	3e-07	48.481	106.001	-2.18644	227188_at	C21orf63	chromosome 21 open reading frame 63
567	1e-07	3e-07	53.4919	232.11	-4.33916	204619_s_at	VCAN	versican
568	1e-07	3e-07	297.945	658.081	-2.20873	225290_at	ETNK1	ethanolamine kinase 1
569	1e-07	3e-07	358.189	632.123	-1.76478	204451_at	FZD1	frizzled homolog 1 (Drosophila)
570	1e-07	3e-07	62.3273	164.035	-2.63183	205466_s_at	HS3ST1	heparan sulfate (glucosamine) 3-O-sulfotransferase 1
571	1e-07	3e-07	26.6102	46.0991	-1.73238	228273_at	NA	NA
572	1e-07	3e-07	311.76	605.704	-1.94285	226280_at	NA	NA
573	1e-07	3e-07	1628.32	2934.08	-1.80191	215001_s_at	GLUL	glutamate-ammonia ligase (glutamine synthetase)
574	1e-07	3e-07	57.5234	106.137	-1.84511	1558292_s_at	PIGW	phosphatidylinositol glycan anchor biosynthesis, class W
575	1e-07	3e-07	669.46	1039.51	-1.55276	202365_at	UNC119B	unc-119 homolog B (C. elegans)
576	1e-07	3e-07	103.584	67.4682	1.5353	232925_at	EGFR	epidermal growth factor receptor (erythroblastic leukemia viral (v-erb-b) oncogene homolog, avian)
577	1e-07	3e-07	334.28	506.555	-1.51536	210849_s_at	VPS41	vacuolar protein sorting 41 homolog (S. cerevisiae)
578	1e-07	3e-07	228.372	444.755	-1.9475	200821_at	LAMP2	lysosomal-associated membrane protein 2
579	1e-07	3e-07	65.0079	111.322	-1.71244	239834_at	KCTD1	potassium channel tetramerisation domain containing 1
580	1e-07	3e-07	116.565	198.453	-1.70251	227273_at	NA	NA
581	1e-07	3e-07	548.642	925.567	-1.68701	224700_at	STT3B	STT3, subunit of the oligosaccharyltransferase complex, homolog B (S. cerevisiae)
582	1e-07	3e-07	134.936	95.89	1.4072	210570_x_at	MAPK9	mitogen-activated protein kinase 9
583	1e-07	3e-07	285.068	477.687	-1.67569	226277_at	COL4A3BP	collagen, type IV, alpha 3 (Goodpasture antigen) binding protein
584	1e-07	3e-07	256.947	513.352	-1.99789	222103_at	ATF1	activating transcription factor 1
585	1e-07	3e-07	211.766	421.054	-1.9883	226711_at	FOXN2	forkhead box N2
586	1e-07	3e-07	14.3391	20.8172	-1.45178	1553193_at	ZNF441	zinc finger protein 441
587	1e-07	3e-07	172.451	314.19	-1.82191	217880_at	NA	NA
588	1e-07	3e-07	33.6044	122.171	-3.63556	241390_at	UGT2B7	UDP glucuronosyltransferase 2 family, polypeptide B7
589	1e-07	3e-07	60.4647	81.0004	-1.33963	211702_s_at	USP32	ubiquitin specific peptidase 32
590	1e-07	3e-07	76.5352	51.0092	1.50042	206280_at	CDH18	cadherin 18, type 2
591	1e-07	3e-07	132.377	85.4689	1.54883	232300_at	MMRN2	multimerin 2
592	1e-07	3e-07	155.153	262.964	-1.69487	223497_at	FAM135A	family with sequence similarity 135, member A
593	1e-07	3e-07	217.096	146.134	1.48559	1557944_s_at	CTNND1	catenin (cadherin-associated protein), delta 1
594	1e-07	3e-07	26.6145	13.4278	1.98205	207117_at	ZNF117	zinc finger protein 117
595	1e-07	3e-07	145.653	263.742	-1.81076	1555845_at	NA	NA
596	1e-07	3e-07	121.152	276.973	-2.28616	225984_at	PRKAA1	protein kinase, AMP-activated, alpha 1 catalytic subunit
597	1e-07	3e-07	772.225	2154.71	-2.79026	203892_at	WFDC2	WAP four-disulfide core domain 2
598	1e-07	3e-07	192.995	319.576	-1.65588	218196_at	OSTM1	osteopetrosis associated transmembrane protein 1
599	1e-07	3e-07	44.5226	128.858	-2.89422	204236_at	FLI1	Friend leukemia virus integration 1
600	1e-07	3e-07	1128.48	2012.43	-1.78332	212010_s_at	CDV3	CDV3 homolog (mouse)
601	1e-07	3e-07	27.1508	18.8801	1.43806	227403_at	PIGX	phosphatidylinositol glycan anchor biosynthesis, class X
602	1e-07	3e-07	33.9759	70.3334	-2.07009	210705_s_at	TRIM5	tripartite motif-containing 5
603	1e-07	3e-07	878.531	1771.45	-2.01637	211967_at	TMEM123	transmembrane protein 123
604	1e-07	3e-07	167.293	118.058	1.41705	236569_at	GSN	gelsolin (amyloidosis, Finnish type)
605	1e-07	3e-07	74.7844	44.0217	1.69881	1558052_at	TMED4	transmembrane emp24 protein transport domain containing 4
606	1e-07	3e-07	517.94	762.763	-1.47269	202636_at	RNF103	ring finger protein 103
607	1e-07	3e-07	537.593	997.612	-1.8557	224644_at	NA	NA
608	1e-07	3e-07	24.4875	36.382	-1.48573	1553094_at	TAC4	tachykinin 4 (hemokinin)
609	1e-07	3e-07	952.217	1653.61	-1.73659	213864_s_at	NAP1L1	nucleosome assembly protein 1-like 1
610	1e-07	3e-07	81.0914	152.527	-1.88093	227926_s_at	NBPF11	neuroblastoma breakpoint family, member 11
611	1e-07	3e-07	352.317	769.841	-2.18508	201088_at	KPNA2	karyopherin alpha 2 (RAG cohort 1, importin alpha 1)
612	1e-07	3e-07	228.541	423.123	-1.85141	201589_at	SMC1A	structural maintenance of chromosomes 1A
613	1e-07	3e-07	50.0079	85.9852	-1.71943	219973_at	ARSJ	arylsulfatase family, member J
614	1e-07	3e-07	121.965	77.2992	1.57783	242324_x_at	CCBE1	collagen and calcium binding EGF domains 1
615	1e-07	3e-07	394.111	914.539	-2.32051	225176_at	LNPEP	leucyl/cystinyl aminopeptidase
616	1e-07	3e-07	101.405	143.571	-1.41583	229906_at	ARMC7	armadillo repeat containing 7
617	1e-07	3e-07	315.221	685.923	-2.176	221230_s_at	ARID4B	AT rich interactive domain 4B (RBP1-like)
618	1e-07	3e-07	55.8391	78.4018	-1.40407	228369_at	TNRC5	trinucleotide repeat containing 5
619	1e-07	3e-07	397.088	201.011	1.97545	210832_x_at	PTGER3	prostaglandin E receptor 3 (subtype EP3)
620	1e-07	3e-07	222.771	350.522	-1.57347	238510_at	ZNF720	zinc finger protein 720
621	1e-07	3e-07	290.571	576.11	-1.98268	225649_s_at	STK35	serine/threonine kinase 35
622	1e-07	3e-07	49.3641	35.7036	1.38261	231642_at	C6orf201	chromosome 6 open reading frame 201
623	1e-07	3e-07	239.671	597.637	-2.49357	201407_s_at	PPP1CB	protein phosphatase 1, catalytic subunit, beta isoform
624	1e-07	3e-07	220.273	528.657	-2.40001	225710_at	GNB4	guanine nucleotide binding protein (G protein), beta polypeptide 4
625	1e-07	3e-07	77.0996	195.056	-2.52993	205786_s_at	ITGAM	integrin, alpha M (complement component 3 receptor 3 subunit)
626	1e-07	3e-07	220.642	533.066	-2.41598	221773_at	ELK3	ELK3, ETS-domain protein (SRF accessory protein 2)
627	1e-07	3e-07	135.864	233.407	-1.71794	218092_s_at	HRB	HIV-1 Rev binding protein
628	1e-07	3e-07	131.273	276.332	-2.10502	217851_s_at	SLMO2	slowmo homolog 2 (Drosophila)
629	1e-07	3e-07	161.866	116.374	1.39092	206387_at	CDX2	caudal type homeobox 2
630	1e-07	3e-07	154.246	232.746	-1.50893	225439_at	NUDCD1	NudC domain containing 1
631	1e-07	3e-07	2239.6	3456.08	-1.54317	201398_s_at	TRAM1	translocation associated membrane protein 1
632	1e-07	3e-07	73.5077	107.792	-1.4664	219889_at	FRAT1	frequently rearranged in advanced T-cell lymphomas
633	1e-07	3e-07	313.738	560.154	-1.78542	212846_at	RRP1B	ribosomal RNA processing 1 homolog B (S. cerevisiae)
634	1e-07	3e-07	108.213	251.715	-2.32609	221840_at	PTPRE	protein tyrosine phosphatase, receptor type, E
635	1e-07	3e-07	160.544	302.132	-1.88193	218370_s_at	S100PBP	S100P binding protein
636	1e-07	3e-07	600.578	974.803	-1.62311	225728_at	SORBS2	sorbin and SH3 domain containing 2
637	1e-07	3e-07	90.3418	155.285	-1.71887	225366_at	PGM2	phosphoglucomutase 2
638	1e-07	3e-07	51.4829	94.2216	-1.83015	234985_at	NA	NA
639	1e-07	3e-07	1887.3	2676.97	-1.41841	200893_at	SFRS10	splicing factor, arginine/serine-rich 10 (transformer 2 homolog, Drosophila)
640	1e-07	3e-07	211.051	377.19	-1.7872	228189_at	BAG4	BCL2-associated athanogene 4
641	1e-07	3e-07	100.64	202.359	-2.01071	209676_at	TFPI	tissue factor pathway inhibitor (lipoprotein-associated coagulation inhibitor)
642	1e-07	3e-07	43.5206	32.6872	1.33143	1555912_at	ST7OT1	ST7 overlapping transcript 1 (antisense non-coding RNA)
643	1e-07	3e-07	572.81	797.738	-1.39267	219108_x_at	DDX27	DEAD (Asp-Glu-Ala-Asp) box polypeptide 27
644	1e-07	3e-07	182.525	508.365	-2.78518	228128_x_at	PAPPA	pregnancy-associated plasma protein A, pappalysin 1
645	1e-07	3e-07	59.8321	138.19	-2.30964	204299_at	FUSIP1	FUS interacting protein (serine/arginine-rich) 1
646	1e-07	3e-07	453.525	934.233	-2.05994	229640_x_at	LOC646208	hypothetical LOC646208
647	1e-07	3e-07	215.868	361.241	-1.67344	227767_at	CSNK1G3	casein kinase 1, gamma 3
648	1e-07	3e-07	81.6143	188.038	-2.30399	227947_at	PHACTR2	phosphatase and actin regulator 2
649	1e-07	3e-07	183.851	272.75	-1.48354	228031_at	C20orf121	chromosome 20 open reading frame 121
650	1e-07	3e-07	30.0563	16.9727	1.77086	233194_at	STARD13	StAR-related lipid transfer (START) domain containing 13
651	1e-07	3e-07	79.1833	303.182	-3.82886	234987_at	C20orf118	chromosome 20 open reading frame 118
652	1e-07	3e-07	159.032	308.868	-1.94218	222811_at	FLJ11171	hypothetical protein FLJ11171
653	1e-07	3e-07	145.524	314.335	-2.16002	203256_at	CDH3	cadherin 3, type 1, P-cadherin (placental)
654	1e-07	3e-07	258.146	332.09	-1.28644	204587_at	SLC25A14	solute carrier family 25 (mitochondrial carrier, brain), member 14
655	1e-07	3e-07	357.034	718.069	-2.01121	226635_at	LOC401504	hypothetical gene supported by AK091718
656	1e-07	3e-07	539.135	983.968	-1.82509	224793_s_at	TGFBR1	transforming growth factor, beta receptor I (activin A receptor type II-like kinase, 53kDa)
657	1e-07	3e-07	34.687	26.8709	1.29087	236712_at	NA	NA
658	1e-07	3e-07	171.698	270.8	-1.57719	203349_s_at	ETV5	ets variant gene 5 (ets-related molecule)
659	1e-07	3e-07	190.647	307.731	-1.61414	212209_at	MED13L	mediator complex subunit 13-like
660	1e-07	3e-07	54.7248	35.4784	1.54248	233130_at	THRB	thyroid hormone receptor, beta (erythroblastic leukemia viral (v-erb-a) oncogene homolog 2, avian)
661	1e-07	3e-07	205.674	381.717	-1.85594	223236_at	CCDC55	coiled-coil domain containing 55
662	1e-07	3e-07	162.459	361.361	-2.22433	219777_at	GIMAP6	GTPase, IMAP family member 6
663	1e-07	3e-07	57.8517	105.516	-1.8239	205289_at	BMP2	bone morphogenetic protein 2
664	1e-07	3e-07	119.488	204.757	-1.71362	222455_s_at	PARVA	parvin, alpha
665	1e-07	3e-07	31.6017	50.5869	-1.60077	214745_at	PLCH1	phospholipase C, eta 1
666	1e-07	3e-07	75.4265	152.854	-2.02653	228745_at	SGTB	small glutamine-rich tetratricopeptide repeat (TPR)-containing, beta
667	1e-07	3e-07	38.173	74.371	-1.94826	229588_at	DNAJC10	DnaJ (Hsp40) homolog, subfamily C, member 10
668	1e-07	3e-07	106.988	189.166	-1.7681	218823_s_at	KCTD9	potassium channel tetramerisation domain containing 9
669	1e-07	3e-07	429.941	764.179	-1.7774	226254_s_at	KIAA1430	KIAA1430
670	1e-07	3e-07	25.5586	19.4152	1.31642	233553_at	NA	NA
671	1e-07	3e-07	279.782	433.399	-1.54906	64418_at	NA	NA
672	1e-07	3e-07	68.4405	41.0715	1.66637	220234_at	CA8	carbonic anhydrase VIII
673	1e-07	3e-07	163.823	107.594	1.52261	220454_s_at	SEMA6A	sema domain, transmembrane domain (TM), and cytoplasmic domain, (semaphorin) 6A
674	1e-07	3e-07	123.917	293.303	-2.36693	201939_at	PLK2	polo-like kinase 2 (Drosophila)
675	1e-07	3e-07	189.895	413.676	-2.17845	224791_at	DDEF1	development and differentiation enhancing factor 1
676	1e-07	3e-07	225.611	358.901	-1.5908	223249_at	CLDN12	claudin 12
677	1e-07	3e-07	38.6696	26.0181	1.48626	216785_at	FKBP1B	FK506 binding protein 1B, 12.6 kDa
678	1e-07	3e-07	61.5624	127.625	-2.0731	226122_at	PLEKHG1	pleckstrin homology domain containing, family G (with RhoGef domain) member 1
679	1e-07	3e-07	46.3509	80.5691	-1.73824	242033_at	RNF180	ring finger protein 180
680	1e-07	3e-07	73.0177	49.4869	1.4755	225233_at	MSI2	musashi homolog 2 (Drosophila)
681	1e-07	3e-07	203.916	393.457	-1.92951	228299_at	KCTD20	potassium channel tetramerisation domain containing 20
682	1e-07	3e-07	327.7	548.021	-1.67232	202451_at	GTF2H1	general transcription factor IIH, polypeptide 1, 62kDa
683	1e-07	3e-07	321.142	139.801	2.29713	237587_at	KRT18P41	keratin 18 pseudogene 41
684	1e-07	3e-07	87.3705	171.305	-1.96067	203525_s_at	APC	adenomatosis polyposis coli
685	1e-07	3e-07	67.2234	146.446	-2.1785	244008_at	NA	NA
686	1e-07	3e-07	79.1402	136.099	-1.71972	222738_at	WWC2	WW and C2 domain containing 2
687	1e-07	3e-07	68.9982	44.8976	1.53679	1564010_at	CAST	calpastatin
688	1e-07	3e-07	295.119	492.327	-1.66823	228760_at	SFRS2B	splicing factor, arginine/serine-rich 2B
689	1e-07	3e-07	320.547	513.935	-1.60331	213009_s_at	TRIM37	tripartite motif-containing 37
690	1e-07	3e-07	986.568	1991.7	-2.01882	202351_at	ITGAV	integrin, alpha V (vitronectin receptor, alpha polypeptide, antigen CD51)
691	1e-07	3e-07	235.176	416.668	-1.77173	218577_at	LRRC40	leucine rich repeat containing 40
692	1e-07	3e-07	173.53	285.24	-1.64374	204349_at	MED7	mediator complex subunit 7
693	1e-07	3e-07	25.9758	100.329	-3.8624	244567_at	NA	NA
694	1e-07	3e-07	88.5211	223.789	-2.52809	218247_s_at	MEX3C	mex-3 homolog C (C. elegans)
695	1e-07	3e-07	593.121	854.82	-1.44122	223049_at	GRB2	growth factor receptor-bound protein 2
696	1e-07	3e-07	25.2256	19.367	1.30251	216085_at	DKFZP434C153	DKFZP434C153 protein
697	1e-07	3e-07	79.0328	52.5342	1.50441	210414_at	FLRT1	fibronectin leucine rich transmembrane protein 1
698	1e-07	3e-07	104.778	164.059	-1.56577	230298_at	LOC153364	similar to metallo-beta-lactamase superfamily protein
699	1e-07	3e-07	82.7291	53.4699	1.54721	215100_at	C6orf105	chromosome 6 open reading frame 105
700	1e-07	3e-07	197.398	335.921	-1.70175	228726_at	NA	NA
701	1e-07	3e-07	139.429	95.7207	1.45662	240446_at	MIB1	mindbomb homolog 1 (Drosophila)
702	1e-07	3e-07	55.4869	36.3419	1.5268	241603_at	ATP11A	ATPase, Class VI, type 11A
703	1e-07	3e-07	28.1481	42.5116	-1.51028	217665_at	ZNF813	zinc finger protein 813
704	1e-07	3e-07	266.828	430.827	-1.61463	225941_at	EIF4E3	eukaryotic translation initiation factor 4E family member 3
705	1e-07	3e-07	36.1917	143.584	-3.96732	227346_at	IKZF1	IKAROS family zinc finger 1 (Ikaros)
706	1e-07	3e-07	1985.47	3432.77	-1.72895	210986_s_at	TPM1	tropomyosin 1 (alpha)
707	2e-07	5e-07	120.556	202.865	-1.68275	213107_at	TNIK	TRAF2 and NCK interacting kinase
708	2e-07	5e-07	37.0889	24.1755	1.53415	1559292_s_at	C9orf14	chromosome 9 open reading frame 14
709	2e-07	5e-07	106.664	203.606	-1.90885	219303_at	C13orf7	chromosome 13 open reading frame 7
710	2e-07	5e-07	107.413	205.354	-1.91181	239292_at	NA	NA
711	2e-07	5e-07	43.1057	29.4046	1.46595	239354_at	SERF1A	small EDRK-rich factor 1A (telomeric)
712	2e-07	5e-07	32.29	52.2155	-1.61708	235300_x_at	RCHY1	ring finger and CHY zinc finger domain containing 1
713	2e-07	5e-07	87.303	167.288	-1.91618	235438_at	CYP7B1	cytochrome P450, family 7, subfamily B, polypeptide 1
714	2e-07	5e-07	274.605	447.514	-1.62966	225838_at	EPC2	enhancer of polycomb homolog 2 (Drosophila)
715	2e-07	5e-07	246.235	352.834	-1.43292	203449_s_at	TERF1	telomeric repeat binding factor (NIMA-interacting) 1
716	2e-07	5e-07	149.21	107.129	1.39281	233065_at	ICMT	isoprenylcysteine carboxyl methyltransferase
717	2e-07	5e-07	321.353	701.352	-2.1825	225415_at	DTX3L	deltex 3-like (Drosophila)
718	2e-07	5e-07	133.122	219.021	-1.64526	227205_at	TAF1	TAF1 RNA polymerase II, TATA box binding protein (TBP)-associated factor, 250kDa
719	2e-07	5e-07	8.12881	11.3663	-1.39827	206091_at	MATN3	matrilin 3
720	2e-07	5e-07	278.635	488.111	-1.75179	218478_s_at	ZCCHC8	zinc finger, CCHC domain containing 8
721	2e-07	5e-07	107.972	214.797	-1.98937	205110_s_at	FGF13	fibroblast growth factor 13
722	2e-07	5e-07	259.817	503.895	-1.93942	201063_at	RCN1	reticulocalbin 1, EF-hand calcium binding domain
723	2e-07	5e-07	147.866	342.33	-2.31514	212918_at	RECQL	RecQ protein-like (DNA helicase Q1-like)
724	2e-07	5e-07	143.698	485.857	-3.3811	202270_at	GBP1	guanylate binding protein 1, interferon-inducible, 67kDa
725	2e-07	5e-07	191.273	369.303	-1.93076	209360_s_at	RUNX1	runt-related transcription factor 1 (acute myeloid leukemia 1; aml1 oncogene)
726	2e-07	5e-07	119.741	212.107	-1.77138	232130_at	SNX12	sorting nexin 12
727	2e-07	5e-07	153.847	299.984	-1.94989	223454_at	CXCL16	chemokine (C-X-C motif) ligand 16
728	2e-07	5e-07	60.2553	92.1347	-1.52907	34726_at	CACNB3	calcium channel, voltage-dependent, beta 3 subunit
729	2e-07	5e-07	183.036	312.792	-1.70892	219443_at	TASP1	taspase, threonine aspartase, 1
730	2e-07	5e-07	257.009	184.334	1.39425	210912_x_at	GSTM4	glutathione S-transferase M4
731	2e-07	5e-07	31.0725	21.2898	1.4595	1552985_at	SLC30A8	solute carrier family 30 (zinc transporter), member 8
732	2e-07	5e-07	263.102	472.066	-1.79423	218518_at	C5orf5	chromosome 5 open reading frame 5
733	2e-07	5e-07	97.2887	273.06	-2.8067	228280_at	ZC3HAV1L	zinc finger CCCH-type, antiviral 1-like
734	2e-07	5e-07	155.339	277.497	-1.7864	218304_s_at	OSBPL11	oxysterol binding protein-like 11
735	2e-07	5e-07	474.663	674.644	-1.42131	215438_x_at	GSPT1	G1 to S phase transition 1
736	2e-07	5e-07	991.944	1504.32	-1.51653	200040_at	KHDRBS1	KH domain containing, RNA binding, signal transduction associated 1
737	2e-07	5e-07	72.9962	51.2008	1.42568	233478_at	PLCXD2	phosphatidylinositol-specific phospholipase C, X domain containing 2
738	2e-07	5e-07	126.206	314.783	-2.49421	223620_at	GPR34	G protein-coupled receptor 34
739	2e-07	5e-07	622.843	1078.42	-1.73145	226247_at	PLEKHA1	pleckstrin homology domain containing, family A (phosphoinositide binding specific) member 1
740	2e-07	5e-07	514.777	713.305	-1.38566	206055_s_at	SNRPA1	small nuclear ribonucleoprotein polypeptide A@#$%&
741	2e-07	5e-07	106.563	168.014	-1.57665	203927_at	NFKBIE	nuclear factor of kappa light polypeptide gene enhancer in B-cells inhibitor, epsilon
742	2e-07	5e-07	237.605	169.962	1.39799	220947_s_at	TBC1D10B	TBC1 domain family, member 10B
743	2e-07	5e-07	724.309	1717.24	-2.37087	227265_at	FGL2	fibrinogen-like 2
744	2e-07	5e-07	293.125	514.614	-1.75561	218323_at	RHOT1	ras homolog gene family, member T1
745	2e-07	5e-07	146.842	240.933	-1.64077	222592_s_at	ACSL5	acyl-CoA synthetase long-chain family member 5
746	2e-07	5e-07	574.474	433.253	1.32596	49327_at	SIRT3	sirtuin (silent mating type information regulation 2 homolog) 3 (S. cerevisiae)
747	2e-07	5e-07	111.739	215.077	-1.92482	230561_s_at	RPE	ribulose-5-phosphate-3-epimerase
748	2e-07	5e-07	245.315	403.144	-1.64338	225813_at	RC3H2	ring finger and CCCH-type zinc finger domains 2
749	2e-07	5e-07	27.5637	40.3378	-1.46344	211421_s_at	RET	ret proto-oncogene
750	2e-07	5e-07	70.1614	120.656	-1.71969	204176_at	KLHL20	kelch-like 20 (Drosophila)
751	2e-07	5e-07	192.345	408.205	-2.12226	225282_at	SMAP1L	stromal membrane-associated protein 1-like
752	2e-07	5e-07	47.5747	83.6729	-1.75877	234331_s_at	FAM84A	family with sequence similarity 84, member A
753	2e-07	5e-07	109.041	181.408	-1.66366	214684_at	MEF2A	myocyte enhancer factor 2A
754	2e-07	5e-07	98.881	67.9104	1.45605	213240_s_at	KRT4	keratin 4
755	2e-07	5e-07	18.2313	13.8143	1.31975	243327_at	EGFR	epidermal growth factor receptor (erythroblastic leukemia viral (v-erb-b) oncogene homolog, avian)
756	2e-07	5e-07	141.447	277.991	-1.96534	204150_at	STAB1	stabilin 1
757	2e-07	5e-07	447.264	917.908	-2.05227	201954_at	ARPC1B	actin related protein 2/3 complex, subunit 1B, 41kDa
758	2e-07	5e-07	414.143	740.525	-1.78809	209033_s_at	DYRK1A	dual-specificity tyrosine-(Y)-phosphorylation regulated kinase 1A
759	2e-07	5e-07	67.4504	130.147	-1.92951	214751_at	ZNF468	zinc finger protein 468
760	2e-07	5e-07	216.505	455.937	-2.1059	204780_s_at	FAS	Fas (TNF receptor superfamily, member 6)
761	2e-07	5e-07	133.131	637.421	-4.78793	202238_s_at	NNMT	nicotinamide N-methyltransferase
762	2e-07	5e-07	251.288	412.258	-1.64058	226135_at	C6orf107	chromosome 6 open reading frame 107
763	2e-07	5e-07	379.332	599.304	-1.57989	225060_at	LRP11	low density lipoprotein receptor-related protein 11
764	2e-07	5e-07	402.031	564.879	-1.40506	209404_s_at	TMED7	transmembrane emp24 protein transport domain containing 7
765	2e-07	5e-07	128.541	367.878	-2.86194	213566_at	RNASE6	ribonuclease, RNase A family, k6
766	2e-07	5e-07	155.368	270.716	-1.74242	229710_at	NA	NA
767	2e-07	5e-07	187.48	354.351	-1.89007	204924_at	TLR2	toll-like receptor 2
768	2e-07	5e-07	100.75	230.155	-2.28442	205583_s_at	CXorf45	chromosome X open reading frame 45
769	2e-07	5e-07	370.223	577.207	-1.55908	225639_at	SKAP2	src kinase associated phosphoprotein 2
770	2e-07	5e-07	37.5993	68.0877	-1.81088	239143_x_at	RNF138	ring finger protein 138
771	2e-07	5e-07	140.039	318.455	-2.27404	227428_at	GABPA	GA binding protein transcription factor, alpha subunit 60kDa
772	2e-07	5e-07	48.5101	34.0204	1.42591	241639_at	LOC645478	hypothetical LOC645478
773	2e-07	5e-07	336.451	559.984	-1.66438	215884_s_at	UBQLN2	ubiquilin 2
774	2e-07	5e-07	95.5967	182.744	-1.91162	221480_at	HNRPD	heterogeneous nuclear ribonucleoprotein D (AU-rich element RNA binding protein 1, 37kDa)
775	2e-07	5e-07	502.733	992.675	-1.97456	201153_s_at	MBNL1	muscleblind-like (Drosophila)
776	2e-07	5e-07	13.7635	24.0639	-1.74838	214590_s_at	UBE2D1	ubiquitin-conjugating enzyme E2D 1 (UBC4/5 homolog, yeast)
777	2e-07	5e-07	586.154	958.978	-1.63605	208924_at	RNF11	ring finger protein 11
778	2e-07	5e-07	141.058	208.311	-1.47678	218209_s_at	P15RS	hypothetical protein FLJ10656
779	2e-07	5e-07	109.698	168.823	-1.53898	203843_at	RPS6KA3	ribosomal protein S6 kinase, 90kDa, polypeptide 3
780	2e-07	5e-07	65.0925	153.511	-2.35836	229842_at	ELF3	E74-like factor 3 (ets domain transcription factor, epithelial-specific )
781	2e-07	5e-07	344.043	564.095	-1.63961	212322_at	SGPL1	sphingosine-1-phosphate lyase 1
782	2e-07	5e-07	126.128	233.481	-1.85114	230192_at	TRIM13	tripartite motif-containing 13
783	2e-07	5e-07	25.0345	46.1525	-1.84355	225939_at	EIF4E3	eukaryotic translation initiation factor 4E family member 3
784	2e-07	5e-07	39.3384	74.5	-1.89382	231738_at	PCDHB7	protocadherin beta 7
785	2e-07	5e-07	278.698	461.37	-1.65545	224961_at	SCYL2	SCY1-like 2 (S. cerevisiae)
786	2e-07	5e-07	16.2738	12.0932	1.3457	241320_at	R3HDM1	R3H domain containing 1
787	2e-07	5e-07	392.466	742.864	-1.89281	226921_at	UBR1	ubiquitin protein ligase E3 component n-recognin 1
788	2e-07	5e-07	107.87	69.4281	1.5537	217991_x_at	SSBP3	single stranded DNA binding protein 3
789	2e-07	5e-07	287.047	534.85	-1.86329	200071_at	SMNDC1	survival motor neuron domain containing 1
790	2e-07	5e-07	135.301	218.486	-1.61481	229885_at	NA	NA
791	2e-07	5e-07	340.588	530.826	-1.55855	225306_s_at	SLC25A29	solute carrier family 25, member 29
792	2e-07	5e-07	157.671	283.577	-1.79853	224720_at	MIB1	mindbomb homolog 1 (Drosophila)
793	3e-07	7e-07	134.675	263.397	-1.9558	202910_s_at	CD97	CD97 molecule
794	3e-07	7e-07	85.1375	47.2759	1.80086	242478_at	GSTA2	glutathione S-transferase A2
795	3e-07	7e-07	265.839	732.813	-2.75661	222925_at	DCDC2	doublecortin domain containing 2
796	3e-07	7e-07	82.9336	132.528	-1.598	227542_at	SOCS6	suppressor of cytokine signaling 6
797	3e-07	7e-07	37.1613	25.3276	1.46722	206806_at	DGKI	diacylglycerol kinase, iota
798	3e-07	7e-07	309.405	221.639	1.39599	201775_s_at	ATPAF1	ATP synthase mitochondrial F1 complex assembly factor 1
799	3e-07	7e-07	398.709	718.089	-1.80104	202324_s_at	ACBD3	acyl-Coenzyme A binding domain containing 3
800	3e-07	7e-07	542.892	380.933	1.42516	218632_at	HECTD3	HECT domain containing 3
801	3e-07	7e-07	17.4991	50.6311	-2.89335	240277_at	SLC30A7	solute carrier family 30 (zinc transporter), member 7
802	3e-07	7e-07	47.6756	103.532	-2.17159	1555878_at	RPS24	ribosomal protein S24
803	3e-07	7e-07	625.552	1010.38	-1.61518	202677_at	RASA1	RAS p21 protein activator (GTPase activating protein) 1
804	3e-07	7e-07	92.8545	228.536	-2.46123	204912_at	IL10RA	interleukin 10 receptor, alpha
805	3e-07	7e-07	21.0913	16.2181	1.30048	1557341_x_at	GPR126	G protein-coupled receptor 126
806	3e-07	7e-07	35.976	95.1574	-2.64503	219947_at	CLEC4A	C-type lectin domain family 4, member A
807	3e-07	7e-07	734.948	1288.5	-1.75319	229630_s_at	WTAP	Wilms tumor 1 associated protein
808	3e-07	7e-07	1184.28	1718.72	-1.45128	200609_s_at	WDR1	WD repeat domain 1
809	3e-07	7e-07	286.426	605.884	-2.11533	204646_at	DPYD	dihydropyrimidine dehydrogenase
810	3e-07	7e-07	393.912	730.575	-1.85466	205263_at	BCL10	B-cell CLL/lymphoma 10
811	3e-07	7e-07	40.8248	101.408	-2.48397	219386_s_at	SLAMF8	SLAM family member 8
812	3e-07	7e-07	1084.68	486.165	2.2311	213869_x_at	THY1	Thy-1 cell surface antigen
813	3e-07	7e-07	102.371	232.358	-2.26976	227964_at	FRMD8	FERM domain containing 8
814	3e-07	7e-07	304.973	628.702	-2.0615	226381_at	PS1TP4	HBV preS1-transactivated protein 4
815	3e-07	7e-07	98.9446	133.871	-1.35299	209870_s_at	APBA2	amyloid beta (A4) precursor protein-binding, family A, member 2 (X11-like)
816	3e-07	7e-07	369.418	565.07	-1.52962	228479_at	NA	NA
817	3e-07	7e-07	215.713	441.88	-2.04846	227314_at	ITGA2	integrin, alpha 2 (CD49B, alpha 2 subunit of VLA-2 receptor)
818	3e-07	7e-07	26.1281	46.2291	-1.76932	222693_at	FNDC3B	fibronectin type III domain containing 3B
819	3e-07	7e-07	118.223	182.868	-1.5468	208264_s_at	EIF3J	eukaryotic translation initiation factor 3, subunit J
820	3e-07	7e-07	135.07	228.784	-1.69382	212815_at	ASCC3	activating signal cointegrator 1 complex subunit 3
821	3e-07	7e-07	325.724	757.298	-2.32497	202748_at	GBP2	guanylate binding protein 2, interferon-inducible
822	3e-07	7e-07	174.707	327.284	-1.87333	226406_at	C18orf25	chromosome 18 open reading frame 25
823	3e-07	7e-07	194.583	279.313	-1.43545	208424_s_at	CIAPIN1	cytokine induced apoptosis inhibitor 1
824	3e-07	7e-07	121.54	74.011	1.64219	227377_at	IGF2BP1	insulin-like growth factor 2 mRNA binding protein 1
825	3e-07	7e-07	274.584	511.779	-1.86384	200733_s_at	PTP4A1	protein tyrosine phosphatase type IVA, member 1
826	3e-07	7e-07	240.137	189.419	1.26776	234924_s_at	ZNF687	zinc finger protein 687
827	3e-07	7e-07	190.571	291.522	-1.52973	222692_s_at	FNDC3B	fibronectin type III domain containing 3B
828	3e-07	7e-07	150.178	237.344	-1.58042	217879_at	CDC27	cell division cycle 27 homolog (S. cerevisiae)
829	3e-07	7e-07	286.661	204.939	1.39877	229031_at	CNNM3	cyclin M3
830	3e-07	7e-07	99.7635	160.708	-1.61089	235085_at	DKFZp761P0423	homolog of rat pragma of Rnd2
831	3e-07	7e-07	446.356	747.226	-1.67406	203605_at	SRP54	signal recognition particle 54kDa
832	3e-07	7e-07	1969.6	3098.35	-1.57309	213101_s_at	ACTR3	ARP3 actin-related protein 3 homolog (yeast)
833	3e-07	7e-07	525.267	1258.91	-2.39671	201012_at	ANXA1	annexin A1
834	3e-07	7e-07	47.3647	103.654	-2.18842	228654_at	SPIN4	spindlin family, member 4
835	3e-07	7e-07	303.964	522.672	-1.71952	217814_at	CCDC47	coiled-coil domain containing 47
836	3e-07	7e-07	165.482	251.341	-1.51884	226828_s_at	HEYL	hairy/enhancer-of-split related with YRPW motif-like
837	3e-07	7e-07	165.408	318.903	-1.92798	212476_at	CENTB2	centaurin, beta 2
838	3e-07	7e-07	66.397	49.9886	1.32824	239990_at	CPNE4	copine IV
839	3e-07	7e-07	115.947	181.479	-1.56519	204700_x_at	C1orf107	chromosome 1 open reading frame 107
840	3e-07	7e-07	173.405	133.565	1.29827	241787_at	NA	NA
841	3e-07	7e-07	129.545	200.347	-1.54655	229983_at	TIGD2	tigger transposable element derived 2
842	3e-07	7e-07	32.985	51.4075	-1.55851	205349_at	GNA15	guanine nucleotide binding protein (G protein), alpha 15 (Gq class)
843	3e-07	7e-07	18.58	14.3065	1.29871	224214_at	NA	NA
844	3e-07	7e-07	67.4887	204.119	-3.02448	236335_at	NA	NA
845	3e-07	7e-07	587.757	990.893	-1.68589	56256_at	SIDT2	SID1 transmembrane family, member 2
846	3e-07	7e-07	95.1101	164.081	-1.72517	202823_at	TCEB1	transcription elongation factor B (SIII), polypeptide 1 (15kDa, elongin C)
847	3e-07	7e-07	263.05	600.683	-2.28353	204897_at	PTGER4	prostaglandin E receptor 4 (subtype EP4)
848	3e-07	7e-07	21.7532	14.659	1.48395	241271_at	PKN2	protein kinase N2
849	3e-07	7e-07	68.1328	132.394	-1.94318	227539_at	NA	NA
850	3e-07	7e-07	149.523	274.707	-1.83721	222681_at	KTELC1	KTEL (Lys-Tyr-Glu-Leu) containing 1
851	3e-07	7e-07	139.8	1106.91	-7.91785	209374_s_at	IGHM	immunoglobulin heavy constant mu
852	3e-07	7e-07	15.2281	27.4164	-1.80038	225717_at	KIAA1715	KIAA1715
853	3e-07	7e-07	15.8648	10.8211	1.46611	235336_at	SCIN	scinderin
854	3e-07	7e-07	1244.46	1913.41	-1.53755	222390_at	WAC	WW domain containing adaptor with coiled-coil
855	3e-07	7e-07	1738.56	2588.8	-1.48905	208638_at	ATP6V1C2	ATPase, H+ transporting, lysosomal 42kDa, V1 subunit C2
856	4e-07	9e-07	118.29	213.022	-1.80085	227012_at	SLC25A40	solute carrier family 25, member 40
857	4e-07	9e-07	38.5233	68.1337	-1.76863	239108_at	MLSTD1	male sterility domain containing 1
858	4e-07	9e-07	82.8439	59.5703	1.39069	219669_at	CD177	CD177 molecule
859	4e-07	9e-07	27.3224	48.1675	-1.76293	205191_at	RP2	retinitis pigmentosa 2 (X-linked recessive)
860	4e-07	9e-07	154.865	283.239	-1.82894	235940_at	C9orf64	chromosome 9 open reading frame 64
861	4e-07	9e-07	16.4138	13.3514	1.22937	1558320_at	NA	NA
862	4e-07	9e-07	26.5011	74.8861	-2.82578	209829_at	C6orf32	chromosome 6 open reading frame 32
863	4e-07	9e-07	59.5636	108.126	-1.81531	203087_s_at	KIF2A	kinesin heavy chain member 2A
864	4e-07	9e-07	149.014	238.703	-1.60188	227577_at	EXOC8	exocyst complex component 8
865	4e-07	9e-07	318.604	580.148	-1.8209	225585_at	RAP2A	RAP2A, member of RAS oncogene family
866	4e-07	9e-07	213.913	478.079	-2.23492	204057_at	IRF8	interferon regulatory factor 8
867	4e-07	9e-07	915.865	2090.5	-2.28254	200887_s_at	STAT1	signal transducer and activator of transcription 1, 91kDa
868	4e-07	9e-07	120.076	85.4432	1.40533	218874_s_at	C6orf134	chromosome 6 open reading frame 134
869	4e-07	9e-07	178.735	299.297	-1.67453	225057_at	SLC15A4	solute carrier family 15, member 4
870	4e-07	9e-07	277.518	418.855	-1.50929	227075_at	ELP3	elongation protein 3 homolog (S. cerevisiae)
871	4e-07	9e-07	31.7702	72.3879	-2.27848	226142_at	GLIPR1	GLI pathogenesis-related 1 (glioma)
872	4e-07	9e-07	87.2991	156.846	-1.79665	52731_at	FLJ20294	hypothetical protein FLJ20294
873	4e-07	9e-07	62.3958	45.184	1.38093	233570_at	TSC1	tuberous sclerosis 1
874	4e-07	9e-07	441.63	756.664	-1.71334	215017_s_at	FNBP1L	formin binding protein 1-like
875	4e-07	9e-07	22.7691	34.8988	-1.53272	239888_at	NA	NA
876	4e-07	9e-07	58.2042	33.3872	1.74331	210098_s_at	NA	NA
877	4e-07	9e-07	169.325	264.909	-1.5645	226901_at	C17orf58	chromosome 17 open reading frame 58
878	4e-07	9e-07	180.141	313.461	-1.74009	238601_at	NA	NA
879	4e-07	9e-07	60.8536	165.073	-2.71263	207996_s_at	C18orf1	chromosome 18 open reading frame 1
880	4e-07	9e-07	117.753	226.178	-1.92079	225572_at	FAM119A	family with sequence similarity 119, member A
881	4e-07	9e-07	72.4194	47.91	1.51157	241668_s_at	NA	NA
882	4e-07	9e-07	114.536	193.985	-1.69365	201697_s_at	DNMT1	DNA (cytosine-5-)-methyltransferase 1
883	4e-07	9e-07	31.3912	19.8047	1.58504	1553319_at	OXGR1	oxoglutarate (alpha-ketoglutarate) receptor 1
884	4e-07	9e-07	27.1775	41.4146	-1.52385	244487_at	NA	NA
885	4e-07	9e-07	171.933	125.212	1.37314	206419_at	RORC	RAR-related orphan receptor C
886	4e-07	9e-07	147.541	237.486	-1.60963	205904_at	MICA	MHC class I polypeptide-related sequence A
887	4e-07	9e-07	133.423	256.985	-1.92609	227755_at	NA	NA
888	4e-07	9e-07	256.689	194.739	1.31812	227348_at	PARS2	prolyl-tRNA synthetase 2, mitochondrial (putative)
889	4e-07	9e-07	262.26	416.236	-1.58712	228571_at	RBAK	RB-associated KRAB zinc finger
890	4e-07	9e-07	229.189	464.347	-2.02604	223168_at	RHOU	ras homolog gene family, member U
891	4e-07	9e-07	407.847	705.554	-1.72995	202265_at	BMI1	BMI1 polycomb ring finger oncogene
892	4e-07	9e-07	276.285	480.904	-1.74061	218230_at	ARFIP1	ADP-ribosylation factor interacting protein 1 (arfaptin 1)
893	4e-07	9e-07	3478.83	5225.01	-1.50194	211945_s_at	ITGB1	integrin, beta 1 (fibronectin receptor, beta polypeptide, antigen CD29 includes MDF2, MSK12)
894	4e-07	9e-07	39.2432	59.5031	-1.51626	210005_at	GART	phosphoribosylglycinamide formyltransferase, phosphoribosylglycinamide synthetase, phosphoribosylaminoimidazole synthetase
895	4e-07	9e-07	28.2931	46.7336	-1.65177	239671_at	NA	NA
896	4e-07	9e-07	29.4417	20.7511	1.4188	220608_s_at	ZNF770	zinc finger protein 770
897	4e-07	9e-07	281.184	472.241	-1.67947	244103_at	C1orf55	chromosome 1 open reading frame 55
898	4e-07	9e-07	269.857	405.497	-1.50264	212973_at	RPIA	ribose 5-phosphate isomerase A (ribose 5-phosphate epimerase)
899	4e-07	9e-07	32.3824	25.4127	1.27426	234153_at	SYNJ2	synaptojanin 2
900	4e-07	9e-07	486.022	739.858	-1.52227	201223_s_at	RAD23B	RAD23 homolog B (S. cerevisiae)
901	4e-07	9e-07	253.503	522.707	-2.06194	212473_s_at	MICAL2	microtubule associated monoxygenase, calponin and LIM domain containing 2
902	4e-07	9e-07	205.824	343.143	-1.66717	202163_s_at	CNOT8	CCR4-NOT transcription complex, subunit 8
903	4e-07	9e-07	534.086	1416.74	-2.65264	204268_at	S100A2	S100 calcium binding protein A2
904	4e-07	9e-07	49.4157	29.9844	1.64805	1557190_at	NA	NA
905	4e-07	9e-07	53.5793	94.5065	-1.76386	208762_at	SUMO1	SMT3 suppressor of mif two 3 homolog 1 (S. cerevisiae)
906	4e-07	9e-07	323.16	707.322	-2.18877	227692_at	GNAI1	guanine nucleotide binding protein (G protein), alpha inhibiting activity polypeptide 1
907	4e-07	9e-07	50.5862	37.7184	1.34116	229368_s_at	ZFAND5	zinc finger, AN1-type domain 5
908	4e-07	9e-07	79.4662	166.488	-2.09508	221558_s_at	LEF1	lymphoid enhancer-binding factor 1
909	5e-07	1.1e-06	1429.49	717.167	1.99325	208851_s_at	THY1	Thy-1 cell surface antigen
910	5e-07	1.1e-06	26.588	18.735	1.41916	1564691_at	NA	NA
911	5e-07	1.1e-06	128.387	78.5978	1.63346	218554_s_at	ASH1L	ash1 (absent, small, or homeotic)-like (Drosophila)
912	5e-07	1.1e-06	64.286	87.2967	-1.35794	235045_at	RBM7	RNA binding motif protein 7
913	5e-07	1.1e-06	62.7507	148.731	-2.37018	210145_at	PLA2G4A	phospholipase A2, group IVA (cytosolic, calcium-dependent)
914	5e-07	1.1e-06	55.1311	86.3315	-1.56593	235204_at	CUTC	cutC copper transporter homolog (E. coli)
915	5e-07	1.1e-06	513.837	796.588	-1.55028	217916_s_at	FAM49B	family with sequence similarity 49, member B
916	5e-07	1.1e-06	418.565	881.758	-2.10662	204834_at	FGL2	fibrinogen-like 2
917	5e-07	1.1e-06	357.057	565.943	-1.58502	210293_s_at	SEC23B	Sec23 homolog B (S. cerevisiae)
918	5e-07	1.1e-06	198.917	296.953	-1.49285	204276_at	TK2	thymidine kinase 2, mitochondrial
919	5e-07	1.1e-06	77.9824	52.7429	1.47854	240001_at	NA	NA
920	5e-07	1.1e-06	393.913	823.036	-2.08939	218396_at	VPS13C	vacuolar protein sorting 13 homolog C (S. cerevisiae)
921	5e-07	1.1e-06	72.5841	57.8422	1.25486	232873_at	ZNF33A	zinc finger protein 33A
922	5e-07	1.1e-06	33.6526	23.1359	1.45456	215408_at	MYO1E	myosin IE
923	5e-07	1.1e-06	120.335	195.93	-1.6282	228324_at	C9orf41	chromosome 9 open reading frame 41
924	5e-07	1.1e-06	30.7824	59.3508	-1.92808	229027_at	PPM1A	protein phosphatase 1A (formerly 2C), magnesium-dependent, alpha isoform
925	5e-07	1.1e-06	50.8184	37.9608	1.33871	1557744_at	NA	NA
926	5e-07	1.1e-06	44.0791	124.169	-2.81696	210538_s_at	BIRC3	baculoviral IAP repeat-containing 3
927	5e-07	1.1e-06	345.971	552.95	-1.59825	211932_at	HNRPA3	heterogeneous nuclear ribonucleoprotein A3
928	5e-07	1.1e-06	283.416	479.651	-1.69239	223342_at	RRM2B	ribonucleotide reductase M2 B (TP53 inducible)
929	5e-07	1.1e-06	70.9516	128.042	-1.80465	242794_at	MAML3	mastermind-like 3 (Drosophila)
930	5e-07	1.1e-06	204.12	282.344	-1.38322	235424_at	NA	NA
931	5e-07	1.1e-06	120.532	42.05	2.86641	221008_s_at	AGXT2L1	alanine-glyoxylate aminotransferase 2-like 1
932	5e-07	1.1e-06	689.92	1108.41	-1.60657	208841_s_at	G3BP2	GTPase activating protein (SH3 domain) binding protein 2
933	5e-07	1.1e-06	429.743	573.619	-1.3348	225087_at	C16orf63	chromosome 16 open reading frame 63
934	5e-07	1.1e-06	300.445	652.046	-2.17027	203044_at	CHSY1	carbohydrate (chondroitin) synthase 1
935	5e-07	1.1e-06	1616.64	1939.58	-1.19976	204219_s_at	PSMC1	proteasome (prosome, macropain) 26S subunit, ATPase, 1
936	5e-07	1.1e-06	32.3499	24.3019	1.33117	233650_at	CEP63	centrosomal protein 63kDa
937	5e-07	1.1e-06	892.858	1560.26	-1.74749	212761_at	TCF7L2	transcription factor 7-like 2 (T-cell specific, HMG-box)
938	5e-07	1.1e-06	239.247	338.941	-1.4167	203312_x_at	ARF6	ADP-ribosylation factor 6
939	5e-07	1.1e-06	132.676	249.779	-1.88263	218603_at	HECA	headcase homolog (Drosophila)
940	5e-07	1.1e-06	251.905	376.67	-1.49529	203327_at	IDE	insulin-degrading enzyme
941	5e-07	1.1e-06	668.568	1053.53	-1.57581	201832_s_at	VDP	vesicle docking protein p115
942	5e-07	1.1e-06	196.818	316.909	-1.61016	218878_s_at	SIRT1	sirtuin (silent mating type information regulation 2 homolog) 1 (S. cerevisiae)
943	5e-07	1.1e-06	32.7682	52.4826	-1.60163	209277_at	TFPI2	tissue factor pathway inhibitor 2
944	5e-07	1.1e-06	247.628	351.115	-1.41791	225783_at	UBE2F	ubiquitin-conjugating enzyme E2F (putative)
945	6e-07	1.3e-06	356.014	647.177	-1.81784	226508_at	PHC3	polyhomeotic homolog 3 (Drosophila)
946	6e-07	1.3e-06	29.4918	21.9192	1.34547	236299_at	ZNF496	zinc finger protein 496
947	6e-07	1.3e-06	19.8927	44.547	-2.23936	235385_at	NA	NA
948	6e-07	1.3e-06	66.6232	47.887	1.39126	1556160_a_at	NA	NA
949	6e-07	1.3e-06	213.069	154.829	1.37616	240030_at	COMMD6	COMM domain containing 6
950	6e-07	1.3e-06	296.511	729.405	-2.45996	226525_at	STK17B	serine/threonine kinase 17b
951	6e-07	1.3e-06	210.606	340.136	-1.61504	202577_s_at	DDX19A	DEAD (Asp-Glu-Ala-As) box polypeptide 19A
952	6e-07	1.3e-06	333.24	528.338	-1.58546	212140_at	PDS5A	PDS5, regulator of cohesion maintenance, homolog A (S. cerevisiae)
953	6e-07	1.3e-06	63.9204	103.592	-1.62064	222587_s_at	GALNT7	UDP-N-acetyl-alpha-D-galactosamine:polypeptide N-acetylgalactosaminyltransferase 7 (GalNAc-T7)
954	6e-07	1.3e-06	627.278	1163.22	-1.85439	218171_at	VPS4B	vacuolar protein sorting 4 homolog B (S. cerevisiae)
955	6e-07	1.3e-06	237.035	347.885	-1.46765	218769_s_at	ANKRA2	ankyrin repeat, family A (RFXANK-like), 2
956	6e-07	1.3e-06	242.206	382.161	-1.57784	231864_at	ZNF33A	zinc finger protein 33A
957	6e-07	1.3e-06	245.883	656.081	-2.66826	215388_s_at	CFHR1	complement factor H-related 1
958	6e-07	1.3e-06	564.201	1361.36	-2.41289	AFFX-HUMISGF3A/M97935_3_at	STAT1	signal transducer and activator of transcription 1, 91kDa
959	6e-07	1.3e-06	132.924	73.6867	1.8039	236822_at	NA	NA
960	6e-07	1.3e-06	38.2356	82.3512	-2.15378	221911_at	ETV1	ets variant gene 1
961	6e-07	1.3e-06	736.642	1359.44	-1.84545	213044_at	ROCK1	Rho-associated, coiled-coil containing protein kinase 1
962	6e-07	1.3e-06	166.658	257.985	-1.54799	200995_at	IPO7	importin 7
963	6e-07	1.3e-06	29.8346	58.9818	-1.97696	238429_at	TMEM71	transmembrane protein 71
964	6e-07	1.3e-06	26.176	16.0129	1.63469	238399_x_at	ZGPAT	zinc finger, CCCH-type with G patch domain
965	6e-07	1.3e-06	314.819	662.26	-2.10362	218404_at	SNX10	sorting nexin 10
966	6e-07	1.3e-06	189.263	145.116	1.30421	238434_at	SMCR8	Smith-Magenis syndrome chromosome region, candidate 8
967	6e-07	1.3e-06	51.3596	149.761	-2.91593	222235_s_at	GALNACT-2	chondroitin sulfate GalNAcT-2
968	6e-07	1.3e-06	429.059	808.308	-1.88391	212297_at	ATP13A3	ATPase type 13A3
969	6e-07	1.3e-06	13.6404	26.3531	-1.93199	236277_at	PAK3	p21 (CDKN1A)-activated kinase 3
970	6e-07	1.3e-06	482.31	808.183	-1.67565	218195_at	C6orf211	chromosome 6 open reading frame 211
971	6e-07	1.3e-06	480.871	810.496	-1.68548	217941_s_at	ERBB2IP	erbb2 interacting protein
972	6e-07	1.3e-06	113.616	213.315	-1.87751	226402_at	CYP2U1	cytochrome P450, family 2, subfamily U, polypeptide 1
973	6e-07	1.3e-06	23.6234	34.3591	-1.45445	230252_at	GPR92	G protein-coupled receptor 92
974	7e-07	1.4e-06	107.027	208.689	-1.94988	209748_at	SPAST	spastin
975	7e-07	1.4e-06	459.726	713.623	-1.55228	206015_s_at	FOXJ3	forkhead box J3
976	7e-07	1.4e-06	890.954	1603.76	-1.80005	226534_at	KITLG	KIT ligand
977	7e-07	1.4e-06	385.698	715.871	-1.85604	202778_s_at	ZMYM2	zinc finger, MYM-type 2
978	7e-07	1.4e-06	339.699	483.46	-1.4232	207513_s_at	ZNF189	zinc finger protein 189
979	7e-07	1.4e-06	41.9102	64.0272	-1.52772	229794_at	ZNF585A	zinc finger protein 585A
980	7e-07	1.4e-06	400.118	238.491	1.6777	219891_at	PGPEP1	pyroglutamyl-peptidase I
981	7e-07	1.4e-06	161.18	314.058	-1.94849	218566_s_at	CHORDC1	cysteine and histidine-rich domain (CHORD)-containing 1
982	7e-07	1.4e-06	158.53	287.345	-1.81256	203253_s_at	HISPPD1	histidine acid phosphatase domain containing 1
983	7e-07	1.4e-06	58.3858	42.8813	1.36157	1570433_at	TMPRSS2	transmembrane protease, serine 2
984	7e-07	1.4e-06	525.717	989.545	-1.88228	202381_at	ADAM9	ADAM metallopeptidase domain 9 (meltrin gamma)
985	7e-07	1.4e-06	65.1369	51.7323	1.25911	231893_at	RP5-1054A22.3	KIAA1755 protein
986	7e-07	1.4e-06	244.474	457.454	-1.87118	213165_at	CEP350	centrosomal protein 350kDa
987	7e-07	1.4e-06	88.0512	65.7375	1.33944	208316_s_at	OCRL	oculocerebrorenal syndrome of Lowe
988	7e-07	1.4e-06	84.8672	150.069	-1.76828	212920_at	NA	NA
989	7e-07	1.4e-06	243.254	496.943	-2.0429	212887_at	SEC23A	Sec23 homolog A (S. cerevisiae)
990	7e-07	1.4e-06	72.5373	50.062	1.44895	235539_at	NA	NA
991	7e-07	1.4e-06	15.2292	22.6163	-1.48506	220018_at	CBLL1	Cas-Br-M (murine) ecotropic retroviral transforming sequence-like 1
992	7e-07	1.4e-06	123.804	180.196	-1.45549	231887_s_at	KIAA1274	KIAA1274
993	7e-07	1.4e-06	39.4343	115.457	-2.92785	229723_at	TAGAP	T-cell activation GTPase activating protein
994	7e-07	1.4e-06	209.127	340.873	-1.62997	212474_at	KIAA0241	KIAA0241
995	7e-07	1.4e-06	50.8823	159.36	-3.13194	205159_at	CSF2RB	colony stimulating factor 2 receptor, beta, low-affinity (granulocyte-macrophage)
996	7e-07	1.4e-06	51.3598	79.1288	-1.54068	214706_at	ZNF200	zinc finger protein 200
997	7e-07	1.4e-06	505.951	1099.26	-2.17266	218353_at	RGS5	regulator of G-protein signaling 5
998	7e-07	1.4e-06	112.38	179.511	-1.59735	219062_s_at	ZCCHC2	zinc finger, CCHC domain containing 2
999	7e-07	1.4e-06	33.4259	21.365	1.56451	207759_s_at	DISC1	disrupted in schizophrenia 1
1000	8e-07	1.6e-06	199.777	323.308	-1.61835	224872_at	DIP2B	DIP2 disco-interacting protein 2 homolog B (Drosophila)
1001	8e-07	1.6e-06	28.609	50.2374	-1.756	235264_at	NA	NA
1002	8e-07	1.6e-06	1084.16	452.654	2.39511	208850_s_at	THY1	Thy-1 cell surface antigen
1003	8e-07	1.6e-06	14.7258	11.2605	1.30773	214621_at	GYS2	glycogen synthase 2 (liver)
1004	8e-07	1.6e-06	411.9	304.074	1.35461	33768_at	DMWD	dystrophia myotonica, WD repeat containing
1005	8e-07	1.6e-06	98.6089	195.821	-1.98584	218872_at	TESC	tescalcin
1006	8e-07	1.6e-06	189.806	348.415	-1.83563	205474_at	CRLF3	cytokine receptor-like factor 3
1007	8e-07	1.6e-06	148.516	380.846	-2.56434	222549_at	CLDN1	claudin 1
1008	8e-07	1.6e-06	17.2176	25.6286	-1.48851	235520_at	SUHW3	suppressor of hairy wing homolog 3 (Drosophila)
1009	8e-07	1.6e-06	163.004	316.724	-1.94304	212460_at	C14orf147	chromosome 14 open reading frame 147
1010	8e-07	1.6e-06	207.416	323.246	-1.55844	218465_at	TMEM33	transmembrane protein 33
1011	8e-07	1.6e-06	219.132	382.166	-1.744	213128_s_at	UBE3A	ubiquitin protein ligase E3A (human papilloma virus E6-associated protein, Angelman syndrome)
1012	8e-07	1.6e-06	23.3014	37.2606	-1.59907	238792_at	PCNX	pecanex homolog (Drosophila)
1013	8e-07	1.6e-06	479.336	789.437	-1.64694	222428_s_at	LARS	leucyl-tRNA synthetase
1014	8e-07	1.6e-06	769.92	1283.94	-1.66763	201921_at	LOC552891	hypothetical protein LOC552891
1015	8e-07	1.6e-06	23.1219	31.1424	-1.34688	207623_at	ABCF2	ATP-binding cassette, sub-family F (GCN20), member 2
1016	8e-07	1.6e-06	44.8629	32.7382	1.37035	240805_at	NA	NA
1017	8e-07	1.6e-06	389.294	645.958	-1.6593	210026_s_at	CARD10	caspase recruitment domain family, member 10
1018	8e-07	1.6e-06	108.539	155.539	-1.43302	204699_s_at	C1orf107	chromosome 1 open reading frame 107
1019	8e-07	1.6e-06	118.482	88.6655	1.33628	210880_s_at	EFS	embryonal Fyn-associated substrate
1020	8e-07	1.6e-06	44.755	30.852	1.45063	1563573_at	ARHGEF3	Rho guanine nucleotide exchange factor (GEF) 3
1021	8e-07	1.6e-06	273.39	380.828	-1.39298	225192_at	C10orf46	chromosome 10 open reading frame 46
1022	9e-07	1.8e-06	130.221	184.035	-1.41325	222526_at	GATAD2A	GATA zinc finger domain containing 2A
1023	9e-07	1.8e-06	164.163	253.697	-1.5454	213930_at	NA	NA
1024	9e-07	1.8e-06	143.575	110.247	1.3023	232907_at	UBR4	ubiquitin protein ligase E3 component n-recognin 4
1025	9e-07	1.8e-06	246.801	430.549	-1.74452	217842_at	LUC7L2	LUC7-like 2 (S. cerevisiae)
1026	9e-07	1.8e-06	311.143	645.463	-2.07449	227473_at	NA	NA
1027	9e-07	1.8e-06	279.291	377.019	-1.34992	201323_at	EBNA1BP2	EBNA1 binding protein 2
1028	9e-07	1.8e-06	203.811	281.621	-1.38178	218882_s_at	WDR3	WD repeat domain 3
1029	9e-07	1.8e-06	28.5734	20.7749	1.37538	209956_s_at	CAMK2B	calcium/calmodulin-dependent protein kinase (CaM kinase) II beta
1030	9e-07	1.8e-06	177.228	313.987	-1.77165	223451_s_at	CKLF	chemokine-like factor
1031	9e-07	1.8e-06	354.14	660.007	-1.86369	226459_at	PIK3AP1	phosphoinositide-3-kinase adaptor protein 1
1032	9e-07	1.8e-06	371.225	609.606	-1.64215	222552_at	GOLT1B	golgi transport 1 homolog B (S. cerevisiae)
1033	9e-07	1.8e-06	12.885	10.4142	1.23725	211088_s_at	PLK4	polo-like kinase 4 (Drosophila)
1034	9e-07	1.8e-06	2686.55	3860.01	-1.43679	213699_s_at	YWHAQ	tyrosine 3-monooxygenase/tryptophan 5-monooxygenase activation protein, theta polypeptide
1035	9e-07	1.8e-06	61.9998	43.2599	1.4332	235161_at	NA	NA
1036	9e-07	1.8e-06	696.58	1006.61	-1.44507	217730_at	TMBIM1	transmembrane BAX inhibitor motif containing 1
1037	9e-07	1.8e-06	476.886	891.625	-1.86968	202016_at	MEST	mesoderm specific transcript homolog (mouse)
1038	9e-07	1.8e-06	278.524	674.843	-2.42292	212012_at	PXDN	peroxidasin homolog (Drosophila)
1039	9e-07	1.8e-06	205.714	378.623	-1.84053	226109_at	C21orf91	chromosome 21 open reading frame 91
1040	9e-07	1.8e-06	72.0267	174.041	-2.41634	229228_at	CREB5	cAMP responsive element binding protein 5
1041	9e-07	1.8e-06	1150.78	1719.1	-1.49385	212412_at	PDLIM5	PDZ and LIM domain 5
1042	9e-07	1.8e-06	21.3154	38.7592	-1.81836	238122_at	RBM12B	RNA binding motif protein 12B
1043	9e-07	1.8e-06	204.974	324.39	-1.58259	212766_s_at	ISG20L2	interferon stimulated exonuclease gene 20kDa-like 2
1044	9e-07	1.8e-06	11149.2	8309.05	1.34181	AFFX-r2-P1-cre-5_at	NA	NA
1045	1e-06	1.9e-06	172.588	277.038	-1.6052	201873_s_at	ABCE1	ATP-binding cassette, sub-family E (OABP), member 1
1046	1e-06	1.9e-06	152.136	340.334	-2.23704	235158_at	FLJ14803	hypothetical protein FLJ14803
1047	1e-06	1.9e-06	74.6422	152.813	-2.04727	213618_at	CENTD1	centaurin, delta 1
1048	1e-06	1.9e-06	327.366	667.071	-2.03769	203837_at	MAP3K5	mitogen-activated protein kinase kinase kinase 5
1049	1e-06	1.9e-06	11.8863	19.0395	-1.6018	1568957_x_at	SRGAP2P1	SLIT-ROBO Rho GTPase activating protein 2 pseudogene 1
1050	1e-06	1.9e-06	560.076	847.658	-1.51347	200994_at	IPO7	importin 7
1051	1e-06	1.9e-06	1718.46	2406.59	-1.40044	214800_x_at	BTF3	basic transcription factor 3
1052	1e-06	1.9e-06	761.557	1254.62	-1.64744	218718_at	PDGFC	platelet derived growth factor C
1053	1e-06	1.9e-06	351.091	606.24	-1.72673	203269_at	NSMAF	neutral sphingomyelinase (N-SMase) activation associated factor
1054	1e-06	1.9e-06	19.5461	13.5717	1.44021	1556159_at	NA	NA
1055	1e-06	1.9e-06	18.8358	14.955	1.25949	233259_at	CCDC48	coiled-coil domain containing 48
1056	1e-06	1.9e-06	715.291	1089.39	-1.523	213883_s_at	TM2D1	TM2 domain containing 1
1057	1e-06	1.9e-06	235.928	460.114	-1.95023	223463_at	RAB23	RAB23, member RAS oncogene family
1058	1e-06	1.9e-06	713.538	1236.59	-1.73304	200934_at	DEK	DEK oncogene (DNA binding)
1059	1e-06	1.9e-06	22.2433	46.2117	-2.07756	219433_at	BCOR	BCL6 co-repressor
1060	1e-06	1.9e-06	12.6913	10.79	1.17621	239298_at	BXDC2	brix domain containing 2
1061	1e-06	1.9e-06	96.8026	67.5216	1.43365	207073_at	CDKL2	cyclin-dependent kinase-like 2 (CDC2-related kinase)
1062	1e-06	1.9e-06	87.0671	148.875	-1.70989	213848_at	NA	NA
1063	1e-06	1.9e-06	28.748	22.6277	1.27048	236759_at	RIMS3	regulating synaptic membrane exocytosis 3
1064	1e-06	1.9e-06	276.749	454.343	-1.64172	221802_s_at	KIAA1598	KIAA1598
1065	1e-06	1.9e-06	166.212	393.389	-2.36679	229147_at	NA	NA
1066	1e-06	1.9e-06	232.547	321.069	-1.38066	204012_s_at	LCMT2	leucine carboxyl methyltransferase 2
1067	1.1e-06	2.1e-06	310.503	506.59	-1.63152	209135_at	ASPH	aspartate beta-hydroxylase
1068	1.1e-06	2.1e-06	28.7635	21.2349	1.35454	1564231_at	IFT80	intraflagellar transport 80 homolog (Chlamydomonas)
1069	1.1e-06	2.1e-06	71.0257	114.304	-1.60933	227162_at	ZBTB26	zinc finger and BTB domain containing 26
1070	1.1e-06	2.1e-06	101.406	205.599	-2.02748	240253_at	NA	NA
1071	1.1e-06	2.1e-06	172.29	312.573	-1.81423	225974_at	TMEM64	transmembrane protein 64
1072	1.1e-06	2.1e-06	13.6158	25.5708	-1.87803	231925_at	P2RY1	purinergic receptor P2Y, G-protein coupled, 1
1073	1.1e-06	2.1e-06	80.5273	133.405	-1.65664	212930_at	ATP2B1	ATPase, Ca++ transporting, plasma membrane 1
1074	1.1e-06	2.1e-06	77.3936	135.608	-1.75218	217894_at	KCTD3	potassium channel tetramerisation domain containing 3
1075	1.1e-06	2.1e-06	61.865	111.097	-1.79579	226136_at	GLIPR1	GLI pathogenesis-related 1 (glioma)
1076	1.1e-06	2.1e-06	46.5442	34.7208	1.34053	229688_at	NA	NA
1077	1.1e-06	2.1e-06	202.327	329.349	-1.62781	226178_at	SOCS4	suppressor of cytokine signaling 4
1078	1.1e-06	2.1e-06	565.571	1269.78	-2.24513	214803_at	NA	NA
1079	1.1e-06	2.1e-06	147.786	240.356	-1.62638	225448_at	NAPG	N-ethylmaleimide-sensitive factor attachment protein, gamma
1080	1.1e-06	2.1e-06	271.323	465.674	-1.71631	226831_at	NA	NA
1081	1.1e-06	2.1e-06	159.112	468.247	-2.94288	204273_at	EDNRB	endothelin receptor type B
1082	1.1e-06	2.1e-06	323.416	511.947	-1.58294	218082_s_at	UBP1	upstream binding protein 1 (LBP-1a)
1083	1.1e-06	2.1e-06	204.715	414.986	-2.02714	225188_at	RAPH1	Ras association (RalGDS/AF-6) and pleckstrin homology domains 1
1084	1.1e-06	2.1e-06	158.702	326.262	-2.05581	230313_at	TK2	thymidine kinase 2, mitochondrial
1085	1.1e-06	2.1e-06	107.726	146.526	-1.36018	229492_at	VANGL1	vang-like 1 (van gogh, Drosophila)
1086	1.1e-06	2.1e-06	58.6332	40.3534	1.45299	1564822_at	NA	NA
1087	1.1e-06	2.1e-06	149.984	215.751	-1.4385	204500_s_at	AGTPBP1	ATP/GTP binding protein 1
1088	1.1e-06	2.1e-06	538.747	1115.05	-2.0697	226683_at	SNAG1	sorting nexin associated golgi protein 1
1089	1.1e-06	2.1e-06	20.2528	15.3618	1.31839	1557339_at	GPR126	G protein-coupled receptor 126
1090	1.2e-06	2.3e-06	1775.06	2451.55	-1.38111	201358_s_at	COPB1	coatomer protein complex, subunit beta 1
1091	1.2e-06	2.3e-06	75.6843	56.3269	1.34366	220533_at	NA	NA
1092	1.2e-06	2.3e-06	25.3754	46.8289	-1.84545	225047_at	NUPL1	nucleoporin like 1
1093	1.2e-06	2.3e-06	144.034	205.017	-1.42339	230758_at	GEMIN8	gem (nuclear organelle) associated protein 8
1094	1.2e-06	2.3e-06	169.124	289.97	-1.71454	218502_s_at	TRPS1	trichorhinophalangeal syndrome I
1095	1.2e-06	2.3e-06	1459.36	2095.54	-1.43593	226801_s_at	LOC646890	hypothetical LOC646890
1096	1.2e-06	2.3e-06	29.9355	51.7546	-1.72887	229687_s_at	NA	NA
1097	1.2e-06	2.3e-06	1431.58	2217.46	-1.54896	224899_s_at	RP11-217H1.1	implantation-associated protein
1098	1.2e-06	2.3e-06	134.366	184.352	-1.37202	213100_at	NA	NA
1099	1.2e-06	2.3e-06	322.77	765.815	-2.37264	223218_s_at	NFKBIZ	nuclear factor of kappa light polypeptide gene enhancer in B-cells inhibitor, zeta
1100	1.3e-06	2.4e-06	207.269	146.907	1.41089	236454_at	RNF212	ring finger protein 212
1101	1.3e-06	2.4e-06	645.172	1442.62	-2.23602	226189_at	ITGB8	integrin, beta 8
1102	1.3e-06	2.4e-06	92.3824	124.631	-1.34907	209434_s_at	PPAT	phosphoribosyl pyrophosphate amidotransferase
1103	1.3e-06	2.4e-06	140.617	227.691	-1.61923	236194_at	NA	NA
1104	1.3e-06	2.4e-06	54.6996	33.817	1.61752	238160_at	ACOT12	acyl-CoA thioesterase 12
1105	1.3e-06	2.4e-06	1885.34	2543.99	-1.34936	205812_s_at	SULT1C4	sulfotransferase family, cytosolic, 1C, member 4
1106	1.3e-06	2.4e-06	645.49	1121.38	-1.73725	202169_s_at	AASDHPPT	aminoadipate-semialdehyde dehydrogenase-phosphopantetheinyl transferase
1107	1.3e-06	2.4e-06	36.6673	55.8217	-1.52238	222833_at	AYTL1	acyltransferase like 1
1108	1.3e-06	2.4e-06	61.2334	41.7826	1.46552	229311_at	GKAP1	G kinase anchoring protein 1
1109	1.3e-06	2.4e-06	249.544	401.897	-1.61052	221087_s_at	APOL3	apolipoprotein L, 3
1110	1.3e-06	2.4e-06	144.926	317.12	-2.18815	223322_at	RASSF5	Ras association (RalGDS/AF-6) domain family 5
1111	1.3e-06	2.4e-06	117.578	95.2397	1.23455	231949_at	NA	NA
1112	1.3e-06	2.4e-06	23.9731	50.1441	-2.09168	235199_at	RNF125	ring finger protein 125
1113	1.3e-06	2.4e-06	211.484	341.855	-1.61646	235791_x_at	CHD1	chromodomain helicase DNA binding protein 1
1114	1.3e-06	2.4e-06	80.662	111.187	-1.37843	216589_at	LOC390998	similar to 60S ribosomal protein L10 (QM protein) (Tumor suppressor QM) (Laminin receptor homolog)
1115	1.4e-06	2.6e-06	648.147	1007.39	-1.55426	1555837_s_at	POLR2B	polymerase (RNA) II (DNA directed) polypeptide B, 140kDa
1116	1.4e-06	2.6e-06	427.706	953.043	-2.22827	230875_s_at	ATP11A	ATPase, Class VI, type 11A
1117	1.4e-06	2.6e-06	251.424	375.246	-1.49248	221652_s_at	C12orf11	chromosome 12 open reading frame 11
1118	1.4e-06	2.6e-06	390.224	575.107	-1.47379	212573_at	ENDOD1	endonuclease domain containing 1
1119	1.4e-06	2.6e-06	33.9027	25.1842	1.34619	240519_at	NA	NA
1120	1.4e-06	2.6e-06	427.357	672.637	-1.57395	208051_s_at	PAIP1	poly(A) binding protein interacting protein 1
1121	1.4e-06	2.6e-06	86.7759	186.48	-2.14898	215073_s_at	NR2F2	nuclear receptor subfamily 2, group F, member 2
1122	1.4e-06	2.6e-06	2245	3166.72	-1.41057	201097_s_at	ARF4	ADP-ribosylation factor 4
1123	1.4e-06	2.6e-06	85.3264	128.967	-1.51145	206315_at	CRLF1	cytokine receptor-like factor 1
1124	1.4e-06	2.6e-06	318.314	473.491	-1.4875	223240_at	FBXO8	F-box protein 8
1125	1.4e-06	2.6e-06	18.5256	11.4933	1.61186	1556388_a_at	NA	NA
1126	1.4e-06	2.6e-06	148.378	283.45	-1.91033	223077_at	TMOD3	tropomodulin 3 (ubiquitous)
1127	1.4e-06	2.6e-06	35.814	79.8668	-2.23005	209211_at	KLF5	Kruppel-like factor 5 (intestinal)
1128	1.4e-06	2.6e-06	78.6145	48.8348	1.6098	1558053_s_at	TMED4	transmembrane emp24 protein transport domain containing 4
1129	1.4e-06	2.6e-06	27.5511	20.6446	1.33454	224208_at	PLEKHA8	pleckstrin homology domain containing, family A (phosphoinositide binding specific) member 8
1130	1.4e-06	2.6e-06	203.14	406.76	-2.00236	227478_at	SETBP1	SET binding protein 1
1131	1.4e-06	2.6e-06	19.2558	15.3836	1.25171	239664_at	C3orf17	chromosome 3 open reading frame 17
1132	1.4e-06	2.6e-06	60.4054	44.9806	1.34292	222248_s_at	SIRT4	sirtuin (silent mating type information regulation 2 homolog) 4 (S. cerevisiae)
1133	1.4e-06	2.6e-06	57.9468	91.0684	-1.57159	241348_at	ZNF654	zinc finger protein 654
1134	1.5e-06	2.7e-06	61.9455	139.713	-2.25542	209949_at	NCF2	neutrophil cytosolic factor 2 (65kDa, chronic granulomatous disease, autosomal 2)
1135	1.5e-06	2.7e-06	105.76	165.08	-1.56089	219202_at	RHBDF2	rhomboid 5 homolog 2 (Drosophila)
1136	1.5e-06	2.7e-06	79.2233	149.353	-1.88522	205579_at	HRH1	histamine receptor H1
1137	1.5e-06	2.7e-06	33.1276	23.3103	1.42116	1565579_at	NA	NA
1138	1.5e-06	2.7e-06	20.1436	15.3234	1.31457	207333_at	NMBR	neuromedin B receptor
1139	1.5e-06	2.7e-06	25.1217	50.2586	-2.00061	1556009_at	PEX13	peroxisome biogenesis factor 13
1140	1.5e-06	2.7e-06	65.2359	100.554	-1.5414	244007_at	NA	NA
1141	1.5e-06	2.7e-06	73.1649	121.12	-1.65543	208103_s_at	ANP32E	acidic (leucine-rich) nuclear phosphoprotein 32 family, member E
1142	1.5e-06	2.7e-06	166.038	361.031	-2.17438	216841_s_at	SOD2	superoxide dismutase 2, mitochondrial
1143	1.5e-06	2.7e-06	47.3227	35.2814	1.3413	210909_x_at	LPAL2	lipoprotein, Lp(a)-like 2
1144	1.5e-06	2.7e-06	32.6105	24.2864	1.34275	233784_at	NA	NA
1145	1.5e-06	2.7e-06	72.1827	126.245	-1.74896	226503_at	RIF1	RAP1 interacting factor homolog (yeast)
1146	1.5e-06	2.7e-06	120.623	196.128	-1.62596	226950_at	ACVRL1	activin A receptor type II-like 1
1147	1.5e-06	2.7e-06	26.3718	20.9324	1.25985	243694_at	GPR125	G protein-coupled receptor 125
1148	1.5e-06	2.7e-06	32.2444	58.3901	-1.81086	238992_at	POLI	polymerase (DNA directed) iota
1149	1.5e-06	2.7e-06	128.393	215.73	-1.68023	209648_x_at	SOCS5	suppressor of cytokine signaling 5
1150	1.5e-06	2.7e-06	928.833	1324.96	-1.42648	201987_at	MED13	mediator complex subunit 13
1151	1.6e-06	2.8e-06	376.1	534.501	-1.42117	222550_at	ARMC1	armadillo repeat containing 1
1152	1.6e-06	2.8e-06	32.3505	23.2267	1.39281	222170_at	NA	NA
1153	1.6e-06	2.8e-06	18.4692	14.9584	1.2347	244684_at	PGGT1B	protein geranylgeranyltransferase type I, beta subunit
1154	1.6e-06	2.8e-06	1176.86	1875.99	-1.59406	208766_s_at	HNRNPR	heterogeneous nuclear ribonucleoprotein R
1155	1.6e-06	2.8e-06	465.221	797.784	-1.71485	212687_at	LIMS1	LIM and senescent cell antigen-like domains 1
1156	1.6e-06	2.8e-06	196.935	273.059	-1.38655	204767_s_at	FEN1	flap structure-specific endonuclease 1
1157	1.6e-06	2.8e-06	237.902	493.218	-2.07319	208988_at	FBXL11	F-box and leucine-rich repeat protein 11
1158	1.6e-06	2.8e-06	276.832	446.326	-1.61226	226352_at	JMY	junction-mediating and regulatory protein
1159	1.6e-06	2.8e-06	18.3661	14.464	1.26978	1564144_at	NA	NA
1160	1.6e-06	2.8e-06	53.5283	40.7286	1.31427	1566186_at	NA	NA
1161	1.6e-06	2.8e-06	8.95299	11.2373	-1.25515	242331_x_at	LOC642236	similar to FRG1 protein (FSHD region gene 1 protein)
1162	1.6e-06	2.8e-06	17.2716	13.5991	1.27005	239352_at	SLC6A15	solute carrier family 6, member 15
1163	1.6e-06	2.8e-06	225.31	357.712	-1.58764	226795_at	LRCH1	leucine-rich repeats and calponin homology (CH) domain containing 1
1164	1.7e-06	3e-06	45.0708	86.9078	-1.92825	226596_x_at	LOC729852	hypothetical protein LOC729852
1165	1.7e-06	3e-06	162.141	266.428	-1.64319	213743_at	CCNT2	cyclin T2
1166	1.7e-06	3e-06	27.5235	43.4549	-1.57883	213226_at	CCNA2	cyclin A2
1167	1.7e-06	3e-06	75.6501	126.402	-1.67088	204900_x_at	SAP30	Sin3A-associated protein, 30kDa
1168	1.7e-06	3e-06	75.6364	160.964	-2.12813	217986_s_at	BAZ1A	bromodomain adjacent to zinc finger domain, 1A
1169	1.7e-06	3e-06	342.727	894.499	-2.60995	212097_at	CAV1	caveolin 1, caveolae protein, 22kDa
1170	1.7e-06	3e-06	178.58	340.629	-1.90743	227682_at	NA	NA
1171	1.7e-06	3e-06	62.5477	45.8082	1.36543	205426_s_at	HIP1	huntingtin interacting protein 1
1172	1.7e-06	3e-06	68.1949	57.4205	1.18764	1563783_a_at	ZNF333	zinc finger protein 333
1173	1.7e-06	3e-06	346.743	471.837	-1.36077	214356_s_at	KIAA0368	KIAA0368
1174	1.7e-06	3e-06	306.585	515.478	-1.68136	225793_at	LIX1L	Lix1 homolog (mouse)-like
1175	1.7e-06	3e-06	29.5147	112.65	-3.81674	231067_s_at	NA	NA
1176	1.7e-06	3e-06	258.912	428.53	-1.65512	223073_at	HIATL1	hippocampus abundant transcript-like 1
1177	1.7e-06	3e-06	291.648	688.471	-2.36062	204279_at	PSMB9	proteasome (prosome, macropain) subunit, beta type, 9 (large multifunctional peptidase 2)
1178	1.8e-06	3.1e-06	44.9308	35.6313	1.26099	237970_at	NA	NA
1179	1.8e-06	3.1e-06	318.204	506.252	-1.59097	224654_at	DDX21	DEAD (Asp-Glu-Ala-Asp) box polypeptide 21
1180	1.8e-06	3.1e-06	74.0418	169.44	-2.28843	232164_s_at	EPPK1	epiplakin 1
1181	1.8e-06	3.1e-06	88.4148	220.029	-2.4886	212981_s_at	FAM115A	family with sequence similarity 115, member A
1182	1.8e-06	3.1e-06	602.027	921.33	-1.53038	209974_s_at	BUB3	BUB3 budding uninhibited by benzimidazoles 3 homolog (yeast)
1183	1.8e-06	3.1e-06	104.154	67.2897	1.54784	232206_at	ULK4	unc-51-like kinase 4 (C. elegans)
1184	1.8e-06	3.1e-06	144.515	243.779	-1.68688	226600_at	TMTC3	transmembrane and tetratricopeptide repeat containing 3
1185	1.8e-06	3.1e-06	35.0158	26.5959	1.31659	237737_at	CASC4	cancer susceptibility candidate 4
1186	1.8e-06	3.1e-06	170.92	378.499	-2.21448	217739_s_at	PBEF1	pre-B-cell colony enhancing factor 1
1187	1.8e-06	3.1e-06	31.7235	42.867	-1.35127	220273_at	IL17B	interleukin 17B
1188	1.8e-06	3.1e-06	14.4379	11.7055	1.23342	237516_at	NA	NA
1189	1.8e-06	3.1e-06	19.7456	13.3012	1.4845	207308_at	SLCO1A2	solute carrier organic anion transporter family, member 1A2
1190	1.8e-06	3.1e-06	2357.78	3280.7	-1.39143	217848_s_at	PPA1	pyrophosphatase (inorganic) 1
1191	1.8e-06	3.1e-06	55.5338	44.1226	1.25863	239932_at	KCNIP3	Kv channel interacting protein 3, calsenilin
1192	1.8e-06	3.1e-06	164.814	294.91	-1.78935	223358_s_at	NA	NA
1193	1.8e-06	3.1e-06	14.5818	11.9649	1.21872	224236_s_at	NA	NA
1194	1.9e-06	3.3e-06	155.507	297.431	-1.91265	218311_at	MAP4K3	mitogen-activated protein kinase kinase kinase kinase 3
1195	1.9e-06	3.3e-06	101.368	154	-1.51922	226588_at	KIAA1604	KIAA1604 protein
1196	1.9e-06	3.3e-06	80.4159	162.944	-2.02627	205659_at	HDAC9	histone deacetylase 9
1197	1.9e-06	3.3e-06	18.9561	39.1893	-2.06737	218513_at	FLJ11184	hypothetical protein FLJ11184
1198	1.9e-06	3.3e-06	759.778	1149.15	-1.51248	202673_at	DPM1	dolichyl-phosphate mannosyltransferase polypeptide 1, catalytic subunit
1199	1.9e-06	3.3e-06	554.498	1002.26	-1.80752	201887_at	IL13RA1	interleukin 13 receptor, alpha 1
1200	1.9e-06	3.3e-06	48.9175	68.3969	-1.39821	205685_at	CD86	CD86 molecule
1201	1.9e-06	3.3e-06	247.326	628.285	-2.54031	227364_at	NA	NA
1202	1.9e-06	3.3e-06	302.737	484.492	-1.60037	233093_s_at	BIRC6	baculoviral IAP repeat-containing 6 (apollon)
1203	2e-06	3.4e-06	96.0836	163.998	-1.70682	204557_s_at	DZIP1	DAZ interacting protein 1
1204	2e-06	3.4e-06	139.651	102.767	1.35891	235500_at	HNRNPC	heterogeneous nuclear ribonucleoprotein C (C1/C2)
1205	2e-06	3.4e-06	32.3152	24.7913	1.30349	234634_at	EXT1	exostoses (multiple) 1
1206	2e-06	3.4e-06	70.7926	113.468	-1.60283	228005_at	ZXDB	zinc finger, X-linked, duplicated B
1207	2e-06	3.4e-06	109.15	76.193	1.43254	217080_s_at	HOMER2	homer homolog 2 (Drosophila)
1208	2e-06	3.4e-06	469.155	769.137	-1.63941	202304_at	FNDC3A	fibronectin type III domain containing 3A
1209	2.1e-06	3.6e-06	261.815	478.955	-1.82936	204271_s_at	EDNRB	endothelin receptor type B
1210	2.1e-06	3.6e-06	59.4004	40.1423	1.47975	235641_at	TRIB1	tribbles homolog 1 (Drosophila)
1211	2.1e-06	3.6e-06	136.174	237.62	-1.74497	202267_at	LAMC2	laminin, gamma 2
1212	2.1e-06	3.6e-06	57.7928	115.959	-2.00646	214678_x_at	ZFX	zinc finger protein, X-linked
1213	2.1e-06	3.6e-06	17.9217	27.0382	-1.50868	225438_at	NUDCD1	NudC domain containing 1
1214	2.1e-06	3.6e-06	104.273	222.674	-2.13549	201436_at	EIF4E	eukaryotic translation initiation factor 4E
1215	2.1e-06	3.6e-06	135.425	236.08	-1.74325	218158_s_at	APPL1	adaptor protein, phosphotyrosine interaction, PH domain and leucine zipper containing 1
1216	2.1e-06	3.6e-06	168.196	275.871	-1.64017	208840_s_at	G3BP2	GTPase activating protein (SH3 domain) binding protein 2
1217	2.1e-06	3.6e-06	163.193	110.795	1.47292	244353_s_at	SLC2A12	solute carrier family 2 (facilitated glucose transporter), member 12
1218	2.1e-06	3.6e-06	10.0612	14.853	-1.47626	222608_s_at	ANLN	anillin, actin binding protein
1219	2.2e-06	3.7e-06	51.6807	78.9269	-1.5272	53202_at	C7orf25	chromosome 7 open reading frame 25
1220	2.2e-06	3.7e-06	250.437	518.581	-2.07071	232617_at	CTSS	cathepsin S
1221	2.2e-06	3.7e-06	486.149	910.716	-1.87333	201656_at	ITGA6	integrin, alpha 6
1222	2.2e-06	3.7e-06	44.3998	29.273	1.51675	207401_at	PROX1	prospero homeobox 1
1223	2.2e-06	3.7e-06	21.0743	14.2239	1.48161	221244_s_at	PDPK1	3-phosphoinositide dependent protein kinase-1
1224	2.2e-06	3.7e-06	92.8904	158.096	-1.70196	223418_x_at	ANKRD13C	ankyrin repeat domain 13C
1225	2.2e-06	3.7e-06	33.7779	49.4381	-1.46362	225830_at	PDZD8	PDZ domain containing 8
1226	2.2e-06	3.7e-06	64.9506	46.247	1.40443	231937_at	NA	NA
1227	2.3e-06	3.8e-06	14.5138	11.4471	1.2679	1567576_at	BDNFOS	brain-derived neurotrophic factor opposite strand
1228	2.3e-06	3.8e-06	125.22	277.082	-2.21276	227772_at	NA	NA
1229	2.3e-06	3.8e-06	27.9508	19.9239	1.40288	217424_at	NA	NA
1230	2.3e-06	3.8e-06	419.197	626.787	-1.49521	213390_at	C19orf7	chromosome 19 open reading frame 7
1231	2.3e-06	3.8e-06	118.774	223.627	-1.8828	200597_at	EIF3A	eukaryotic translation initiation factor 3, subunit A
1232	2.3e-06	3.8e-06	98.2433	238.86	-2.43131	212353_at	SULF1	sulfatase 1
1233	2.3e-06	3.8e-06	32.4415	21.1906	1.53094	1564318_at	POLR3A	polymerase (RNA) III (DNA directed) polypeptide A, 155kDa
1234	2.3e-06	3.8e-06	170.97	263.899	-1.54354	204159_at	CDKN2C	cyclin-dependent kinase inhibitor 2C (p18, inhibits CDK4)
1235	2.3e-06	3.8e-06	161.568	332.256	-2.05644	205771_s_at	AKAP7	A kinase (PRKA) anchor protein 7
1236	2.4e-06	4e-06	167.346	128.76	1.29968	215670_s_at	SCAND2	SCAN domain containing 2
1237	2.4e-06	4e-06	246.101	404.803	-1.64487	229288_at	NA	NA
1238	2.4e-06	4e-06	14.7173	11.7625	1.25121	234407_s_at	TRPC7	transient receptor potential cation channel, subfamily C, member 7
1239	2.4e-06	4e-06	87.7514	284.141	-3.23803	229391_s_at	FAM26F	family with sequence similarity 26, member F
1240	2.4e-06	4e-06	40.4992	31.7245	1.27659	210267_at	NPAL3	NIPA-like domain containing 3
1241	2.4e-06	4e-06	229.994	416.561	-1.81118	202457_s_at	PPP3CA	protein phosphatase 3 (formerly 2B), catalytic subunit, alpha isoform
1242	2.4e-06	4e-06	159.535	331.704	-2.07919	218668_s_at	RAP2C	RAP2C, member of RAS oncogene family
1243	2.4e-06	4e-06	55.2307	78.0873	-1.41384	205667_at	WRN	Werner syndrome
1244	2.5e-06	4.1e-06	471.134	1063.72	-2.25778	214247_s_at	DKK3	dickkopf homolog 3 (Xenopus laevis)
1245	2.5e-06	4.1e-06	260.524	467.502	-1.79447	202552_s_at	CRIM1	cysteine rich transmembrane BMP regulator 1 (chordin-like)
1246	2.5e-06	4.1e-06	89.8561	156.713	-1.74405	201370_s_at	CUL3	cullin 3
1247	2.5e-06	4.1e-06	259.463	362.271	-1.39623	218269_at	RNASEN	ribonuclease III, nuclear
1248	2.5e-06	4.1e-06	480.197	830.46	-1.72942	213070_at	PIK3C2A	phosphoinositide-3-kinase, class 2, alpha polypeptide
1249	2.5e-06	4.1e-06	59.1262	108.802	-1.84016	36920_at	MTM1	myotubularin 1
1250	2.6e-06	4.3e-06	416.049	884.673	-2.12637	224833_at	ETS1	v-ets erythroblastosis virus E26 oncogene homolog 1 (avian)
1251	2.6e-06	4.3e-06	205.114	546.825	-2.66595	203083_at	THBS2	thrombospondin 2
1252	2.6e-06	4.3e-06	76.1722	152.878	-2.007	212637_s_at	WWP1	WW domain containing E3 ubiquitin protein ligase 1
1253	2.6e-06	4.3e-06	28.812	22.8809	1.25922	231826_at	C20orf74	chromosome 20 open reading frame 74
1254	2.6e-06	4.3e-06	79.082	190.595	-2.41009	229841_at	NA	NA
1255	2.6e-06	4.3e-06	514.48	728.123	-1.41526	225621_at	ALG2	asparagine-linked glycosylation 2 homolog (S. cerevisiae, alpha-1,3-mannosyltransferase)
1256	2.6e-06	4.3e-06	84.9575	154.154	-1.81448	31845_at	ELF4	E74-like factor 4 (ets domain transcription factor)
1257	2.7e-06	4.4e-06	69.1955	37.5817	1.8412	220415_at	TNNI3K	TNNI3 interacting kinase
1258	2.7e-06	4.4e-06	153.29	347.813	-2.26899	209960_at	HGF	hepatocyte growth factor (hepapoietin A; scatter factor)
1259	2.7e-06	4.4e-06	33.6133	26.4383	1.27138	239180_at	MMP25	matrix metallopeptidase 25
1260	2.7e-06	4.4e-06	91.035	257.463	-2.82818	203603_s_at	ZEB2	zinc finger E-box binding homeobox 2
1261	2.7e-06	4.4e-06	111.555	231.999	-2.07969	213000_at	MORC3	MORC family CW-type zinc finger 3
1262	2.8e-06	4.6e-06	812.929	1383.63	-1.70203	200595_s_at	EIF3A	eukaryotic translation initiation factor 3, subunit A
1263	2.8e-06	4.6e-06	60.8555	43.0233	1.41448	231704_at	CYP3A4	cytochrome P450, family 3, subfamily A, polypeptide 4
1264	2.8e-06	4.6e-06	196.222	309.849	-1.57908	222476_at	CNOT6	CCR4-NOT transcription complex, subunit 6
1265	2.8e-06	4.6e-06	150.242	329.134	-2.19069	213225_at	PPM1B	protein phosphatase 1B (formerly 2C), magnesium-dependent, beta isoform
1266	2.8e-06	4.6e-06	30.459	60.4629	-1.98506	230559_x_at	FGD4	FYVE, RhoGEF and PH domain containing 4
1267	2.9e-06	4.7e-06	204.886	469.922	-2.29358	224940_s_at	PAPPA	pregnancy-associated plasma protein A, pappalysin 1
1268	2.9e-06	4.7e-06	193.078	445.308	-2.30637	223204_at	C4orf18	chromosome 4 open reading frame 18
1269	3e-06	4.9e-06	27.3221	60.035	-2.19731	201890_at	RRM2	ribonucleotide reductase M2 polypeptide
1270	3e-06	4.9e-06	33.401	26.621	1.25468	1559686_a_at	NA	NA
1271	3e-06	4.9e-06	116.399	270.62	-2.32494	236224_at	RIT1	Ras-like without CAAX 1
1272	3.1e-06	5e-06	743.857	1162.22	-1.56242	218858_at	DEPDC6	DEP domain containing 6
1273	3.1e-06	5e-06	79.7375	158.193	-1.98392	204807_at	TMEM5	transmembrane protein 5
1274	3.1e-06	5e-06	229.079	362.358	-1.5818	209798_at	NPAT	nuclear protein, ataxia-telangiectasia locus
1275	3.1e-06	5e-06	54.3288	103.273	-1.90089	238205_at	WDR40B	WD repeat domain 40B
1276	3.1e-06	5e-06	25.8999	54.1101	-2.0892	223809_at	RGS18	regulator of G-protein signaling 18
1277	3.2e-06	5.2e-06	193.887	384.199	-1.98156	212989_at	SGMS1	sphingomyelin synthase 1
1278	3.2e-06	5.2e-06	73.9266	59.2073	1.2486	213990_s_at	PAK7	p21(CDKN1A)-activated kinase 7
1279	3.2e-06	5.2e-06	59.2582	43.8855	1.35029	220095_at	C9orf39	chromosome 9 open reading frame 39
1280	3.2e-06	5.2e-06	145.947	281.026	-1.92553	204496_at	STRN3	striatin, calmodulin binding protein 3
1281	3.2e-06	5.2e-06	428.233	639.72	-1.49386	217822_at	WBP11	WW domain binding protein 11
1282	3.2e-06	5.2e-06	42.0676	78.4923	-1.86586	238493_at	ZNF506	zinc finger protein 506
1283	3.2e-06	5.2e-06	43.2271	59.2736	-1.37121	226034_at	NA	NA
1284	3.2e-06	5.2e-06	146.7	263.994	-1.79955	218683_at	PTBP2	polypyrimidine tract binding protein 2
1285	3.3e-06	5.3e-06	100.959	152.621	-1.51172	213320_at	PRMT3	protein arginine methyltransferase 3
1286	3.3e-06	5.3e-06	271.976	720.68	-2.64979	229733_s_at	NA	NA
1287	3.3e-06	5.3e-06	141.594	86.7924	1.63141	238449_at	LOC595101	PI-3-kinase-related kinase SMG-1 pseudogene
1288	3.3e-06	5.3e-06	89.8252	66.2613	1.35562	1559121_s_at	ARIH2	ariadne homolog 2 (Drosophila)
1289	3.3e-06	5.3e-06	137.506	278.752	-2.0272	225760_at	MYSM1	myb-like, SWIRM and MPN domains 1
1290	3.3e-06	5.3e-06	187.15	308.605	-1.64897	216713_at	KRIT1	KRIT1, ankyrin repeat containing
1291	3.3e-06	5.3e-06	20.3054	17.0343	1.19203	244789_at	C10orf122	chromosome 10 open reading frame 122
1292	3.4e-06	5.4e-06	24.684	18.6759	1.3217	232553_at	PCYT1B	phosphate cytidylyltransferase 1, choline, beta
1293	3.4e-06	5.4e-06	122.308	201.322	-1.64603	218750_at	JOSD3	Josephin domain containing 3
1294	3.4e-06	5.4e-06	54.1754	35.0747	1.54457	237444_at	NA	NA
1295	3.4e-06	5.4e-06	35.164	65.405	-1.86	209529_at	PPAP2C	phosphatidic acid phosphatase type 2C
1296	3.5e-06	5.6e-06	37.5054	30.0717	1.2472	1553506_at	CPO	carboxypeptidase O
1297	3.5e-06	5.6e-06	105.905	66.2549	1.59846	1554145_a_at	CCDC128	coiled-coil domain containing 128
1298	3.5e-06	5.6e-06	201.76	363.594	-1.80211	218446_s_at	FAM18B	family with sequence similarity 18, member B
1299	3.6e-06	5.7e-06	752.358	1013.67	-1.34732	212696_s_at	RNF4	ring finger protein 4
1300	3.6e-06	5.7e-06	270.938	200.623	1.35048	221560_at	MARK4	MAP/microtubule affinity-regulating kinase 4
1301	3.6e-06	5.7e-06	137.489	219.71	-1.59801	203870_at	USP46	ubiquitin specific peptidase 46
1302	3.6e-06	5.7e-06	101.551	157.569	-1.55162	236283_x_at	PAK2	p21 (CDKN1A)-activated kinase 2
1303	3.6e-06	5.7e-06	273.697	149.789	1.82722	211843_x_at	CYP3A7	cytochrome P450, family 3, subfamily A, polypeptide 7
1304	3.6e-06	5.7e-06	263.709	506.403	-1.92031	229713_at	NA	NA
1305	3.6e-06	5.7e-06	14.2639	24.6834	-1.73048	206914_at	CRTAM	cytotoxic and regulatory T cell molecule
1306	3.6e-06	5.7e-06	310.917	458.605	-1.47501	227871_at	CHM	choroideremia (Rab escort protein 1)
1307	3.6e-06	5.7e-06	145.47	215.647	-1.48242	206599_at	SLC16A5	solute carrier family 16, member 5 (monocarboxylic acid transporter 6)
1308	3.7e-06	5.8e-06	327.123	426.236	-1.30298	202811_at	STAMBP	STAM binding protein
1309	3.7e-06	5.8e-06	323.699	659.547	-2.03753	212298_at	NRP1	neuropilin 1
1310	3.7e-06	5.8e-06	99.3661	57.944	1.71486	202410_x_at	IGF2	insulin-like growth factor 2 (somatomedin A)
1311	3.7e-06	5.8e-06	75.1562	131.072	-1.744	217985_s_at	BAZ1A	bromodomain adjacent to zinc finger domain, 1A
1312	3.8e-06	6e-06	119.436	237.384	-1.98754	225973_at	TAP2	transporter 2, ATP-binding cassette, sub-family B (MDR/TAP)
1313	3.8e-06	6e-06	784.343	1062.74	-1.35494	201326_at	CCT6A	chaperonin containing TCP1, subunit 6A (zeta 1)
1314	3.8e-06	6e-06	163.481	313.565	-1.91805	229850_at	FVT1	follicular lymphoma variant translocation 1
1315	3.9e-06	6.1e-06	162.281	248.153	-1.52915	218380_at	NLRP1	NLR family, pyrin domain containing 1
1316	3.9e-06	6.1e-06	702.682	930.729	-1.32454	226544_x_at	MUTED	muted homolog (mouse)
1317	3.9e-06	6.1e-06	118.635	87.969	1.3486	227271_at	FGF11	fibroblast growth factor 11
1318	4e-06	6.3e-06	211.771	317.451	-1.49903	214429_at	MTMR6	myotubularin related protein 6
1319	4e-06	6.3e-06	108.502	82.9898	1.30741	232408_at	ZFYVE28	zinc finger, FYVE domain containing 28
1320	4e-06	6.3e-06	59.5803	111.727	-1.87522	227354_at	PAG1	phosphoprotein associated with glycosphingolipid microdomains 1
1321	4.1e-06	6.4e-06	176.449	130.458	1.35254	211053_at	KCNG1	potassium voltage-gated channel, subfamily G, member 1
1322	4.2e-06	6.5e-06	40.7809	83.724	-2.05302	220146_at	TLR7	toll-like receptor 7
1323	4.2e-06	6.5e-06	58.1024	83.9482	-1.44483	227249_at	NDE1	nudE nuclear distribution gene E homolog 1 (A. nidulans)
1324	4.2e-06	6.5e-06	43.267	95.0602	-2.19706	236223_s_at	RIT1	Ras-like without CAAX 1
1325	4.2e-06	6.5e-06	110.265	227.546	-2.06364	233085_s_at	OBFC2A	oligonucleotide/oligosaccharide-binding fold containing 2A
1326	4.2e-06	6.5e-06	26.5787	21.1111	1.25899	1563907_at	GARNL3	GTPase activating Rap/RanGAP domain-like 3
1327	4.3e-06	6.7e-06	111.867	149.786	-1.33897	207375_s_at	IL15RA	interleukin 15 receptor, alpha
1328	4.3e-06	6.7e-06	820.949	2258.78	-2.75143	208747_s_at	C1S	complement component 1, s subcomponent
1329	4.3e-06	6.7e-06	50.2411	95.9663	-1.91012	236831_at	CCDC50	coiled-coil domain containing 50
1330	4.3e-06	6.7e-06	134.329	260.342	-1.93809	226316_at	NA	NA
1331	4.3e-06	6.7e-06	44.6496	28.73	1.55411	207299_s_at	GRM1	glutamate receptor, metabotropic 1
1332	4.4e-06	6.8e-06	128.951	236.902	-1.83716	213094_at	GPR126	G protein-coupled receptor 126
1333	4.4e-06	6.8e-06	20.1907	16.19	1.24711	1569676_at	TOR1AIP2	torsin A interacting protein 2
1334	4.4e-06	6.8e-06	300.478	565.841	-1.88314	209505_at	NR2F1	nuclear receptor subfamily 2, group F, member 1
1335	4.4e-06	6.8e-06	16.8664	29.737	-1.76309	232068_s_at	TLR4	toll-like receptor 4
1336	4.4e-06	6.8e-06	83.8287	182.561	-2.17779	209598_at	PNMA2	paraneoplastic antigen MA2
1337	4.5e-06	6.9e-06	180.715	285.298	-1.57872	55692_at	ELMO2	engulfment and cell motility 2
1338	4.5e-06	6.9e-06	249.41	391.553	-1.56992	213327_s_at	USP12	ubiquitin specific peptidase 12
1339	4.5e-06	6.9e-06	218.102	333.288	-1.52813	43511_s_at	NA	NA
1340	4.5e-06	6.9e-06	776.523	1204.29	-1.55088	212610_at	PTPN11	protein tyrosine phosphatase, non-receptor type 11 (Noonan syndrome 1)
1341	4.5e-06	6.9e-06	449.69	598.685	-1.33133	224734_at	HMGB1	high-mobility group box 1
1342	4.5e-06	6.9e-06	372.911	576.364	-1.54558	226184_at	FMNL2	formin-like 2
1343	4.6e-06	7.1e-06	243.211	410.251	-1.68681	203049_s_at	KIAA0372	KIAA0372
1344	4.6e-06	7.1e-06	286.108	552.468	-1.93098	228728_at	FLJ21986	hypothetical protein FLJ21986
1345	4.6e-06	7.1e-06	14.8764	12.4622	1.19372	217380_s_at	ADD3	adducin 3 (gamma)
1346	4.7e-06	7.2e-06	401.365	673.021	-1.67683	227357_at	MAP3K7IP3	mitogen-activated protein kinase kinase kinase 7 interacting protein 3
1347	4.7e-06	7.2e-06	70.6954	111.994	-1.58417	226628_at	THOC2	THO complex 2
1348	4.7e-06	7.2e-06	153.298	254.102	-1.65757	222642_s_at	TMEM33	transmembrane protein 33
1349	4.7e-06	7.2e-06	149.998	305.154	-2.03439	235306_at	GIMAP8	GTPase, IMAP family member 8
1350	4.7e-06	7.2e-06	2237.53	3311.04	-1.47977	202336_s_at	PAM	peptidylglycine alpha-amidating monooxygenase
1351	4.7e-06	7.2e-06	103.018	213.082	-2.0684	202206_at	ARL4C	ADP-ribosylation factor-like 4C
1352	4.8e-06	7.3e-06	104.682	206.047	-1.96833	226395_at	LOC286170	hypothetical protein LOC286170
1353	4.8e-06	7.3e-06	175.065	283.991	-1.6222	225769_at	COG6	component of oligomeric golgi complex 6
1354	4.9e-06	7.5e-06	319.819	436.412	-1.36456	218592_s_at	CECR5	cat eye syndrome chromosome region, candidate 5
1355	4.9e-06	7.5e-06	18.4112	39.6549	-2.15385	1566764_at	NA	NA
1356	4.9e-06	7.5e-06	82.5373	102.553	-1.2425	229611_at	LMLN	leishmanolysin-like (metallopeptidase M8 family)
1357	5e-06	7.6e-06	183.233	282.324	-1.54079	235125_x_at	FAM73A	family with sequence similarity 73, member A
1358	5e-06	7.6e-06	58.8614	44.6456	1.31841	221272_s_at	C1orf21	chromosome 1 open reading frame 21
1359	5e-06	7.6e-06	157.228	251.898	-1.60212	228748_at	CD59	CD59 molecule, complement regulatory protein
1360	5e-06	7.6e-06	629.351	1109.63	-1.76314	229606_at	NA	NA
1361	5e-06	7.6e-06	212.403	327.769	-1.54315	213375_s_at	CG018	hypothetical gene CG018
1362	5e-06	7.6e-06	59.7902	82.7909	-1.38469	230281_at	C16orf46	chromosome 16 open reading frame 46
1363	5.1e-06	7.7e-06	110.843	166.133	-1.49882	225690_at	CRKRS	Cdc2-related kinase, arginine/serine-rich
1364	5.1e-06	7.7e-06	13.2543	11.1175	1.19221	221365_at	MLNR	motilin receptor
1365	5.1e-06	7.7e-06	28.8031	51.9139	-1.80237	206188_at	ZNF623	zinc finger protein 623
1366	5.2e-06	7.9e-06	56.3415	44.2009	1.27467	1560316_s_at	GLCCI1	glucocorticoid induced transcript 1
1367	5.2e-06	7.9e-06	214.437	342.662	-1.59796	226333_at	NA	NA
1368	5.2e-06	7.9e-06	17.0156	12.8302	1.32622	1568902_at	NA	NA
1369	5.3e-06	8e-06	1997.06	3270.61	-1.63771	212426_s_at	YWHAQ	tyrosine 3-monooxygenase/tryptophan 5-monooxygenase activation protein, theta polypeptide
1370	5.4e-06	8.1e-06	767.847	948.012	-1.23464	1556151_at	ITFG1	integrin alpha FG-GAP repeat containing 1
1371	5.4e-06	8.1e-06	53.1257	38.3226	1.38628	215734_at	C19orf36	chromosome 19 open reading frame 36
1372	5.4e-06	8.1e-06	83.798	65.8356	1.27284	237623_at	CST3	cystatin C (amyloid angiopathy and cerebral hemorrhage)
1373	5.4e-06	8.1e-06	287.257	576.37	-2.00646	218901_at	PLSCR4	phospholipid scramblase 4
1374	5.5e-06	8.3e-06	93.023	135.751	-1.45933	222604_at	GTF3C3	general transcription factor IIIC, polypeptide 3, 102kDa
1375	5.6e-06	8.4e-06	10.3089	12.4881	-1.21139	1553142_at	C13orf31	chromosome 13 open reading frame 31
1376	5.7e-06	8.5e-06	363.982	659.274	-1.81128	222162_s_at	ADAMTS1	ADAM metallopeptidase with thrombospondin type 1 motif, 1
1377	5.7e-06	8.5e-06	111.19	77.5181	1.43438	216661_x_at	CYP2C9	cytochrome P450, family 2, subfamily C, polypeptide 9
1378	5.7e-06	8.5e-06	440.906	698.198	-1.58355	228594_at	C5orf33	chromosome 5 open reading frame 33
1379	5.7e-06	8.5e-06	322.874	478.007	-1.48048	224939_at	NA	NA
1380	5.7e-06	8.5e-06	27.0466	17.7034	1.52776	210833_at	PTGER3	prostaglandin E receptor 3 (subtype EP3)
1381	5.8e-06	8.7e-06	38.3103	31.829	1.20363	206365_at	XCL1	chemokine (C motif) ligand 1
1382	5.8e-06	8.7e-06	43.3551	82.3619	-1.8997	230720_at	RNF182	ring finger protein 182
1383	5.8e-06	8.7e-06	85.437	145.506	-1.70308	211379_x_at	B3GALNT1	beta-1,3-N-acetylgalactosaminyltransferase 1 (globoside blood group)
1384	5.8e-06	8.7e-06	92.9977	181.547	-1.95217	1557411_s_at	SLC25A43	solute carrier family 25, member 43
1385	5.9e-06	8.8e-06	115.223	152.036	-1.31949	223340_at	SPG3A	spastic paraplegia 3A (autosomal dominant)
1386	5.9e-06	8.8e-06	172.01	122.629	1.40268	218365_s_at	DARS2	aspartyl-tRNA synthetase 2, mitochondrial
1387	5.9e-06	8.8e-06	148.213	350.588	-2.36543	235229_at	NA	NA
1388	6e-06	8.9e-06	331.021	441.276	-1.33308	212184_s_at	MAP3K7IP2	mitogen-activated protein kinase kinase kinase 7 interacting protein 2
1389	6e-06	8.9e-06	144.657	198.777	-1.37413	1555833_a_at	NA	NA
1390	6.1e-06	9.1e-06	184.092	141.062	1.30504	242223_at	MCCC1	methylcrotonoyl-Coenzyme A carboxylase 1 (alpha)
1391	6.1e-06	9.1e-06	165.794	216.463	-1.30561	225607_at	CCDC43	coiled-coil domain containing 43
1392	6.2e-06	9.2e-06	404.542	559.225	-1.38237	212072_s_at	CSNK2A1	casein kinase 2, alpha 1 polypeptide
1393	6.2e-06	9.2e-06	388.055	586.357	-1.51101	209025_s_at	SYNCRIP	synaptotagmin binding, cytoplasmic RNA interacting protein
1394	6.2e-06	9.2e-06	181.516	380.79	-2.09784	212364_at	MYO1B	myosin IB
1395	6.2e-06	9.2e-06	321.651	483.077	-1.50187	46665_at	SEMA4C	sema domain, immunoglobulin domain (Ig), transmembrane domain (TM) and short cytoplasmic domain, (semaphorin) 4C
1396	6.3e-06	9.3e-06	174.935	242.617	-1.38689	225139_at	RBM35B	RNA binding motif protein 35B
1397	6.3e-06	9.3e-06	124.247	218.049	-1.75497	227156_at	TNRC8	trinucleotide repeat containing 8
1398	6.3e-06	9.3e-06	76.9288	155.643	-2.0232	209602_s_at	GATA3	GATA binding protein 3
1399	6.4e-06	9.4e-06	79.2644	116.294	-1.46716	217023_x_at	TPSAB1	tryptase alpha/beta 1
1400	6.4e-06	9.4e-06	61.5759	120.176	-1.95167	227004_at	CDKL5	cyclin-dependent kinase-like 5
1401	6.4e-06	9.4e-06	464.11	688.859	-1.48426	208407_s_at	CTNND1	catenin (cadherin-associated protein), delta 1
1402	6.4e-06	9.4e-06	52.1029	36.6971	1.41981	1556199_a_at	RGS9BP	regulator of G protein signaling 9 binding protein
1403	6.5e-06	9.6e-06	135.929	80.1478	1.69598	220574_at	SEMA6D	sema domain, transmembrane domain (TM), and cytoplasmic domain, (semaphorin) 6D
1404	6.5e-06	9.6e-06	322.582	579.886	-1.79764	222589_at	NLK	nemo-like kinase
1405	6.5e-06	9.6e-06	88.7152	134.037	-1.51087	214848_at	NA	NA
1406	6.6e-06	9.7e-06	24.5382	18.2462	1.34484	229675_at	MINA	MYC induced nuclear antigen
1407	6.7e-06	9.8e-06	482.335	764.687	-1.58539	225229_at	AFF4	AF4/FMR2 family, member 4
1408	6.7e-06	9.8e-06	545	874.231	-1.60409	225356_at	NA	NA
1409	6.7e-06	9.8e-06	1507.25	2589.56	-1.71807	224823_at	MYLK	myosin, light chain kinase
1410	6.8e-06	9.9e-06	23.4477	17.8791	1.31146	239371_at	FOXK2	forkhead box K2
1411	6.8e-06	9.9e-06	150.46	251.756	-1.67324	219972_s_at	C14orf135	chromosome 14 open reading frame 135
1412	6.8e-06	9.9e-06	370.912	217.727	1.70357	210374_x_at	PTGER3	prostaglandin E receptor 3 (subtype EP3)
1413	6.8e-06	9.9e-06	204.056	273.392	-1.33979	226259_at	EXOC6	exocyst complex component 6
1414	6.8e-06	9.9e-06	143.313	231.465	-1.61511	219209_at	IFIH1	interferon induced with helicase C domain 1
1415	6.9e-06	1.01e-05	118.695	206.557	-1.74023	38892_at	KIAA0240	KIAA0240
1416	7e-06	1.02e-05	612.439	910.017	-1.48589	215245_x_at	FMR1	fragile X mental retardation 1
1417	7e-06	1.02e-05	43.8787	82.4097	-1.87813	242136_x_at	MGC70870	C-terminal binding protein 2 pseudogene
1418	7e-06	1.02e-05	755.526	1026.52	-1.35868	223180_s_at	C18orf55	chromosome 18 open reading frame 55
1419	7.2e-06	1.05e-05	57.9758	80.9424	-1.39614	1567627_at	CD74	CD74 molecule, major histocompatibility complex, class II invariant chain
1420	7.3e-06	1.06e-05	105.69	67.813	1.55855	238490_at	KIAA2026	KIAA2026
1421	7.4e-06	1.07e-05	668.786	1221.47	-1.8264	212265_at	QKI	quaking homolog, KH domain RNA binding (mouse)
1422	7.4e-06	1.07e-05	29.4623	52.3396	-1.77649	230399_at	NA	NA
1423	7.4e-06	1.07e-05	174.943	291.403	-1.6657	228026_at	SIKE	suppressor of IKK epsilon
1424	7.5e-06	1.09e-05	738.775	1022.01	-1.38339	201857_at	ZFR	zinc finger RNA binding protein
1425	7.6e-06	1.1e-05	28.2547	21.4819	1.31528	243246_at	NAT12	N-acetyltransferase 12
1426	7.7e-06	1.12e-05	15.5258	12.5181	1.24027	241024_at	C6orf147	chromosome 6 open reading frame 147
1427	7.7e-06	1.12e-05	152.764	117.12	1.30434	212173_at	AK2	adenylate kinase 2
1428	7.8e-06	1.13e-05	203.695	329.553	-1.61787	207719_x_at	CEP170	centrosomal protein 170kDa
1429	7.8e-06	1.13e-05	91.9229	172.46	-1.87614	238902_at	PCMTD1	protein-L-isoaspartate (D-aspartate) O-methyltransferase domain containing 1
1430	7.8e-06	1.13e-05	462.731	791.33	-1.71013	221485_at	B4GALT5	UDP-Gal:betaGlcNAc beta 1,4- galactosyltransferase, polypeptide 5
1431	7.8e-06	1.13e-05	63.4367	107.743	-1.69844	36612_at	KIAA0280	KIAA0280
1432	7.8e-06	1.13e-05	1469.92	2299.67	-1.56448	201312_s_at	SH3BGRL	SH3 domain binding glutamic acid-rich protein like
1433	7.9e-06	1.14e-05	153.628	243.48	-1.58487	201016_at	EIF1AX	eukaryotic translation initiation factor 1A, X-linked
1434	7.9e-06	1.14e-05	1307.27	1876.83	-1.43568	212958_x_at	PAM	peptidylglycine alpha-amidating monooxygenase
1435	8e-06	1.15e-05	65.1132	111.388	-1.71068	229298_at	NA	NA
1436	8e-06	1.15e-05	125.555	203.324	-1.6194	226976_at	KPNA6	karyopherin alpha 6 (importin alpha 7)
1437	8e-06	1.15e-05	2070.49	3016.63	-1.45697	209154_at	TAX1BP3	Tax1 (human T-cell leukemia virus type I) binding protein 3
1438	8.1e-06	1.16e-05	91.065	160.922	-1.76711	223444_at	SENP7	SUMO1/sentrin specific peptidase 7
1439	8.2e-06	1.17e-05	38.6736	71.3899	-1.84596	224341_x_at	TLR4	toll-like receptor 4
1440	8.2e-06	1.17e-05	474.204	352.616	1.34482	218429_s_at	FLJ11286	hypothetical protein FLJ11286
1441	8.2e-06	1.17e-05	42.5221	33.2942	1.27716	216162_at	SBNO1	strawberry notch homolog 1 (Drosophila)
1442	8.2e-06	1.17e-05	424.602	569.17	-1.34048	204573_at	CROT	carnitine O-octanoyltransferase
1443	8.2e-06	1.17e-05	43.2627	57.8385	-1.33691	242838_at	MAP6D1	MAP6 domain containing 1
1444	8.4e-06	1.2e-05	302.568	443.9	-1.46711	219073_s_at	OSBPL10	oxysterol binding protein-like 10
1445	8.4e-06	1.2e-05	39.7015	30.9587	1.2824	1552965_a_at	B3GNT7	UDP-GlcNAc:betaGal beta-1,3-N-acetylglucosaminyltransferase 7
1446	8.4e-06	1.2e-05	116.052	84.5378	1.37278	206920_s_at	GLE1L	GLE1 RNA export mediator-like (yeast)
1447	8.5e-06	1.21e-05	12.899	10.2068	1.26377	1554593_s_at	SLC1A6	solute carrier family 1 (high affinity aspartate/glutamate transporter), member 6
1448	8.7e-06	1.24e-05	175.477	344.342	-1.96232	222553_x_at	OXR1	oxidation resistance 1
1449	8.7e-06	1.24e-05	389.829	598.863	-1.53622	229813_x_at	DAZAP1	DAZ associated protein 1
1450	8.8e-06	1.25e-05	309.072	470.332	-1.52176	212934_at	LOC137886	hypothetical protein LOC137886
1451	8.9e-06	1.26e-05	174.773	280.628	-1.60567	225128_at	KDELC2	KDEL (Lys-Asp-Glu-Leu) containing 2
1452	8.9e-06	1.26e-05	91.5027	165.231	-1.80575	204831_at	CDK8	cyclin-dependent kinase 8
1453	8.9e-06	1.26e-05	375.244	525.737	-1.40105	218520_at	TBK1	TANK-binding kinase 1
1454	8.9e-06	1.26e-05	88.7556	136.173	-1.53424	219407_s_at	LAMC3	laminin, gamma 3
1455	8.9e-06	1.26e-05	18.9611	15.9298	1.19029	244335_at	NA	NA
1456	8.9e-06	1.26e-05	141.675	212.651	-1.50097	206028_s_at	MERTK	c-mer proto-oncogene tyrosine kinase
1457	9e-06	1.28e-05	149.914	200.473	-1.33725	222136_x_at	ZNF43	zinc finger protein 43
1458	9e-06	1.28e-05	185.984	333.866	-1.79513	227415_at	DGKH	diacylglycerol kinase, eta
1459	9e-06	1.28e-05	217.881	152.805	1.42588	229668_at	LOC90393	hypothetical protein LOC90393
1460	9.2e-06	1.3e-05	301.77	600.272	-1.98917	203132_at	RB1	retinoblastoma 1 (including osteosarcoma)
1461	9.2e-06	1.3e-05	577.79	967.386	-1.67429	202797_at	SACM1L	SAC1 suppressor of actin mutations 1-like (yeast)
1462	9.2e-06	1.3e-05	28.9451	23.0118	1.25784	1569171_a_at	FXR1	fragile X mental retardation, autosomal homolog 1
1463	9.2e-06	1.3e-05	833.376	1354.06	-1.62479	212449_s_at	LYPLA1	lysophospholipase I
1464	9.3e-06	1.31e-05	18.3936	26.7674	-1.45525	236477_at	PRPF40A	PRP40 pre-mRNA processing factor 40 homolog A (S. cerevisiae)
1465	9.3e-06	1.31e-05	27.1828	40.6813	-1.49658	244811_at	IRAK1BP1	interleukin-1 receptor-associated kinase 1 binding protein 1
1466	9.3e-06	1.31e-05	486.686	790.049	-1.62332	207738_s_at	NCKAP1	NCK-associated protein 1
1467	9.4e-06	1.32e-05	104.272	81.2702	1.28303	1554468_s_at	MRPL38	mitochondrial ribosomal protein L38
1468	9.4e-06	1.32e-05	101.696	74.5896	1.3634	218850_s_at	LIMD1	LIM domains containing 1
1469	9.4e-06	1.32e-05	302.492	147.681	2.04828	216600_x_at	ALDOB	aldolase B, fructose-bisphosphate
1470	9.4e-06	1.32e-05	59.5178	46.867	1.26993	242076_at	ZCCHC7	zinc finger, CCHC domain containing 7
1471	9.5e-06	1.33e-05	76.7769	115.179	-1.50017	223452_s_at	DKFZP564J0863	DKFZP564J0863 protein
1472	9.5e-06	1.33e-05	60.8083	47.5378	1.27916	1552924_a_at	PITPNM2	phosphatidylinositol transfer protein, membrane-associated 2
1473	9.6e-06	1.35e-05	33.3425	51.6089	-1.54784	205816_at	ITGB8	integrin, beta 8
1474	9.6e-06	1.35e-05	31.0507	25.223	1.23105	220831_at	GCNT4	glucosaminyl (N-acetyl) transferase 4, core 2 (beta-1,6-N-acetylglucosaminyltransferase)
1475	9.8e-06	1.37e-05	32.9751	26.7364	1.23334	222829_s_at	IL20RA	interleukin 20 receptor, alpha
1476	9.8e-06	1.37e-05	522.265	817.109	-1.56455	212585_at	OSBPL8	oxysterol binding protein-like 8
1477	9.8e-06	1.37e-05	297.01	415.184	-1.39788	212740_at	PIK3R4	phosphoinositide-3-kinase, regulatory subunit 4, p150
1478	9.9e-06	1.38e-05	469.478	723.293	-1.54063	227095_at	LEPR	leptin receptor
1479	9.9e-06	1.38e-05	351.301	648.364	-1.84561	218326_s_at	LGR4	leucine-rich repeat-containing G protein-coupled receptor 4
1480	1e-05	1.4e-05	14.5547	17.951	-1.23335	1568951_at	SUHW4	suppressor of hairy wing homolog 4 (Drosophila)
1481	1.01e-05	1.41e-05	183.917	298.816	-1.62474	218297_at	C10orf97	chromosome 10 open reading frame 97
1482	1.01e-05	1.41e-05	439.191	551.321	-1.25531	222497_x_at	NMD3	NMD3 homolog (S. cerevisiae)
1483	1.03e-05	1.43e-05	2922.26	3910.97	-1.33834	200015_s_at	2010-09-02	septin 2
1484	1.03e-05	1.43e-05	345.881	621.118	-1.79576	202097_at	NUP153	nucleoporin 153kDa
1485	1.04e-05	1.45e-05	181.705	379.926	-2.09089	230265_at	SEL1L	sel-1 suppressor of lin-12-like (C. elegans)
1486	1.04e-05	1.45e-05	238.963	365.419	-1.52919	226785_at	ATP11C	ATPase, Class VI, type 11C
1487	1.05e-05	1.46e-05	230.783	354.682	-1.53686	203338_at	PPP2R5E	protein phosphatase 2, regulatory subunit B@#$%&, epsilon isoform
1488	1.06e-05	1.47e-05	45.8725	37.1858	1.2336	234803_at	CSTL1	cystatin-like 1
1489	1.06e-05	1.47e-05	160.412	227.325	-1.41713	225039_at	RPE	ribulose-5-phosphate-3-epimerase
1490	1.07e-05	1.48e-05	205.6	358.269	-1.74256	226962_at	ZBTB41	zinc finger and BTB domain containing 41
1491	1.08e-05	1.5e-05	304.419	462.423	-1.51903	203232_s_at	ATXN1	ataxin 1
1492	1.08e-05	1.5e-05	126.554	403.143	-3.18553	229390_at	FAM26F	family with sequence similarity 26, member F
1493	1.1e-05	1.52e-05	124.331	196.516	-1.5806	229804_x_at	CBWD1	COBW domain containing 1
1494	1.11e-05	1.53e-05	928.484	1397.4	-1.50503	224876_at	C5orf24	chromosome 5 open reading frame 24
1495	1.11e-05	1.53e-05	297.329	545.932	-1.83612	212633_at	KIAA0776	KIAA0776
1496	1.13e-05	1.56e-05	800.471	1705.77	-2.13095	213506_at	F2RL1	coagulation factor II (thrombin) receptor-like 1
1497	1.13e-05	1.56e-05	80.1773	57.6517	1.39072	227764_at	LYPD6	LY6/PLAUR domain containing 6
1498	1.13e-05	1.56e-05	28.4352	22.6729	1.25415	220218_at	C9orf68	chromosome 9 open reading frame 68
1499	1.13e-05	1.56e-05	245.152	378.438	-1.54369	218669_at	RAP2C	RAP2C, member of RAS oncogene family
1500	1.15e-05	1.58e-05	164.688	140.236	1.17436	223992_x_at	ZCWPW1	zinc finger, CW type with PWWP domain 1
1501	1.16e-05	1.6e-05	22.8738	16.0456	1.42555	234218_at	NA	NA
1502	1.17e-05	1.61e-05	237.423	393.657	-1.65804	212536_at	ATP11B	ATPase, Class VI, type 11B
1503	1.17e-05	1.61e-05	25.0634	35.925	-1.43337	222253_s_at	DKFZP434P211	POM121-like protein
1504	1.17e-05	1.61e-05	891.651	1328.19	-1.48959	201359_at	COPB1	coatomer protein complex, subunit beta 1
1505	1.18e-05	1.62e-05	31.097	24.58	1.26513	1568905_at	NA	NA
1506	1.2e-05	1.65e-05	13.9527	22.8044	-1.63441	209631_s_at	GPR37	G protein-coupled receptor 37 (endothelin receptor type B-like)
1507	1.2e-05	1.65e-05	266.051	512.973	-1.9281	229779_at	COL4A4	collagen, type IV, alpha 4
1508	1.21e-05	1.66e-05	1126.29	1891.4	-1.67932	209120_at	NR2F2	nuclear receptor subfamily 2, group F, member 2
1509	1.22e-05	1.67e-05	328.017	467.796	-1.42614	225765_at	TNPO1	transportin 1
1510	1.23e-05	1.68e-05	195.994	293.11	-1.4955	225431_x_at	ACY1L2	aminoacylase 1-like 2
1511	1.23e-05	1.68e-05	89.6542	130.444	-1.45497	212791_at	C1orf216	chromosome 1 open reading frame 216
1512	1.26e-05	1.72e-05	342.439	624.391	-1.82336	201745_at	TWF1	twinfilin, actin-binding protein, homolog 1 (Drosophila)
1513	1.27e-05	1.73e-05	341.725	527.71	-1.54426	226817_at	DSC2	desmocollin 2
1514	1.27e-05	1.73e-05	67.1072	50.0899	1.33974	206304_at	MYBPH	myosin binding protein H
1515	1.29e-05	1.76e-05	14.0793	17.7995	-1.26423	1561969_at	ZPLD1	zona pellucida-like domain containing 1
1516	1.31e-05	1.79e-05	249.409	454.272	-1.82139	209028_s_at	ABI1	abl-interactor 1
1517	1.34e-05	1.83e-05	23.5391	73.9755	-3.14266	209795_at	CD69	CD69 molecule
1518	1.38e-05	1.88e-05	899.337	1447.94	-1.61001	211946_s_at	BAT2D1	BAT2 domain containing 1
1519	1.39e-05	1.89e-05	66.9694	122.746	-1.83287	218674_at	FLJ13611	hypothetical protein FLJ13611
1520	1.41e-05	1.92e-05	236.616	430.335	-1.8187	214658_at	TICAM2	toll-like receptor adaptor molecule 2
1521	1.41e-05	1.92e-05	159.24	218.794	-1.37399	201513_at	TSN	translin
1522	1.42e-05	1.93e-05	115.316	149.181	-1.29367	219105_x_at	ORC6L	origin recognition complex, subunit 6 like (yeast)
1523	1.43e-05	1.94e-05	258.139	434.368	-1.68269	213025_at	THUMPD1	THUMP domain containing 1
1524	1.45e-05	1.97e-05	143.037	198.259	-1.38607	235293_at	NA	NA
1525	1.47e-05	1.99e-05	139.042	228.528	-1.6436	226601_at	SLC30A7	solute carrier family 30 (zinc transporter), member 7
1526	1.48e-05	2e-05	1221.5	2625.2	-2.14917	201137_s_at	HLA-DPB1	major histocompatibility complex, class II, DP beta 1
1527	1.48e-05	2e-05	87.8015	60.0479	1.46219	228610_at	TM9SF3	transmembrane 9 superfamily member 3
1528	1.5e-05	2.03e-05	178.793	276.062	-1.54403	202346_at	HIP2	huntingtin interacting protein 2
1529	1.5e-05	2.03e-05	253.897	436.975	-1.72107	225761_at	PAPD4	PAP associated domain containing 4
1530	1.5e-05	2.03e-05	1546.55	2499.66	-1.61628	201385_at	DHX15	DEAH (Asp-Glu-Ala-His) box polypeptide 15
1531	1.51e-05	2.04e-05	104.579	168.745	-1.61356	204642_at	EDG1	endothelial differentiation, sphingolipid G-protein-coupled receptor, 1
1532	1.54e-05	2.08e-05	34.9368	26.5053	1.31811	232595_at	KIAA0232	KIAA0232
1533	1.54e-05	2.08e-05	128.883	104.118	1.23786	240494_at	CTDSPL	CTD (carboxy-terminal domain, RNA polymerase II, polypeptide A) small phosphatase-like
1534	1.56e-05	2.1e-05	134.673	241.899	-1.7962	225189_s_at	RAPH1	Ras association (RalGDS/AF-6) and pleckstrin homology domains 1
1535	1.57e-05	2.11e-05	33.4555	55.4678	-1.65795	222765_x_at	ESF1	ESF1, nucleolar pre-rRNA processing protein, homolog (S. cerevisiae)
1536	1.58e-05	2.13e-05	349.423	557.298	-1.59491	203593_at	CD2AP	CD2-associated protein
1537	1.59e-05	2.14e-05	11.1684	9.41084	1.18676	1553344_at	PCDH15	protocadherin 15
1538	1.59e-05	2.14e-05	151.986	233.261	-1.53476	213351_s_at	TMCC1	transmembrane and coiled-coil domain family 1
1539	1.6e-05	2.14e-05	11.8105	9.41831	1.25399	208088_s_at	CFHR5	complement factor H-related 5
1540	1.6e-05	2.14e-05	43.869	66.3822	-1.51319	205584_at	CXorf45	chromosome X open reading frame 45
1541	1.6e-05	2.14e-05	13.8445	11.9605	1.15752	216740_at	TRERF1	transcriptional regulating factor 1
1542	1.6e-05	2.14e-05	153.777	248.721	-1.61741	228029_at	ZNF721	zinc finger protein 721
1543	1.61e-05	2.16e-05	116.005	296.998	-2.56021	221491_x_at	HLA-DRB1	major histocompatibility complex, class II, DR beta 1
1544	1.61e-05	2.16e-05	93.6809	70.5584	1.32771	214322_at	CAMK2G	calcium/calmodulin-dependent protein kinase (CaM kinase) II gamma
1545	1.62e-05	2.17e-05	496.378	918.2	-1.8498	216321_s_at	NR3C1	nuclear receptor subfamily 3, group C, member 1 (glucocorticoid receptor)
1546	1.63e-05	2.18e-05	81.4651	55.8089	1.45971	239513_at	ADORA2A	adenosine A2a receptor
1547	1.63e-05	2.18e-05	119.042	92.0677	1.29298	229655_at	FAM19A5	family with sequence similarity 19 (chemokine (C-C motif)-like), member A5
1548	1.65e-05	2.2e-05	82.8894	117.694	-1.41989	213610_s_at	KLHL23	kelch-like 23 (Drosophila)
1549	1.67e-05	2.23e-05	350.308	496.058	-1.41606	227586_at	TMEM170	transmembrane protein 170
1550	1.68e-05	2.24e-05	37.5739	29.1323	1.28977	219839_x_at	TCL6	T-cell leukemia/lymphoma 6
1551	1.68e-05	2.24e-05	119.648	187.67	-1.56852	218238_at	GTPBP4	GTP binding protein 4
1552	1.69e-05	2.25e-05	85.306	62.7478	1.35951	232225_at	HDAC4	histone deacetylase 4
1553	1.7e-05	2.26e-05	102.451	71.8732	1.42544	237185_at	KIF27	kinesin family member 27
1554	1.75e-05	2.33e-05	23.1707	19.2857	1.20145	1568851_at	NA	NA
1555	1.76e-05	2.34e-05	20.6977	17.0051	1.21715	206282_at	NEUROD1	neurogenic differentiation 1
1556	1.77e-05	2.35e-05	170.289	143.431	1.18725	220618_s_at	ZCWPW1	zinc finger, CW type with PWWP domain 1
1557	1.78e-05	2.36e-05	46.8007	32.9129	1.42195	1569520_at	LRAP	leukocyte-derived arginine aminopeptidase
1558	1.78e-05	2.36e-05	745.671	991.783	-1.33005	209045_at	XPNPEP1	X-prolyl aminopeptidase (aminopeptidase P) 1, soluble
1559	1.8e-05	2.39e-05	55.3555	45.7642	1.20958	1558248_at	GOLM1	golgi membrane protein 1
1560	1.8e-05	2.39e-05	37.3433	26.8776	1.38938	1564940_at	NA	NA
1561	1.83e-05	2.42e-05	65.5588	43.9838	1.49052	227440_at	ANKS1B	ankyrin repeat and sterile alpha motif domain containing 1B
1562	1.83e-05	2.42e-05	23.6368	47.64	-2.0155	240046_at	NA	NA
1563	1.85e-05	2.45e-05	959.934	1357.17	-1.41382	209332_s_at	MAX	MYC associated factor X
1564	1.86e-05	2.46e-05	35.4103	83.3333	-2.35337	210002_at	GATA6	GATA binding protein 6
1565	1.87e-05	2.47e-05	16.9794	12.2744	1.38331	220979_s_at	ST6GALNAC5	ST6 (alpha-N-acetyl-neuraminyl-2,3-beta-galactosyl-1,3)-N-acetylgalactosaminide alpha-2,6-sialyltransferase 5
1566	1.87e-05	2.47e-05	27.7132	43.3959	-1.56589	243154_at	NA	NA
1567	1.87e-05	2.47e-05	89.2653	72.648	1.22874	215556_at	C1orf63	chromosome 1 open reading frame 63
1568	1.88e-05	2.48e-05	16.2157	21.1474	-1.30413	241962_at	NT5DC1	5@#$%&-nucleotidase domain containing 1
1569	1.88e-05	2.48e-05	303.43	431.476	-1.422	226217_at	SLC30A7	solute carrier family 30 (zinc transporter), member 7
1570	1.89e-05	2.49e-05	20.7486	35.131	-1.69318	237302_at	NA	NA
1571	1.9e-05	2.5e-05	425.279	950.303	-2.23454	222453_at	CYBRD1	cytochrome b reductase 1
1572	1.9e-05	2.5e-05	22.2099	29.6688	-1.33584	203377_s_at	CDC40	cell division cycle 40 homolog (S. cerevisiae)
1573	1.91e-05	2.51e-05	382.277	588.648	-1.53985	217954_s_at	PHF3	PHD finger protein 3
1574	1.93e-05	2.53e-05	27.8308	42.497	-1.52698	236644_at	RNF180	ring finger protein 180
1575	1.93e-05	2.53e-05	556.803	318.499	1.74821	219527_at	MOSC2	MOCO sulphurase C-terminal domain containing 2
1576	1.95e-05	2.55e-05	293.434	427.284	-1.45615	202230_s_at	CHERP	calcium homeostasis endoplasmic reticulum protein
1577	1.95e-05	2.55e-05	482.587	683.639	-1.41661	201266_at	TXNRD1	thioredoxin reductase 1
1578	1.95e-05	2.55e-05	64.5956	120.665	-1.86801	1559156_at	PIAS1	protein inhibitor of activated STAT, 1
1579	1.96e-05	2.56e-05	494.547	707.958	-1.43153	218053_at	PRPF40A	PRP40 pre-mRNA processing factor 40 homolog A (S. cerevisiae)
1580	1.96e-05	2.56e-05	285.084	393.322	-1.37967	226422_at	ERGIC2	ERGIC and golgi 2
1581	1.98e-05	2.59e-05	146.257	110.973	1.31796	1552678_a_at	USP28	ubiquitin specific peptidase 28
1582	1.99e-05	2.6e-05	201.406	290.457	-1.44214	227520_at	CXorf15	chromosome X open reading frame 15
1583	2.02e-05	2.64e-05	409.088	672.321	-1.64346	227278_at	NA	NA
1584	2.02e-05	2.64e-05	121.464	194.804	-1.60381	225055_at	AMZ2	archaemetzincins-2
1585	2.04e-05	2.66e-05	228.682	349.631	-1.5289	207405_s_at	RAD17	RAD17 homolog (S. pombe)
1586	2.04e-05	2.66e-05	113.726	148.613	-1.30677	205905_s_at	MICA	MHC class I polypeptide-related sequence A
1587	2.04e-05	2.66e-05	26.5808	22.0338	1.20636	241132_at	NA	NA
1588	2.05e-05	2.67e-05	33.0567	25.9399	1.27436	224181_at	C18orf2	chromosome 18 open reading frame 2
1589	2.06e-05	2.68e-05	14.7441	12.1842	1.2101	1565888_at	MAP3K7IP2	mitogen-activated protein kinase kinase kinase 7 interacting protein 2
1590	2.08e-05	2.7e-05	301.268	256.849	1.17294	209021_x_at	KIAA0652	KIAA0652
1591	2.2e-05	2.86e-05	75.895	93.5214	-1.23225	211241_at	ANXA2P3	annexin A2 pseudogene 3
1592	2.21e-05	2.87e-05	1730.65	2358.33	-1.36269	201352_at	YME1L1	YME1-like 1 (S. cerevisiae)
1593	2.22e-05	2.88e-05	223.747	326.554	-1.45948	1560116_a_at	NEDD1	neural precursor cell expressed, developmentally down-regulated 1
1594	2.24e-05	2.9e-05	10.6292	9.25819	1.14808	237530_at	SLC30A10	solute carrier family 30, member 10
1595	2.25e-05	2.92e-05	311.293	473.056	-1.51965	225019_at	CAMK2D	calcium/calmodulin-dependent protein kinase (CaM kinase) II delta
1596	2.27e-05	2.94e-05	17.4961	14.5469	1.20274	239245_at	NA	NA
1597	2.31e-05	2.99e-05	97.3553	78.4748	1.24059	233266_at	NA	NA
1598	2.36e-05	3.05e-05	347.874	509.312	-1.46407	64064_at	GIMAP5	GTPase, IMAP family member 5
1599	2.36e-05	3.05e-05	99.3461	71.1672	1.39595	223635_s_at	SSBP3	single stranded DNA binding protein 3
1600	2.37e-05	3.06e-05	58.2617	128.867	-2.21186	206420_at	IGSF6	immunoglobulin superfamily, member 6
1601	2.37e-05	3.06e-05	292.323	445.718	-1.52474	226155_at	KIAA1600	KIAA1600
1602	2.39e-05	3.08e-05	161.026	288.308	-1.79044	213786_at	TAX1BP1	Tax1 (human T-cell leukemia virus type I) binding protein 1
1603	2.39e-05	3.08e-05	16.3329	13.4684	1.21268	243907_at	NA	NA
1604	2.45e-05	3.16e-05	389.479	561.436	-1.4415	212648_at	DHX29	DEAH (Asp-Glu-Ala-His) box polypeptide 29
1605	2.54e-05	3.27e-05	80.5882	64.1037	1.25715	223410_s_at	NA	NA
1606	2.54e-05	3.27e-05	629.66	957.755	-1.52107	223361_at	C6orf115	chromosome 6 open reading frame 115
1607	2.54e-05	3.27e-05	125.723	96.8894	1.29759	1569296_a_at	LOC493754	RAB guanine nucleotide exchange factor (GEF) 1 pseudogene
1608	2.57e-05	3.3e-05	57.4281	82.8461	-1.4426	230893_at	DNAJA5	DnaJ homology subfamily A member 5
1609	2.62e-05	3.37e-05	125.35	231.453	-1.84646	212917_x_at	RECQL	RecQ protein-like (DNA helicase Q1-like)
1610	2.65e-05	3.4e-05	1336.4	1839.92	-1.37677	202117_at	ARHGAP1	Rho GTPase activating protein 1
1611	2.66e-05	3.41e-05	856.667	1103.2	-1.28779	210111_s_at	KIAA0265	KIAA0265 protein
1612	2.66e-05	3.41e-05	12.5954	10.4941	1.20023	1569861_at	TRAF5	TNF receptor-associated factor 5
1613	2.66e-05	3.41e-05	101.151	59.5415	1.69883	1556554_at	TRIM50	tripartite motif-containing 50
1614	2.67e-05	3.42e-05	35.6925	27.6208	1.29223	217406_at	NA	NA
1615	2.68e-05	3.43e-05	86.6542	126.554	-1.46045	239525_at	CTTNBP2NL	CTTNBP2 N-terminal like
1616	2.68e-05	3.43e-05	252.289	358.805	-1.4222	202540_s_at	HMGCR	3-hydroxy-3-methylglutaryl-Coenzyme A reductase
1617	2.68e-05	3.43e-05	280.94	156.222	1.79834	218394_at	ROGDI	rogdi homolog (Drosophila)
1618	2.71e-05	3.46e-05	47.6631	38.4628	1.2392	242376_at	NA	NA
1619	2.75e-05	3.51e-05	80.2891	58.6785	1.36829	205902_at	KCNN3	potassium intermediate/small conductance calcium-activated channel, subfamily N, member 3
1620	2.75e-05	3.51e-05	23.805	19.1937	1.24026	237838_at	NA	NA
1621	2.75e-05	3.51e-05	1618.19	2367.08	-1.4628	200603_at	PRKAR1A	protein kinase, cAMP-dependent, regulatory, type I, alpha (tissue specific extinguisher 1)
1622	2.76e-05	3.52e-05	192.61	296.184	-1.53774	222559_s_at	P15RS	hypothetical protein FLJ10656
1623	2.77e-05	3.53e-05	25.569	16.1025	1.58789	227441_s_at	ANKS1B	ankyrin repeat and sterile alpha motif domain containing 1B
1624	2.84e-05	3.61e-05	35.9773	28.8697	1.2462	241576_at	NA	NA
1625	2.86e-05	3.64e-05	301.222	454.242	-1.50799	225553_at	NA	NA
1626	2.88e-05	3.66e-05	82.0038	118.988	-1.45101	1556228_a_at	VCPIP1	valosin containing protein (p97)/p47 complex interacting protein 1
1627	2.89e-05	3.67e-05	174.725	401.052	-2.29533	229128_s_at	ANP32E	acidic (leucine-rich) nuclear phosphoprotein 32 family, member E
1628	2.9e-05	3.68e-05	69.7291	136.399	-1.95613	209570_s_at	D4S234E	DNA segment on chromosome 4 (unique) 234 expressed sequence
1629	2.9e-05	3.68e-05	181.659	237.069	-1.30502	210510_s_at	NRP1	neuropilin 1
1630	2.95e-05	3.74e-05	147.492	220.944	-1.49801	225303_at	KIRREL	kin of IRRE like (Drosophila)
1631	2.96e-05	3.75e-05	29.8682	25.0295	1.19332	232741_at	NA	NA
1632	2.96e-05	3.75e-05	34.2968	25.6596	1.33661	206670_s_at	GAD1	glutamate decarboxylase 1 (brain, 67kDa)
1633	2.98e-05	3.77e-05	765.894	975.019	-1.27305	202076_at	BIRC2	baculoviral IAP repeat-containing 2
1634	3e-05	3.79e-05	79.9953	103.208	-1.29018	209176_at	SEC23IP	SEC23 interacting protein
1635	3.01e-05	3.81e-05	212.084	343.377	-1.61906	233849_s_at	ARHGAP5	Rho GTPase activating protein 5
1636	3.06e-05	3.86e-05	339.221	477.36	-1.40722	218805_at	GIMAP5	GTPase, IMAP family member 5
1637	3.06e-05	3.86e-05	168.81	110.556	1.52692	65585_at	FAM86B1	family with sequence similarity 86, member B1
1638	3.09e-05	3.9e-05	66.7215	51.8281	1.28736	214457_at	HOXA2	homeobox A2
1639	3.11e-05	3.92e-05	541.212	816.98	-1.50954	1560060_s_at	VPS37C	vacuolar protein sorting 37 homolog C (S. cerevisiae)
1640	3.12e-05	3.93e-05	328.011	541.261	-1.65013	225610_at	UHRF2	ubiquitin-like, containing PHD and RING finger domains, 2
1641	3.14e-05	3.96e-05	347.135	513.409	-1.47899	228006_at	NA	NA
1642	3.18e-05	4e-05	102.662	73.9169	1.38889	1552713_a_at	SLC4A1	solute carrier family 4, anion exchanger, member 1 (erythrocyte membrane protein band 3, Diego blood group)
1643	3.18e-05	4e-05	179.599	132.552	1.35493	201439_at	GBF1	golgi-specific brefeldin A resistance factor 1
1644	3.21e-05	4.04e-05	99.8044	60.5131	1.6493	207444_at	SLC22A13	solute carrier family 22 (organic cation transporter), member 13
1645	3.25e-05	4.08e-05	153.831	126.259	1.21838	243430_at	SEZ6	seizure related 6 homolog (mouse)
1646	3.25e-05	4.08e-05	223.081	305.418	-1.36909	1555971_s_at	FBXO28	F-box protein 28
1647	3.26e-05	4.09e-05	371.747	585.254	-1.57434	228363_at	BIRC4	baculoviral IAP repeat-containing 4
1648	3.28e-05	4.11e-05	557.441	342.861	1.62585	235501_at	FARP1	FERM, RhoGEF (ARHGEF) and pleckstrin domain protein 1 (chondrocyte-derived)
1649	3.29e-05	4.12e-05	13.7826	11.5766	1.19055	1560380_at	LOC497256	hypothetical LOC497256
1650	3.31e-05	4.15e-05	46.2829	36.4768	1.26883	223976_at	FUT10	fucosyltransferase 10 (alpha (1,3) fucosyltransferase)
1651	3.34e-05	4.18e-05	17.7284	13.9617	1.26979	233160_at	DEFB129	defensin, beta 129
1652	3.35e-05	4.19e-05	397.589	1026.42	-2.5816	209613_s_at	ADH1B	alcohol dehydrogenase IB (class I), beta polypeptide
1653	3.37e-05	4.21e-05	45.3161	35.2333	1.28617	210328_at	GNMT	glycine N-methyltransferase
1654	3.38e-05	4.22e-05	22.7066	32.5657	-1.4342	1565705_x_at	LOC645874	hypothetical LOC645874
1655	3.4e-05	4.25e-05	28.576	37.3449	-1.30686	217682_at	C16orf72	chromosome 16 open reading frame 72
1656	3.43e-05	4.28e-05	12.3871	10.7187	1.15566	1553556_at	TAS2R40	taste receptor, type 2, member 40
1657	3.45e-05	4.3e-05	584.247	950.926	-1.62761	211931_s_at	HNRPA3P1	heterogeneous nuclear ribonucleoprotein A3 pseudogene 1
1658	3.49e-05	4.35e-05	33.0038	22.3473	1.47686	228432_at	RAB3IP	RAB3A interacting protein (rabin3)
1659	3.55e-05	4.42e-05	108.105	146.906	-1.35893	238642_at	ANKRD13D	ankyrin repeat domain 13 family, member D
1660	3.58e-05	4.46e-05	531.368	737.93	-1.38874	214020_x_at	ITGB5	integrin, beta 5
1661	3.6e-05	4.48e-05	227.469	178.427	1.27486	207511_s_at	C2orf24	chromosome 2 open reading frame 24
1662	3.6e-05	4.48e-05	1025.37	1430.41	-1.39502	201319_at	MRCL3	myosin regulatory light chain MRCL3
1663	3.63e-05	4.51e-05	200.039	304.963	-1.52452	213918_s_at	NIPBL	Nipped-B homolog (Drosophila)
1664	3.71e-05	4.61e-05	44.7466	69.9417	-1.56306	1554067_at	FLJ32549	hypothetical protein FLJ32549
1665	3.76e-05	4.67e-05	240.836	349.685	-1.45196	224938_at	NA	NA
1666	3.78e-05	4.69e-05	260.812	197.33	1.3217	223613_at	UQCR	ubiquinol-cytochrome c reductase, 6.4kDa subunit
1667	3.8e-05	4.71e-05	261.004	460.057	-1.76264	227038_at	SGMS2	sphingomyelin synthase 2
1668	3.8e-05	4.71e-05	218.6	171.432	1.27514	229535_at	PTPMT1	protein tyrosine phosphatase, mitochondrial 1
1669	3.86e-05	4.78e-05	20.339	16.8456	1.20738	242726_at	ACSL3	acyl-CoA synthetase long-chain family member 3
1670	3.89e-05	4.81e-05	16.2966	13.9557	1.16774	1558724_at	LOC645478	hypothetical LOC645478
1671	3.94e-05	4.87e-05	274.347	354.324	-1.29152	200687_s_at	SF3B3	splicing factor 3b, subunit 3, 130kDa
1672	3.94e-05	4.87e-05	113.122	205.453	-1.81621	231001_at	FIBIN	fin bud initiation factor
1673	3.99e-05	4.93e-05	18.7695	15.6768	1.19728	243822_at	MRPS5	mitochondrial ribosomal protein S5
1674	4e-05	4.94e-05	136.4	267.76	-1.96304	224941_at	PAPPA	pregnancy-associated plasma protein A, pappalysin 1
1675	4.05e-05	5e-05	171.627	141.728	1.21096	239927_at	NA	NA
1676	4.07e-05	5.02e-05	45.2998	29.0109	1.56148	233504_at	C9orf84	chromosome 9 open reading frame 84
1677	4.18e-05	5.15e-05	366.963	619.293	-1.68762	230029_x_at	ZNF650	zinc finger protein 650
1678	4.21e-05	5.19e-05	512.92	813.921	-1.58684	211698_at	EID1	EP300 interacting inhibitor of differentiation 1
1679	4.22e-05	5.2e-05	188.018	261.66	-1.39167	219358_s_at	CENTA2	centaurin, alpha 2
1680	4.23e-05	5.2e-05	22.5184	18.496	1.21748	237605_at	NA	NA
1681	4.24e-05	5.21e-05	60.4268	94.4568	-1.56316	209551_at	YIPF4	Yip1 domain family, member 4
1682	4.29e-05	5.27e-05	64.1117	95.3224	-1.48682	219569_s_at	TMEM22	transmembrane protein 22
1683	4.31e-05	5.29e-05	75.704	99.4605	-1.31381	222541_at	RSF1	remodeling and spacing factor 1
1684	4.38e-05	5.38e-05	239.832	393.495	-1.64071	212558_at	SPRY1	sprouty homolog 1, antagonist of FGF signaling (Drosophila)
1685	4.46e-05	5.47e-05	34.8238	28.3828	1.22693	235050_at	SLC2A12	solute carrier family 2 (facilitated glucose transporter), member 12
1686	4.47e-05	5.48e-05	90.7271	141.516	-1.55979	232687_at	NA	NA
1687	4.5e-05	5.51e-05	115.016	164.934	-1.43401	224956_at	NUFIP2	nuclear fragile X mental retardation protein interacting protein 2
1688	4.56e-05	5.58e-05	52.9113	44.1932	1.19727	241768_at	BCCIP	BRCA2 and CDKN1A interacting protein
1689	4.64e-05	5.68e-05	247.033	371.342	-1.50321	226169_at	SBF2	SET binding factor 2
1690	4.66e-05	5.7e-05	40.5071	53.364	-1.3174	225412_at	TMEM87B	transmembrane protein 87B
1691	4.68e-05	5.72e-05	184.954	282.327	-1.52647	225766_s_at	TNPO1	transportin 1
1692	4.71e-05	5.75e-05	22.0986	18.4511	1.19769	1560371_at	LOC401321	hypothetical LOC401321
1693	4.82e-05	5.88e-05	430.546	646.422	-1.5014	234994_at	KIAA1913	KIAA1913
1694	4.96e-05	6.05e-05	739.763	1288.38	-1.74161	201631_s_at	IER3	immediate early response 3
1695	4.98e-05	6.07e-05	27.1432	34.9737	-1.28849	1556227_at	VCPIP1	valosin containing protein (p97)/p47 complex interacting protein 1
1696	4.98e-05	6.07e-05	224.554	304.523	-1.35612	40465_at	DDX23	DEAD (Asp-Glu-Ala-Asp) box polypeptide 23
1697	4.98e-05	6.07e-05	59.211	123.651	-2.08831	1553106_at	C5orf24	chromosome 5 open reading frame 24
1698	5.12e-05	6.23e-05	14.0343	20.839	-1.48486	219334_s_at	OBFC2A	oligonucleotide/oligosaccharide-binding fold containing 2A
1699	5.17e-05	6.29e-05	97.8698	166.028	-1.69641	209603_at	GATA3	GATA binding protein 3
1700	5.35e-05	6.5e-05	12.0427	10.249	1.17502	1569545_at	NA	NA
1701	5.38e-05	6.53e-05	42.4352	35.553	1.19358	215052_at	NA	NA
1702	5.38e-05	6.53e-05	18.0581	14.8474	1.21625	241665_x_at	NA	NA
1703	5.39e-05	6.54e-05	17.5763	15.3771	1.14302	1561448_at	NA	NA
1704	5.44e-05	6.6e-05	186.277	285.145	-1.53076	222266_at	C19orf2	chromosome 19 open reading frame 2
1705	5.45e-05	6.61e-05	11.7198	10.0409	1.1672	1567288_at	OR5K1	olfactory receptor, family 5, subfamily K, member 1
1706	5.46e-05	6.62e-05	569.856	432.616	1.31723	201674_s_at	AKAP1	A kinase (PRKA) anchor protein 1
1707	5.47e-05	6.62e-05	86.0796	66.9076	1.28654	205293_x_at	BAIAP2	BAI1-associated protein 2
1708	5.47e-05	6.62e-05	778.619	1019.84	-1.3098	202544_at	GMFB	glia maturation factor, beta
1709	5.58e-05	6.75e-05	324.989	251.06	1.29447	209736_at	SOX13	SRY (sex determining region Y)-box 13
1710	5.6e-05	6.77e-05	544.357	792.821	-1.45644	211987_at	TOP2B	topoisomerase (DNA) II beta 180kDa
1711	5.6e-05	6.77e-05	383.736	576.276	-1.50175	201133_s_at	PJA2	praja 2, RING-H2 motif containing
1712	5.61e-05	6.77e-05	13.9927	16.3847	-1.17095	1569566_at	TBC1D1	TBC1 (tre-2/USP6, BUB2, cdc16) domain family, member 1
1713	5.63e-05	6.79e-05	320.202	579.565	-1.81	225814_at	XRN1	5@#$%&-3@#$%& exoribonuclease 1
1714	5.66e-05	6.83e-05	736.393	1250.64	-1.69833	219274_at	TSPAN12	tetraspanin 12
1715	5.67e-05	6.83e-05	119.588	92.1648	1.29755	234801_s_at	ACSS1	acyl-CoA synthetase short-chain family member 1
1716	5.72e-05	6.89e-05	463.15	684.7	-1.47836	212526_at	SPG20	spastic paraplegia 20 (Troyer syndrome)
1717	5.78e-05	6.95e-05	60.5928	48.9658	1.23745	237190_at	NA	NA
1718	5.78e-05	6.95e-05	228.662	392.928	-1.71838	203148_s_at	TRIM14	tripartite motif-containing 14
1719	5.93e-05	7.13e-05	44.4452	35.5884	1.24887	239187_at	C4orf30	chromosome 4 open reading frame 30
1720	6.02e-05	7.23e-05	461.52	744.735	-1.61366	227029_at	C14orf24	chromosome 14 open reading frame 24
1721	6.05e-05	7.27e-05	15.7385	13.1121	1.2003	240462_at	CLYBL	citrate lyase beta like
1722	6.08e-05	7.3e-05	15.3289	23.3438	-1.52286	236995_x_at	TFEC	transcription factor EC
1723	6.19e-05	7.43e-05	32.248	40.7066	-1.2623	238065_at	TPM3	tropomyosin 3
1724	6.2e-05	7.43e-05	86.8749	102.048	-1.17466	215439_x_at	SYNPO2	synaptopodin 2
1725	6.23e-05	7.47e-05	332.869	624.669	-1.87662	203305_at	F13A1	coagulation factor XIII, A1 polypeptide
1726	6.33e-05	7.58e-05	355.979	468.872	-1.31713	222637_at	COMMD10	COMM domain containing 10
1727	6.35e-05	7.6e-05	19.6297	27.5573	-1.40386	204444_at	KIF11	kinesin family member 11
1728	6.37e-05	7.62e-05	31.7511	25.3441	1.2528	239481_at	FAM133A	family with sequence similarity 133, member A
1729	6.37e-05	7.62e-05	17.4907	13.5577	1.2901	1564371_a_at	CASC2	cancer susceptibility candidate 2
1730	6.38e-05	7.62e-05	302.122	571.93	-1.89305	209183_s_at	C10orf10	chromosome 10 open reading frame 10
1731	6.5e-05	7.76e-05	20.8349	17.8069	1.17005	214872_at	RIF1	RAP1 interacting factor homolog (yeast)
1732	6.65e-05	7.94e-05	33.0761	55.975	-1.69231	214660_at	ITGA1	integrin, alpha 1
1733	6.7e-05	7.99e-05	1271	1749.16	-1.37621	222980_at	RAB10	RAB10, member RAS oncogene family
1734	6.8e-05	8.1e-05	210.626	332.108	-1.57677	1558142_at	TNRC6B	trinucleotide repeat containing 6B
1735	6.8e-05	8.1e-05	739.566	1115.94	-1.50891	202085_at	TJP2	tight junction protein 2 (zona occludens 2)
1736	6.81e-05	8.11e-05	319.321	460.41	-1.44184	212870_at	RASSF3	Ras association (RalGDS/AF-6) domain family 3
1737	6.82e-05	8.12e-05	360.669	714.054	-1.9798	238002_at	GOLIM4	golgi integral membrane protein 4
1738	6.83e-05	8.12e-05	43.2222	33.4862	1.29075	226772_s_at	SAP30L	SAP30-like
1739	6.86e-05	8.15e-05	315.193	252.822	1.2467	65086_at	YIPF2	Yip1 domain family, member 2
1740	6.93e-05	8.23e-05	34.1734	56.6754	-1.65847	235591_at	SSTR1	somatostatin receptor 1
1741	6.94e-05	8.23e-05	390.452	609.317	-1.56054	222627_at	VPS54	vacuolar protein sorting 54 homolog (S. cerevisiae)
1742	6.94e-05	8.23e-05	17.5807	15.1459	1.16076	1568826_at	NA	NA
1743	6.94e-05	8.23e-05	463.164	736.187	-1.58947	203310_at	STXBP3	syntaxin binding protein 3
1744	7.03e-05	8.32e-05	59.8313	46.2821	1.29275	229684_s_at	ZNF644	zinc finger protein 644
1745	7.03e-05	8.32e-05	42.8968	33.1406	1.29439	239536_at	C1orf56	chromosome 1 open reading frame 56
1746	7.03e-05	8.32e-05	58.5126	35.4334	1.65134	214382_at	UNC93A	unc-93 homolog A (C. elegans)
1747	7.07e-05	8.37e-05	23.5058	15.4362	1.52277	1567076_at	NA	NA
1748	7.08e-05	8.37e-05	59.9116	47.0773	1.27262	215233_at	JMJD6	jumonji domain containing 6
1749	7.14e-05	8.44e-05	107.402	187.299	-1.7439	225114_at	AGPS	alkylglycerone phosphate synthase
1750	7.18e-05	8.48e-05	143.504	238.191	-1.65982	204675_at	SRD5A1	steroid-5-alpha-reductase, alpha polypeptide 1 (3-oxo-5 alpha-steroid delta 4-dehydrogenase alpha 1)
1751	7.25e-05	8.56e-05	166.929	327.425	-1.96147	232165_at	EPPK1	epiplakin 1
1752	7.32e-05	8.64e-05	524.733	800.246	-1.52505	209786_at	HMGN4	high mobility group nucleosomal binding domain 4
1753	7.34e-05	8.65e-05	19.4258	15.0294	1.29252	235382_at	FLJ90650	laeverin
1754	7.36e-05	8.67e-05	46.021	87.6979	-1.9056	234986_at	NA	NA
1755	7.39e-05	8.7e-05	77.6808	123.093	-1.5846	204337_at	RGS4	regulator of G-protein signaling 4
1756	7.39e-05	8.7e-05	91.2399	165.098	-1.80949	240044_x_at	TNRC6B	trinucleotide repeat containing 6B
1757	7.49e-05	8.81e-05	128.855	88.8473	1.45029	230670_at	IGSF10	immunoglobulin superfamily, member 10
1758	7.51e-05	8.83e-05	49.3412	37.1957	1.32653	239361_at	C18orf45	chromosome 18 open reading frame 45
1759	7.87e-05	9.25e-05	790.203	1427.21	-1.80613	209071_s_at	RGS5	regulator of G-protein signaling 5
1760	7.96e-05	9.35e-05	36.6809	30.0618	1.22018	231787_at	SLC25A27	solute carrier family 25, member 27
1761	8.06e-05	9.46e-05	22.737	27.983	-1.23072	236626_at	FAM86A	family with sequence similarity 86, member A
1762	8.25e-05	9.68e-05	579.83	795.549	-1.37204	225953_at	P15RS	hypothetical protein FLJ10656
1763	8.3e-05	9.73e-05	98.2574	62.1676	1.58052	211527_x_at	VEGFA	vascular endothelial growth factor A
1764	8.34e-05	9.77e-05	63.6884	110.209	-1.73043	238458_at	EFHA2	EF-hand domain family, member A2
1765	8.34e-05	9.77e-05	11.7886	14.0786	-1.19426	244439_at	SPRED1	sprouty-related, EVH1 domain containing 1
1766	8.42e-05	9.86e-05	20.0397	16.2588	1.23254	1560422_at	NA	NA
1767	8.45e-05	9.88e-05	163.458	378.817	-2.31751	231577_s_at	GBP1	guanylate binding protein 1, interferon-inducible, 67kDa
1768	8.49e-05	9.92e-05	17.7158	15.3022	1.15773	243686_at	NA	NA
1769	8.49e-05	9.92e-05	150.971	104.783	1.44079	204986_s_at	TAOK2	TAO kinase 2
1770	8.55e-05	9.98e-05	201.746	158.018	1.27673	227882_at	FKRP	fukutin related protein
1771	8.58e-05	0.0001001	10.3361	9.23456	1.11928	1558779_at	H2AFY	H2A histone family, member Y
1772	8.64e-05	0.0001008	37.9255	27.5373	1.37724	229081_at	SLC25A13	solute carrier family 25, member 13 (citrin)
1773	8.96e-05	0.0001045	234.22	177.022	1.32311	212303_x_at	NA	NA
1774	9.07e-05	0.0001057	1522.8	2873.51	-1.88699	266_s_at	CD24	CD24 molecule
1775	9.22e-05	0.0001074	107.604	81.0554	1.32754	224082_at	NA	NA
1776	9.36e-05	0.0001089	9.92908	8.68733	1.14294	241880_x_at	NA	NA
1777	9.39e-05	0.0001092	2359.3	2872.82	-1.21766	201318_s_at	MRCL3	myosin regulatory light chain MRCL3
1778	9.48e-05	0.0001101	58.401	45.1811	1.2926	1564653_s_at	FLJ16641	FLJ16641 protein
1779	9.48e-05	0.0001101	216.201	340.005	-1.57263	227196_at	RHPN2	rhophilin, Rho GTPase binding protein 2
1780	9.49e-05	0.0001102	15.7295	12.9673	1.21301	1561432_at	NA	NA
1781	9.59e-05	0.0001113	76.1605	87.0937	-1.14355	215154_at	ULK2	unc-51-like kinase 2 (C. elegans)
1782	9.7e-05	0.0001125	365.386	536.275	-1.4677	227997_at	IL17RD	interleukin 17 receptor D
1783	9.77e-05	0.0001133	258.152	435.94	-1.6887	203544_s_at	STAM	signal transducing adaptor molecule (SH3 domain and ITAM motif) 1
1784	9.85e-05	0.0001141	24.8642	19.9357	1.24722	209793_at	GRIA1	glutamate receptor, ionotropic, AMPA 1
1785	0.0001003	0.0001161	104.33	74.455	1.40125	228233_at	FREM1	FRAS1 related extracellular matrix 1
1786	0.0001009	0.0001168	65.5707	48.0854	1.36363	215068_s_at	FBXL18	F-box and leucine-rich repeat protein 18
1787	0.0001013	0.0001172	1204.24	1595.41	-1.32484	203024_s_at	C5orf15	chromosome 5 open reading frame 15
1788	0.0001022	0.0001181	81.1152	43.7544	1.85387	206290_s_at	RGS7	regulator of G-protein signaling 7
1789	0.0001026	0.0001185	118.554	98.4965	1.20363	221738_at	KIAA1219	KIAA1219
1790	0.000103	0.0001189	381.627	516.82	-1.35426	223983_s_at	C19orf12	chromosome 19 open reading frame 12
1791	0.0001031	0.000119	343.33	499.36	-1.45446	223335_at	TMEM69	transmembrane protein 69
1792	0.0001036	0.0001195	43.7509	34.7307	1.25972	215612_at	TBC1D5	TBC1 domain family, member 5
1793	0.0001047	0.0001207	19.273	53.8978	-2.79655	206552_s_at	TAC1	tachykinin, precursor 1 (substance K, substance P, neurokinin 1, neurokinin 2, neuromedin L, neurokinin alpha, neuropeptide K, neuropeptide gamma)
1794	0.0001063	0.0001225	139.417	108.021	1.29065	202896_s_at	SIRPA	signal-regulatory protein alpha
1795	0.0001071	0.0001233	88.0744	51.2401	1.71886	208320_at	CABP1	calcium binding protein 1
1796	0.0001079	0.0001242	60.8729	47.7681	1.27434	244496_at	PDZRN3	PDZ domain containing RING finger 3
1797	0.000109	0.0001254	514.74	782.286	-1.51977	203440_at	CDH2	cadherin 2, type 1, N-cadherin (neuronal)
1798	0.0001099	0.0001263	26.3592	22.3273	1.18058	1554712_a_at	GLYATL2	glycine-N-acyltransferase-like 2
1799	0.0001108	0.0001273	377.881	219.955	1.71799	210831_s_at	PTGER3	prostaglandin E receptor 3 (subtype EP3)
1800	0.000112	0.0001286	44.795	32.7263	1.36878	223877_at	C1QTNF7	C1q and tumor necrosis factor related protein 7
1801	0.0001125	0.0001291	102.314	83.5127	1.22513	1563549_a_at	TMEM16H	transmembrane protein 16H
1802	0.0001127	0.0001293	459.586	604.956	-1.31631	203614_at	UTP14C	UTP14, U3 small nucleolar ribonucleoprotein, homolog C (yeast)
1803	0.0001153	0.0001322	89.3912	64.4575	1.38682	230087_at	PRIMA1	proline rich membrane anchor 1
1804	0.0001157	0.0001326	124.991	153.229	-1.22592	215093_at	NSDHL	NAD(P) dependent steroid dehydrogenase-like
1805	0.000116	0.0001328	1046.48	1326.88	-1.26795	200618_at	LASP1	LIM and SH3 protein 1
1806	0.0001171	0.000134	204.335	160.111	1.2762	228354_at	C10orf83	chromosome 10 open reading frame 83
1807	0.0001176	0.0001345	1070.87	1453.46	-1.35727	212149_at	KIAA0143	KIAA0143 protein
1808	0.0001198	0.000137	325.508	491.831	-1.51096	225589_at	SH3RF1	SH3 domain containing ring finger 1
1809	0.0001215	0.0001388	122.583	151.03	-1.23207	210357_s_at	SMOX	spermine oxidase
1810	0.0001238	0.0001414	10.9156	8.82435	1.23698	1561280_at	LOC284576	hypothetical protein LOC284576
1811	0.0001243	0.0001419	98.511	143.259	-1.45424	238686_at	FBXO3	F-box protein 3
1812	0.0001246	0.0001421	114.83	84.8814	1.35283	205845_at	CACNA1H	calcium channel, voltage-dependent, T type, alpha 1H subunit
1813	0.0001248	0.0001423	31.5354	38.4669	-1.2198	242477_at	C9orf52	chromosome 9 open reading frame 52
1814	0.000125	0.0001424	228.476	371.784	-1.62723	225265_at	RBMS1	RNA binding motif, single stranded interacting protein 1
1815	0.0001254	0.0001428	57.3381	41.6624	1.37625	208265_at	DKFZp547H025	hypothetical protein DKFZp547H025
1816	0.0001256	0.000143	22.9432	31.2965	-1.36409	240673_at	NA	NA
1817	0.0001269	0.0001444	79.6089	60.3998	1.31803	207348_s_at	LIG3	ligase III, DNA, ATP-dependent
1818	0.0001302	0.000148	34.1532	27.8807	1.22498	231157_at	TTLL11	tubulin tyrosine ligase-like family, member 11
1819	0.0001327	0.0001508	77.8597	53.1235	1.46564	205257_s_at	AMPH	amphiphysin
1820	0.0001352	0.0001535	806.431	1553.23	-1.92605	228222_at	PPP1CB	protein phosphatase 1, catalytic subunit, beta isoform
1821	0.0001354	0.0001537	31.6737	26.4098	1.19931	1557697_at	EPHA5	EPH receptor A5
1822	0.0001356	0.0001538	697.679	889.476	-1.27491	209190_s_at	DIAPH1	diaphanous homolog 1 (Drosophila)
1823	0.000136	0.0001542	74.7904	109.994	-1.4707	228624_at	TMEM144	transmembrane protein 144
1824	0.0001383	0.0001567	577.349	829.894	-1.43742	1553906_s_at	FGD2	FYVE, RhoGEF and PH domain containing 2
1825	0.0001396	0.0001581	353.123	478.933	-1.35628	227139_s_at	HPS3	Hermansky-Pudlak syndrome 3
1826	0.0001397	0.0001581	140.101	66.6877	2.10085	233882_s_at	SEMA6D	sema domain, transmembrane domain (TM), and cytoplasmic domain, (semaphorin) 6D
1827	0.0001461	0.0001653	183.066	257.993	-1.40929	223980_s_at	SP110	SP110 nuclear body protein
1828	0.0001523	0.0001722	161.899	267.509	-1.65233	226686_at	CISD2	CDGSH iron sulfur domain 2
1829	0.0001563	0.0001765	141.417	171.148	-1.21024	209934_s_at	ATP2C1	ATPase, Ca++ transporting, type 2C, member 1
1830	0.0001563	0.0001765	45.0832	35.5412	1.26847	204013_s_at	LCMT2	leucine carboxyl methyltransferase 2
1831	0.0001602	0.0001808	9.90585	11.2877	-1.1395	1561463_at	NA	NA
1832	0.0001603	0.0001809	55.494	42.951	1.29203	241658_at	NA	NA
1833	0.0001618	0.0001825	18.8036	13.5754	1.38512	215405_at	MYO1E	myosin IE
1834	0.0001637	0.0001845	479.846	687.621	-1.433	222691_at	SLC35B3	solute carrier family 35, member B3
1835	0.0001655	0.0001864	114.671	84.7665	1.35279	232283_at	LYSMD1	LysM, putative peptidoglycan-binding, domain containing 1
1836	0.0001669	0.0001879	13.4411	11.5361	1.16513	1570585_at	MPZL3	myelin protein zero-like 3
1837	0.0001673	0.0001882	138.494	86.3187	1.60445	213695_at	PON3	paraoxonase 3
1838	0.0001679	0.0001888	9.45777	8.2607	1.14491	222966_at	NA	NA
1839	0.0001717	0.000193	34.8673	28.5397	1.22171	1556730_at	LOC652993	hypothetical LOC652993
1840	0.0001726	0.0001939	52.1632	38.6456	1.34978	1561273_at	NA	NA
1841	0.0001768	0.0001985	80.3525	108.542	-1.35082	228132_at	ABLIM2	actin binding LIM protein family, member 2
1842	0.0001783	0.0002001	39.9191	56.5379	-1.41631	219546_at	BMP2K	BMP2 inducible kinase
1843	0.0001787	0.0002004	253.149	201.621	1.25557	222905_s_at	TMEM143	transmembrane protein 143
1844	0.0001818	0.0002038	42.1249	64.4804	-1.5307	241365_at	NA	NA
1845	0.0001828	0.0002048	1291.35	1980.16	-1.5334	208690_s_at	PDLIM1	PDZ and LIM domain 1 (elfin)
1846	0.0001852	0.0002074	99.1904	74.1672	1.33739	214147_at	C1orf175	chromosome 1 open reading frame 175
1847	0.0001858	0.0002079	341.19	474.751	-1.39146	201986_at	MED13	mediator complex subunit 13
1848	0.000191	0.0002136	41.6882	34.7838	1.1985	1560536_at	DNASE1	deoxyribonuclease I
1849	0.0001933	0.0002161	622.907	933.697	-1.49893	202582_s_at	RANBP9	RAN binding protein 9
1850	0.0001951	0.000218	561.738	412.384	1.36217	209002_s_at	CALCOCO1	calcium binding and coiled-coil domain 1
1851	0.0001973	0.0002203	39.4199	28.4969	1.38331	227316_at	CSRP2BP	CSRP2 binding protein
1852	0.0001975	0.0002204	18.4273	15.0568	1.22385	234940_s_at	VEPH1	ventricular zone expressed PH domain homolog 1 (zebrafish)
1853	0.0001983	0.0002212	143.465	108.385	1.32366	207685_at	CRYBB3	crystallin, beta B3
1854	0.0001993	0.0002222	272.66	432.264	-1.58536	225258_at	FBLIM1	filamin binding LIM protein 1
1855	0.0002005	0.0002234	981.004	671.999	1.45983	226388_at	TCEA3	transcription elongation factor A (SII), 3
1856	0.0002031	0.0002262	9.71961	8.52439	1.14021	241291_at	NA	NA
1857	0.0002067	0.0002301	12.539	11.1259	1.12701	1558411_at	C3orf50	chromosome 3 open reading frame 50
1858	0.0002147	0.0002389	98.7115	140.618	-1.42454	210168_at	C6	complement component 6
1859	0.0002162	0.0002404	38.0543	29.8899	1.27315	224165_s_at	IQCH	IQ motif containing H
1860	0.0002188	0.0002432	307.636	230.64	1.33384	203733_at	DEXI	dexamethasone-induced transcript
1861	0.0002196	0.0002439	40.2441	60.0603	-1.4924	206726_at	PGDS	prostaglandin D2 synthase, hematopoietic
1862	0.0002209	0.0002452	1106.62	891.136	1.24181	209019_s_at	PINK1	PTEN induced putative kinase 1
1863	0.0002221	0.0002464	23.5103	28.5955	-1.2163	204486_at	KCNQ1	potassium voltage-gated channel, KQT-like subfamily, member 1
1864	0.0002261	0.0002507	199.326	259.63	-1.30254	239364_at	ETV6	ets variant gene 6 (TEL oncogene)
1865	0.0002322	0.0002573	26.5954	21.6852	1.22643	222177_s_at	SCAND2	SCAN domain containing 2
1866	0.0002323	0.0002573	124.261	67.6143	1.83779	1553970_s_at	CEL	carboxyl ester lipase (bile salt-stimulated lipase)
1867	0.0002369	0.0002622	168.022	129.749	1.29498	227445_at	ZNF689	zinc finger protein 689
1868	0.000237	0.0002622	274.639	400.7	-1.45901	209666_s_at	CHUK	conserved helix-loop-helix ubiquitous kinase
1869	0.0002384	0.0002637	72.398	98.1371	-1.35552	242181_at	NA	NA
1870	0.0002387	0.0002638	69.5124	51.6567	1.34566	235953_at	ZNF610	zinc finger protein 610
1871	0.0002412	0.0002665	58.261	47.1787	1.2349	241326_at	AK7	adenylate kinase 7
1872	0.0002418	0.000267	14.252	12.3398	1.15496	244134_at	OXCT1	3-oxoacid CoA transferase 1
1873	0.0002462	0.0002717	277.452	362.627	-1.30699	222907_x_at	TMEM50B	transmembrane protein 50B
1874	0.0002478	0.0002733	18.7672	14.3383	1.30888	233688_at	KCNIP3	Kv channel interacting protein 3, calsenilin
1875	0.0002548	0.0002809	573.924	767.027	-1.33646	209905_at	HOXA9	homeobox A9
1876	0.000258	0.0002843	21.8177	16.5969	1.31456	240195_at	NA	NA
1877	0.0002595	0.0002858	55.4796	65.675	-1.18377	213589_s_at	B3GNTL1	UDP-GlcNAc:betaGal beta-1,3-N-acetylglucosaminyltransferase-like 1
1878	0.0002656	0.0002923	219.785	359.856	-1.63731	202843_at	DNAJB9	DnaJ (Hsp40) homolog, subfamily B, member 9
1879	0.0002657	0.0002923	59.1993	40.9935	1.44411	213868_s_at	DHRS7	dehydrogenase/reductase (SDR family) member 7
1880	0.0002705	0.0002974	200.864	155.298	1.29341	221913_at	SIRT3	sirtuin (silent mating type information regulation 2 homolog) 3 (S. cerevisiae)
1881	0.0002758	0.0003031	292.785	240.317	1.21833	215982_s_at	DOM3Z	dom-3 homolog Z (C. elegans)
1882	0.0002768	0.000304	570.183	951.661	-1.66904	221667_s_at	HSPB8	heat shock 22kDa protein 8
1883	0.0002832	0.0003109	136.701	109.01	1.25402	243796_at	HEXIM2	hexamthylene bis-acetamide inducible 2
1884	0.0002838	0.0003114	28.7567	22.8606	1.25791	229042_s_at	DYNC1H1	dynein, cytoplasmic 1, heavy chain 1
1885	0.0002886	0.0003165	186.766	157.977	1.18224	223871_x_at	ING5	inhibitor of growth family, member 5
1886	0.0002975	0.0003261	174.961	298.487	-1.70602	203708_at	PDE4B	phosphodiesterase 4B, cAMP-specific (phosphodiesterase E4 dunce homolog, Drosophila)
1887	0.0003082	0.0003376	120.927	185.6	-1.53481	1566766_a_at	NA	NA
1888	0.0003119	0.0003415	247.633	336.823	-1.36017	226335_at	RPS6KA3	ribosomal protein S6 kinase, 90kDa, polypeptide 3
1889	0.0003239	0.0003544	46.3913	36.3632	1.27578	1554637_a_at	CBFA2T2	core-binding factor, runt domain, alpha subunit 2; translocated to, 2
1890	0.0003269	0.0003575	14.9141	12.8512	1.16052	224109_at	NA	NA
1891	0.0003284	0.000359	16.3677	13.7999	1.18608	235115_at	PDE8B	phosphodiesterase 8B
1892	0.0003446	0.0003765	225.835	322.452	-1.42782	213056_at	FRMD4B	FERM domain containing 4B
1893	0.000365	0.0003985	568.54	971.122	-1.7081	208891_at	DUSP6	dual specificity phosphatase 6
1894	0.0003725	0.0004065	55.1988	34.804	1.58599	231061_at	NA	NA
1895	0.000387	0.0004221	159.529	216.048	-1.35429	232724_at	MS4A6A	membrane-spanning 4-domains, subfamily A, member 6A
1896	0.0003958	0.0004315	45.4357	28.2643	1.60753	244337_at	NA	NA
1897	0.0003961	0.0004316	47.1856	59.186	-1.25432	242281_at	NA	NA
1898	0.0004048	0.0004408	23.7288	18.2787	1.29817	1567078_x_at	NA	NA
1899	0.0004242	0.0004617	106.84	153.643	-1.43807	223465_at	COL4A3BP	collagen, type IV, alpha 3 (Goodpasture antigen) binding protein
1900	0.0004361	0.0004743	177.739	367.636	-2.0684	229026_at	CDC42SE2	CDC42 small effector 2
1901	0.0004362	0.0004743	708.438	944.423	-1.33311	203505_at	ABCA1	ATP-binding cassette, sub-family A (ABC1), member 1
1902	0.0004417	0.00048	27.9686	37.058	-1.32499	228286_at	FLJ40869	hypothetical protein FLJ40869
1903	0.0004681	0.0005084	149.184	253.637	-1.70017	201617_x_at	CALD1	caldesmon 1
1904	0.0004825	0.0005238	14.8485	12.5782	1.18049	214409_at	RFPL3S	ret finger protein-like 3 antisense
1905	0.0004979	0.0005402	195.021	158.645	1.22929	208915_s_at	GGA2	golgi associated, gamma adaptin ear containing, ARF binding protein 2
1906	0.0005031	0.0005456	34.5716	28.3866	1.21788	234323_at	THSD4	thrombospondin, type I, domain containing 4
1907	0.0005114	0.0005541	219.871	333.251	-1.51567	228980_at	RFFL	ring finger and FYVE-like domain containing 1
1908	0.0005115	0.0005541	31.3721	25.6244	1.22431	232774_x_at	ZIK1	zinc finger protein interacting with K protein 1 homolog (mouse)
1909	0.0005181	0.000561	36.8541	27.1902	1.35542	1568807_a_at	NA	NA
1910	0.0005222	0.0005651	126.509	157.543	-1.24531	1552315_at	GIMAP1	GTPase, IMAP family member 1
1911	0.0005346	0.0005782	9.53102	11.1741	-1.17239	242045_at	ANKRD18A	ankyrin repeat domain 18A
1912	0.0005465	0.0005908	23.842	19.5236	1.22119	239739_at	SNX24	sorting nexin 24
1913	0.0005622	0.0006075	171.149	125.91	1.3593	233801_s_at	SEMA6D	sema domain, transmembrane domain (TM), and cytoplasmic domain, (semaphorin) 6D
1914	0.0005722	0.0006179	85.0732	61.0478	1.39355	1557189_at	DNASE1	deoxyribonuclease I
1915	0.0005833	0.0006296	153.561	214.381	-1.39606	218572_at	CHMP4A	chromatin modifying protein 4A
1916	0.0005843	0.0006303	350.876	275.408	1.27402	203277_at	DFFA	DNA fragmentation factor, 45kDa, alpha polypeptide
1917	0.0006334	0.000683	107.136	208.528	-1.94639	232151_at	NA	NA
1918	0.0006366	0.0006861	20.5481	14.3854	1.4284	1560526_at	PR47	platelet receptor for type III collagen, 47 kDa
1919	0.0006371	0.0006862	173.515	286.855	-1.6532	228115_at	NA	NA
1920	0.0006416	0.0006907	16.0721	13.5036	1.19021	232830_at	RNF32	ring finger protein 32
1921	0.0006447	0.0006937	19.6331	26.1198	-1.3304	231926_at	EPS15L1	epidermal growth factor receptor pathway substrate 15-like 1
1922	0.0006718	0.0007225	55.8352	46.9507	1.18923	1556633_at	C1orf204	chromosome 1 open reading frame 204
1923	0.0006868	0.0007382	129.601	159.613	-1.23157	227815_at	NA	NA
1924	0.0006924	0.0007439	400.757	556.726	-1.38919	226731_at	PELO	pelota homolog (Drosophila)
1925	0.0006999	0.0007515	21.0122	18.2569	1.15092	236095_at	NTRK2	neurotrophic tyrosine kinase, receptor, type 2
1926	0.000709	0.0007609	158.428	213.234	-1.34593	225734_at	FBXO22	F-box protein 22
1927	0.000714	0.0007659	114.156	160.663	-1.4074	207622_s_at	ABCF2	ATP-binding cassette, sub-family F (GCN20), member 2
1928	0.0007144	0.0007659	136.053	178.603	-1.31275	223181_at	C18orf55	chromosome 18 open reading frame 55
1929	0.0007248	0.0007767	1164.88	1491.08	-1.28004	225153_at	GFM1	G elongation factor, mitochondrial 1
1930	0.0007396	0.0007921	34.9696	26.93	1.29853	204654_s_at	TFAP2A	transcription factor AP-2 alpha (activating enhancer binding protein 2 alpha)
1931	0.0007427	0.000795	624.167	1259.25	-2.01749	231426_at	C9orf71	chromosome 9 open reading frame 71
1932	0.0007761	0.0008303	26.3464	21.3007	1.23688	235236_at	DOCK2	dedicator of cytokinesis 2
1933	0.0007768	0.0008306	14.0009	11.57	1.2101	1554592_a_at	SLC1A6	solute carrier family 1 (high affinity aspartate/glutamate transporter), member 6
1934	0.0007973	0.0008521	110.516	150.772	-1.36425	204101_at	MTM1	myotubularin 1
1935	0.0007984	0.0008529	47.173	39.56	1.19244	1558780_a_at	H2AFY	H2A histone family, member Y
1936	0.0008504	0.0009079	9.34983	11.1571	-1.19329	213856_at	CD47	CD47 molecule
1937	0.0008883	0.0009479	11.1734	10.0028	1.11703	1559342_a_at	SNRPN	small nuclear ribonucleoprotein polypeptide N
1938	0.0009034	0.0009635	72.7882	95.0737	-1.30617	221156_x_at	CCPG1	cell cycle progression 1
1939	0.0010552	0.0011249	16.5928	13.6053	1.21958	222031_at	LOC389906	similar to Serine/threonine-protein kinase PRKX (Protein kinase PKX1)
1940	0.0010845	0.0011555	12.8432	10.9436	1.17358	236608_at	GPR113	G protein-coupled receptor 113
1941	0.0011427	0.0012169	132.125	103.47	1.27694	232776_at	PDZRN3	PDZ domain containing RING finger 3
1942	0.0011649	0.0012399	193.869	166.983	1.16101	79005_at	SLC35E1	solute carrier family 35, member E1
1943	0.0011662	0.0012406	126.979	104.446	1.21573	231116_at	NA	NA
1944	0.0011719	0.001246	15.8781	13.8725	1.14457	1568852_x_at	NA	NA
1945	0.0011932	0.001268	187.131	138.354	1.35255	207239_s_at	PCTK1	PCTAIRE protein kinase 1
1946	0.0012836	0.0013634	23.1279	18.107	1.27729	213382_at	MSTP9	macrophage stimulating, pseudogene 9
1947	0.0013357	0.001418	267.962	217.657	1.23112	226595_at	SNX21	sorting nexin family member 21
1948	0.0013973	0.0014827	335.663	409.807	-1.22089	221937_at	NA	NA
1949	0.0014091	0.0014944	226.37	360.023	-1.59042	33323_r_at	SFN	stratifin
1950	0.0014486	0.0015355	118.812	93.3085	1.27332	1569521_s_at	LRAP	leukocyte-derived arginine aminopeptidase
1951	0.0015017	0.001591	128.861	151.553	-1.1761	221513_s_at	UTP14A	UTP14, U3 small nucleolar ribonucleoprotein, homolog A (yeast)
1952	0.0015703	0.0016628	74.731	60.3643	1.238	210565_at	GCGR	glucagon receptor
1953	0.0015869	0.0016795	42.1956	35.2721	1.19629	1569930_at	DCUN1D4	DCN1, defective in cullin neddylation 1, domain containing 4 (S. cerevisiae)
1954	0.0016498	0.0017452	255.397	348.97	-1.36638	228489_at	TM4SF18	transmembrane 4 L six family member 18
1955	0.0016585	0.0017535	32.4711	28.168	1.15277	242441_at	LOC646548	similar to a disintegrin and metalloprotease domain 4
1956	0.0017302	0.0018284	13.3419	12.0558	1.10667	231341_at	SLC35D3	solute carrier family 35, member D3
1957	0.0017493	0.0018476	10.7318	9.75234	1.10044	241136_at	GALK2	galactokinase 2
1958	0.0019405	0.0020485	229.881	319.506	-1.38987	225305_at	SLC25A29	solute carrier family 25, member 29
1959	0.0019574	0.0020653	58.1143	44.9216	1.29368	244330_at	NA	NA
1960	0.0020735	0.0021867	17.4778	14.0475	1.2442	1559762_at	NA	NA
1961	0.0021222	0.0022369	8.69864	7.70332	1.12921	206664_at	SI	sucrase-isomaltase (alpha-glucosidase)
1962	0.0021442	0.002259	93.4859	74.7467	1.2507	219820_at	SLC6A16	solute carrier family 6, member 16
1963	0.0023089	0.0024312	63.9481	80.3123	-1.2559	241637_at	LOC645478	hypothetical LOC645478
1964	0.0023169	0.0024384	44.3429	31.8399	1.39268	219454_at	EGFL6	EGF-like-domain, multiple 6
1965	0.0023542	0.0024764	78.0112	66.4008	1.17485	205438_at	PTPN21	protein tyrosine phosphatase, non-receptor type 21
1966	0.0023659	0.0024874	21.7498	17.5632	1.23837	1554500_a_at	RGS7	regulator of G-protein signaling 7
1967	0.0024088	0.0025313	20.2507	18.0065	1.12463	242568_s_at	LOC646040	hypothetical LOC646040
1968	0.0025523	0.0026807	17.589	14.3296	1.22746	216189_at	NA	NA
1969	0.0025544	0.0026815	71.1171	60.8978	1.16781	206258_at	ST8SIA5	ST8 alpha-N-acetyl-neuraminide alpha-2,8-sialyltransferase 5
1970	0.0027283	0.0028626	720.874	1046.48	-1.45168	207808_s_at	PROS1	protein S (alpha)
1971	0.0027923	0.0029283	40.4655	58.3573	-1.44215	1553321_a_at	SULT1C4	sulfotransferase family, cytosolic, 1C, member 4
1972	0.0029352	0.0030766	21.4621	18.2822	1.17393	232934_at	HLCS	holocarboxylase synthetase (biotin-(proprionyl-Coenzyme A-carboxylase (ATP-hydrolysing)) ligase)
1973	0.0031073	0.0032553	12.8403	14.9258	-1.16242	226766_at	ROBO2	roundabout, axon guidance receptor, homolog 2 (Drosophila)
1974	0.0035032	0.0036682	17.2644	14.9874	1.15193	233343_at	DEFB127	defensin, beta 127
1975	0.0037631	0.0039384	46.2624	39.4193	1.1736	234598_at	DKFZp564H213	hypothetical gene supported by AL049275
1976	0.0042574	0.0044535	16.8228	14.4351	1.16541	214540_at	HIST1H2BO	histone cluster 1, H2bo
1977	0.0046848	0.0048981	40.8183	33.3972	1.2222	232059_at	DSCAML1	Down syndrome cell adhesion molecule like 1
1978	0.0049493	0.005172	12.4723	10.5168	1.18594	238398_s_at	ZGPAT	zinc finger, CCCH-type with G patch domain
