# Supplementary material for: Genomic meta-analysis of growth factor and integrin pathways in chronic kidney transplant injury
Source: BMC Genomics. 2013 Apr 23;14:275. doi: 10.1186/1471-2164-14-275 (PMC3644490; doi:10.1186/1471-2164-14-275)
Supplement: Additional file 4 — CAN Banff 1 vs Banff 2,3. [file 1471-2164-14-275-S4.xlsx]

## Sheet: Sheet1
CAN Banff 1 vs Banff 2,3
Positive fold changes mean that the gene is upregulated in Banff2,3
	Parametric p-value	FDR	Geom mean of intensities in class 1: Banff 1	Geom mean of intensities in class 2: Banff 2,3	Fold-change	Probe set	Gene symbol	Description
1	5.4e-06	0.144108	118.074	193.727	-1.64072	230093_at	RSPH1	radial spoke head 1 homolog (Chlamydomonas)
2	1.07e-05	0.144108	217.171	119.481	1.81762	206155_at	ABCC2	ATP-binding cassette, sub-family C (CFTR/MRP), member 2
3	1.7e-05	0.144108	306.887	471.798	-1.53737	217867_x_at	BACE2	beta-site APP-cleaving enzyme 2
4	1.92e-05	0.144108	1399	861.969	1.62303	227094_at	DHTKD1	dehydrogenase E1 and transketolase domain containing 1
5	1.98e-05	0.144108	5431.66	3002.17	1.80924	216733_s_at	GATM	glycine amidinotransferase (L-arginine:glycine amidinotransferase)
6	2.36e-05	0.144108	1695.04	1080.72	1.56844	201089_at	ATP6V1B2	ATPase, H+ transporting, lysosomal 56/58kDa, V1 subunit B2
7	3.26e-05	0.144108	397.751	279.922	1.42094	225570_at	SLC41A1	solute carrier family 41, member 1
8	3.32e-05	0.144108	324.505	133.717	2.42679	202921_s_at	ANK2	ankyrin 2, neuronal
9	3.87e-05	0.144108	208.344	105.034	1.98359	230278_at	GPR137B	G protein-coupled receptor 137B
10	4.3e-05	0.144108	1115.57	453.997	2.45722	221590_s_at	ALDH6A1	aldehyde dehydrogenase 6 family, member A1
11	4.47e-05	0.144108	45.7558	34.4549	1.32799	241631_at	FLJ10357	hypothetical protein FLJ10357
12	4.69e-05	0.144108	255.631	119.921	2.13166	207387_s_at	GK	glycerol kinase
13	4.76e-05	0.144108	502.274	327.796	1.53228	203608_at	ALDH5A1	aldehyde dehydrogenase 5 family, member A1 (succinate-semialdehyde dehydrogenase)
14	4.78e-05	0.144108	433.611	307.138	1.41178	242263_at	TMED5	transmembrane emp24 protein transport domain containing 5
15	4.92e-05	0.144108	857.875	657.785	1.30419	212553_at	KIAA0460	KIAA0460
16	5e-05	0.144108	251.618	172.279	1.46052	209410_s_at	GRB10	growth factor receptor-bound protein 10
17	5.22e-05	0.144108	455.041	233.138	1.95181	205175_s_at	KHK	ketohexokinase (fructokinase)
18	5.25e-05	0.144108	12.9771	17.3976	-1.34065	242013_at	C1orf178	chromosome 1 open reading frame 178
19	5.87e-05	0.144108	94.1812	45.2694	2.08046	234314_at	C20orf74	chromosome 20 open reading frame 74
20	5.91e-05	0.144108	965.022	1762.9	-1.8268	213693_s_at	MUC1	mucin 1, cell surface associated
21	6.3e-05	0.144108	643.353	345.773	1.86062	240114_s_at	TMEM174	transmembrane protein 174
22	6.33e-05	0.144108	1404.08	1033.9	1.35804	202309_at	MTHFD1	methylenetetrahydrofolate dehydrogenase (NADP+ dependent) 1, methenyltetrahydrofolate cyclohydrolase, formyltetrahydrofolate synthetase
23	6.43e-05	0.144108	614.023	374.352	1.64023	212701_at	TLN2	talin 2
24	6.53e-05	0.144108	188.957	97.5045	1.93793	215783_s_at	ALPL	alkaline phosphatase, liver/bone/kidney
25	7.01e-05	0.144108	404.582	244.254	1.6564	211505_s_at	STAU1	staufen, RNA binding protein, homolog 1 (Drosophila)
26	7.04e-05	0.144108	68.0095	109.839	-1.61506	225081_s_at	CDCA7L	cell division cycle associated 7-like
27	7.13e-05	0.144108	845.823	543.45	1.55639	227446_s_at	C14orf167	chromosome 14 open reading frame 167
28	7.38e-05	0.144108	48.1603	20.1446	2.39074	210738_s_at	SLC4A4	solute carrier family 4, sodium bicarbonate cotransporter, member 4
29	8.06e-05	0.14533	927.566	618.512	1.49967	222403_at	MTCH2	mitochondrial carrier homolog 2 (C. elegans)
30	8.11e-05	0.14533	2486.96	1034.62	2.40375	202920_at	ANK2	ankyrin 2, neuronal
31	8.24e-05	0.14533	684.668	444.386	1.54071	201830_s_at	NET1	neuroepithelial cell transforming gene 1
32	8.76e-05	0.146748	54.2292	45.4603	1.19289	234557_at	LOC440292	similar to COMM domain containing 4
33	9.19e-05	0.146748	139.185	61.7042	2.25568	239929_at	FLJ32569	hypothetical protein FLJ32569
34	9.33e-05	0.146748	19.9061	24.9572	-1.25375	232112_at	RALGPS2	Ral GEF with PH domain and SH3 binding motif 2
35	9.6e-05	0.146748	65.9154	53.9061	1.22278	1562885_at	NA	NA
36	9.68e-05	0.146748	125.057	156.169	-1.24878	210124_x_at	SEMA4F	sema domain, immunoglobulin domain (Ig), transmembrane domain (TM) and short cytoplasmic domain, (semaphorin) 4F
37	0.0001005	0.146748	204.377	295.032	-1.44356	203284_s_at	HS2ST1	heparan sulfate 2-O-sulfotransferase 1
38	0.0001054	0.146748	274.526	165.022	1.66357	1555500_s_at	SLC2A4RG	SLC2A4 regulator
39	0.0001058	0.146748	347.003	210.99	1.64465	232383_at	TFEC	transcription factor EC
40	0.0001089	0.146748	237.208	415.279	-1.7507	214023_x_at	TUBB2B	tubulin, beta 2B
41	0.0001133	0.146748	675.708	439.469	1.53755	206846_s_at	HDAC6	histone deacetylase 6
42	0.0001146	0.146748	1424.26	801.487	1.77703	230772_at	NA	NA
43	0.0001191	0.146748	113.726	160.295	-1.40948	235232_at	NA	NA
44	0.0001274	0.146748	560.714	366.949	1.52804	211776_s_at	EPB41L3	erythrocyte membrane protein band 4.1-like 3
45	0.00013	0.146748	1925.41	851.436	2.26137	231021_at	NA	NA
46	0.0001308	0.146748	447.912	301.588	1.48518	212951_at	GPR116	G protein-coupled receptor 116
47	0.0001317	0.146748	114.49	53.8869	2.12464	205675_at	MTTP	microsomal triglyceride transfer protein
48	0.0001321	0.146748	736.466	368.453	1.9988	229954_at	NA	NA
49	0.0001342	0.146748	200.8	114.699	1.75067	228293_at	DEPDC7	DEP domain containing 7
50	0.0001386	0.146748	1106.07	643.902	1.71775	226030_at	ACADSB	acyl-Coenzyme A dehydrogenase, short/branched chain
51	0.0001395	0.146748	1483.89	1010.81	1.46802	200903_s_at	AHCY	S-adenosylhomocysteine hydrolase
52	0.0001446	0.146748	119.595	91.823	1.30245	213421_x_at	PRSS3	protease, serine, 3 (mesotrypsin)
53	0.0001475	0.146748	19.9609	29.9903	-1.50246	241455_at	NA	NA
54	0.0001504	0.146748	248.853	124.669	1.9961	236205_at	ABCC6P1	ATP-binding cassette, sub-family C, member 6 pseudogene 1
55	0.0001504	0.146748	380.205	283.689	1.34022	212521_s_at	PDE8A	phosphodiesterase 8A
56	0.0001532	0.146748	476.922	279.886	1.70399	221552_at	ABHD6	abhydrolase domain containing 6
57	0.0001544	0.146748	2238.8	1342.26	1.66793	205710_at	LRP2	low density lipoprotein-related protein 2
58	0.0001589	0.146748	245.523	151.485	1.62078	240033_at	PLG	plasminogen
59	0.0001613	0.146748	667.458	488.293	1.36692	202923_s_at	GCLC	glutamate-cysteine ligase, catalytic subunit
60	0.0001697	0.146748	116.058	67.7251	1.71366	243367_at	NA	NA
61	0.0001742	0.146748	463.111	179.838	2.57516	205216_s_at	APOH	apolipoprotein H (beta-2-glycoprotein I)
62	0.0001744	0.146748	118.572	101.942	1.16314	223733_s_at	PPP4R1L	protein phosphatase 4, regulatory subunit 1-like
63	0.0001755	0.146748	90.5386	115.224	-1.27265	210463_x_at	TRMT1	TRM1 tRNA methyltransferase 1 homolog (S. cerevisiae)
64	0.0001814	0.146748	78.7753	63.7662	1.23538	207733_x_at	PSG9	pregnancy specific beta-1-glycoprotein 9
65	0.0001829	0.146748	647.083	339.391	1.9066	204845_s_at	ENPEP	glutamyl aminopeptidase (aminopeptidase A)
66	0.0001845	0.146748	1166.86	587.517	1.98609	202752_x_at	SLC7A8	solute carrier family 7 (cationic amino acid transporter, y+ system), member 8
67	0.0001886	0.146748	43.9543	58.2969	-1.32631	242104_at	NA	NA
68	0.0001893	0.146748	515.041	353.79	1.45578	212602_at	WDFY3	WD repeat and FYVE domain containing 3
69	0.0001905	0.146748	3270.65	1441.51	2.2689	201563_at	SORD	sorbitol dehydrogenase
70	0.0001931	0.146748	3037.03	2290.69	1.32581	225274_at	NA	NA
71	0.0001962	0.146748	83.4397	60.6585	1.37556	215436_at	HSDL2	hydroxysteroid dehydrogenase like 2
72	0.0001968	0.146748	156.713	108.667	1.44214	202889_x_at	MAP7	microtubule-associated protein 7
73	0.0001983	0.146748	74.3758	119.21	-1.6028	210220_at	FZD2	frizzled homolog 2 (Drosophila)
74	0.0001988	0.146748	36.8165	53.2361	-1.44599	237301_at	NA	NA
75	0.0002041	0.146748	179.418	114.756	1.56347	215966_x_at	GK3P	glycerol kinase 3 pseudogene
76	0.0002108	0.146748	36.4915	51.4338	-1.40947	1563646_a_at	TMEM67	transmembrane protein 67
77	0.0002143	0.146748	24.8173	35.4477	-1.42835	204146_at	RAD51AP1	RAD51 associated protein 1
78	0.0002147	0.146748	1360.56	363.292	3.74509	1554668_a_at	C1orf179	chromosome 1 open reading frame 179
79	0.0002292	0.146748	32.9145	47.2242	-1.43475	232794_at	LOC153682	hypothetical protein LOC153682
80	0.0002304	0.146748	154.744	104.44	1.48166	239726_at	ANK3	ankyrin 3, node of Ranvier (ankyrin G)
81	0.0002346	0.146748	38.3335	50.2046	-1.30968	233383_at	TBC1D5	TBC1 domain family, member 5
82	0.0002396	0.146748	436.706	600.544	-1.37517	225185_at	MRAS	muscle RAS oncogene homolog
83	0.0002414	0.146748	159.679	69.7906	2.28797	1564964_at	NA	NA
84	0.0002475	0.146748	25.1371	19.729	1.27411	233886_at	NA	NA
85	0.0002486	0.146748	93.011	119.368	-1.28337	222256_s_at	PLA2G4B	phospholipase A2, group IVB (cytosolic)
86	0.0002505	0.146748	2840.99	1795.05	1.58268	204844_at	ENPEP	glutamyl aminopeptidase (aminopeptidase A)
87	0.0002516	0.146748	105.363	143.827	-1.36506	211700_s_at	TRO	trophinin
88	0.0002661	0.146748	139.963	101.951	1.37285	244627_at	DAK	dihydroxyacetone kinase 2 homolog (S. cerevisiae)
89	0.0002683	0.146748	52.9393	75.4367	-1.42497	229064_s_at	RCAN3	RCAN family member 3
90	0.0002759	0.146748	1074.66	632.656	1.69864	209368_at	EPHX2	epoxide hydrolase 2, cytoplasmic
91	0.0002787	0.146748	84.9888	61.4479	1.3831	224427_s_at	PAPOLG	poly(A) polymerase gamma
92	0.0002814	0.146748	64.975	53.582	1.21263	232590_at	HADHA	hydroxyacyl-Coenzyme A dehydrogenase/3-ketoacyl-Coenzyme A thiolase/enoyl-Coenzyme A hydratase (trifunctional protein), alpha subunit
93	0.0002856	0.146748	36.6073	63.9038	-1.74566	237159_x_at	AP1S3	adaptor-related protein complex 1, sigma 3 subunit
94	0.0002861	0.146748	182.223	222.144	-1.21908	203307_at	GNL1	guanine nucleotide binding protein-like 1
95	0.0002893	0.146748	355.267	238.491	1.48964	219891_at	PGPEP1	pyroglutamyl-peptidase I
96	0.0002998	0.146748	14.456	18.5259	-1.28153	237387_at	ARPC5	actin related protein 2/3 complex, subunit 5, 16kDa
97	0.0003056	0.146748	43.7092	35.0717	1.24628	209738_x_at	PSG6	pregnancy specific beta-1-glycoprotein 6
98	0.0003077	0.146748	1325.43	541.648	2.44703	217319_x_at	CYP4A11	cytochrome P450, family 4, subfamily A, polypeptide 11
99	0.0003094	0.146748	840.818	412.896	2.03639	210739_x_at	SLC4A4	solute carrier family 4, sodium bicarbonate cotransporter, member 4
100	0.00031	0.146748	2218.63	1053.11	2.10674	216696_s_at	PRODH2	proline dehydrogenase (oxidase) 2
101	0.0003104	0.146748	330.364	182.609	1.80914	242967_at	NA	NA
102	0.0003118	0.146748	544.995	329.906	1.65197	219970_at	GIPC2	GIPC PDZ domain containing family, member 2
103	0.0003119	0.146748	990.085	381.95	2.59218	211494_s_at	SLC4A4	solute carrier family 4, sodium bicarbonate cotransporter, member 4
104	0.0003177	0.146748	59.0458	32.929	1.79312	233040_at	PLEKHA5	pleckstrin homology domain containing, family A member 5
105	0.0003178	0.146748	25.9371	16.8802	1.53654	1553912_at	FLJ35424	hypothetical protein FLJ35424
106	0.0003221	0.146748	2480.56	776.794	3.19333	221298_s_at	SLC22A8	solute carrier family 22 (organic anion transporter), member 8
107	0.0003244	0.146748	1023.63	251.333	4.0728	221305_s_at	UGT1A8	UDP glucuronosyltransferase 1 family, polypeptide A8
108	0.0003249	0.146748	121.711	149.935	-1.23189	203701_s_at	TRMT1	TRM1 tRNA methyltransferase 1 homolog (S. cerevisiae)
109	0.0003261	0.146748	216.7	307.555	-1.41927	214783_s_at	ANXA11	annexin A11
110	0.0003261	0.146748	26.3213	22.9963	1.14459	56748_at	TRIM10	tripartite motif-containing 10
111	0.0003343	0.146748	383.787	269.754	1.42273	212171_x_at	VEGFA	vascular endothelial growth factor A
112	0.0003351	0.146748	24.9901	20.5881	1.21381	230594_at	LRPPRC	leucine-rich PPR-motif containing
113	0.0003367	0.146748	133.66	94.7187	1.41113	206576_s_at	CEACAM1	carcinoembryonic antigen-related cell adhesion molecule 1 (biliary glycoprotein)
114	0.0003405	0.146748	1461.77	774.314	1.88783	203435_s_at	MME	membrane metallo-endopeptidase
115	0.0003456	0.146748	235.569	131.513	1.79122	223438_s_at	PPARA	peroxisome proliferator-activated receptor alpha
116	0.0003458	0.146748	278.835	168.146	1.6583	219915_s_at	SLC16A10	solute carrier family 16, member 10 (aromatic amino acid transporter)
117	0.0003513	0.146748	1719	990.226	1.73596	218844_at	FLJ20920	hypothetical protein FLJ20920
118	0.0003548	0.146748	40.4914	32.904	1.23059	228952_at	NA	NA
119	0.0003564	0.146748	121.789	157.543	-1.29358	1552315_at	GIMAP1	GTPase, IMAP family member 1
120	0.0003592	0.146748	559.841	407.403	1.37417	226450_at	INSR	insulin receptor
121	0.0003623	0.146748	545.712	338.343	1.6129	45288_at	ABHD6	abhydrolase domain containing 6
122	0.0003707	0.146748	307.005	431.52	-1.40558	226055_at	ARRDC2	arrestin domain containing 2
123	0.0003727	0.146748	298.973	186.8	1.6005	220329_s_at	RMND1	required for meiotic nuclear division 1 homolog (S. cerevisiae)
124	0.0003734	0.146748	1317.2	744.372	1.76955	207275_s_at	ACSL1	acyl-CoA synthetase long-chain family member 1
125	0.0003734	0.146748	128.686	67.4678	1.90737	217487_x_at	FOLH1	folate hydrolase (prostate-specific membrane antigen) 1
126	0.0003763	0.146748	26.6888	43.4402	-1.62765	244370_at	KIAA2022	KIAA2022
127	0.0003788	0.146748	452.553	360.289	1.25608	212174_at	AK2	adenylate kinase 2
128	0.0003791	0.146748	542.402	719.22	-1.32599	224710_at	RAB34	RAB34, member RAS oncogene family
129	0.0003805	0.146748	192.915	86.9718	2.21814	1554027_a_at	SLC4A4	solute carrier family 4, sodium bicarbonate cotransporter, member 4
130	0.000382	0.146748	661.696	381.758	1.73329	203665_at	HMOX1	heme oxygenase (decycling) 1
131	0.0003839	0.146748	392.279	488.184	-1.24448	202257_s_at	CD2BP2	CD2 (cytoplasmic tail) binding protein 2
132	0.0003917	0.146748	1013.03	552.424	1.83378	216092_s_at	SLC7A8	solute carrier family 7 (cationic amino acid transporter, y+ system), member 8
133	0.0003923	0.146748	818.805	638.563	1.28226	209238_at	STX3	syntaxin 3
134	0.0003936	0.146748	14.8941	17.898	-1.20168	238127_at	FLJ41484	hypothetical LOC650669
135	0.000396	0.146748	412.443	231.426	1.78218	230914_at	HNF4A	hepatocyte nuclear factor 4, alpha
136	0.0003972	0.146748	4514.4	3227.01	1.39894	223268_at	C11orf54	chromosome 11 open reading frame 54
137	0.000398	0.146748	790.624	469.016	1.68571	206363_at	MAF	v-maf musculoaponeurotic fibrosarcoma oncogene homolog (avian)
138	0.0003984	0.146748	234.819	162.781	1.44254	210999_s_at	GRB10	growth factor receptor-bound protein 10
139	0.0003989	0.146748	17.9293	14.4605	1.23988	244739_at	NA	NA
140	0.0004009	0.146748	192.295	238.476	-1.24016	223917_s_at	SLC39A3	solute carrier family 39 (zinc transporter), member 3
141	0.0004017	0.146748	859.224	528.507	1.62576	209980_s_at	SHMT1	serine hydroxymethyltransferase 1 (soluble)
142	0.000404	0.146748	503.753	322.383	1.56259	220376_at	LRRC19	leucine rich repeat containing 19
143	0.0004052	0.146748	1160.4	902.095	1.28634	211971_s_at	LRPPRC	leucine-rich PPR-motif containing
144	0.0004088	0.146748	2773.35	1526.15	1.81722	219902_at	BHMT2	betaine-homocysteine methyltransferase 2
145	0.0004099	0.146748	96.1576	63.3389	1.51814	207891_s_at	UCHL5IP	UCHL5 interacting protein
146	0.0004127	0.146748	184.734	236.247	-1.27885	218414_s_at	NDE1	nudE nuclear distribution gene E homolog 1 (A. nidulans)
147	0.0004148	0.146748	40.3477	28.8394	1.39905	210331_at	HECW1	HECT, C2 and WW domain containing E3 ubiquitin protein ligase 1
148	0.0004151	0.146748	132.381	93.0467	1.42274	1561624_at	NA	NA
149	0.0004182	0.146748	25.628	18.2744	1.4024	244065_at	FLJ37512	similar to Contactin-associated protein-like 3 precursor (Cell recognition molecule Caspr3)
150	0.0004198	0.146748	88.2162	65.7074	1.34256	204685_s_at	ATP2B2	ATPase, Ca++ transporting, plasma membrane 2
151	0.000421	0.146748	3908.9	2721.6	1.43625	230863_at	LRP2	low density lipoprotein-related protein 2
152	0.0004235	0.146748	31.6276	44.7159	-1.41383	238693_at	PHC3	polyhomeotic homolog 3 (Drosophila)
153	0.0004267	0.146748	15.1966	19.0192	-1.25154	1561973_at	SMARCC2	SWI/SNF related, matrix associated, actin dependent regulator of chromatin, subfamily c, member 2
154	0.0004269	0.146748	173.816	123.454	1.40795	213688_at	CALM1	calmodulin 1 (phosphorylase kinase, delta)
155	0.0004287	0.146748	16.4509	20.3764	-1.23862	237789_at	APEX1	APEX nuclease (multifunctional DNA repair enzyme) 1
156	0.0004344	0.146748	11.8512	14.2349	-1.20114	242628_at	KLRB1	killer cell lectin-like receptor subfamily B, member 1
157	0.000438	0.146748	9.99993	12.4625	-1.24626	238220_at	UTX	ubiquitously transcribed tetratricopeptide repeat, X chromosome
158	0.0004419	0.146748	480.848	179.599	2.67734	237582_at	NA	NA
159	0.0004463	0.146748	123.39	77.7578	1.58684	220675_s_at	PNPLA3	patatin-like phospholipase domain containing 3
160	0.0004488	0.146748	68.7267	47.0729	1.46	237341_at	MSRA	methionine sulfoxide reductase A
161	0.0004513	0.146748	1909.24	1352.78	1.41134	213664_at	SLC1A1	solute carrier family 1 (neuronal/epithelial high affinity glutamate transporter, system Xag), member 1
162	0.0004516	0.146748	55.9497	81.2687	-1.45253	230827_at	BAT2D1	BAT2 domain containing 1
163	0.0004518	0.146748	233.862	340.08	-1.45419	202786_at	STK39	serine threonine kinase 39 (STE20/SPS1 homolog, yeast)
164	0.0004527	0.146748	353.798	228.142	1.55078	228469_at	PPID	peptidylprolyl isomerase D (cyclophilin D)
165	0.0004538	0.146748	92.915	75.6571	1.22811	215003_at	DGCR9	DiGeorge syndrome critical region gene 9
166	0.0004555	0.146748	1287.52	867.226	1.48464	1555790_a_at	FLJ38482	hypothetical protein FLJ38482
167	0.0004596	0.146748	393.352	238.475	1.64945	232378_at	SLC5A9	solute carrier family 5 (sodium/glucose cotransporter), member 9
168	0.0004613	0.146748	563.071	368.841	1.5266	222451_s_at	ZDHHC9	zinc finger, DHHC-type containing 9
169	0.0004622	0.146748	20.014	31.7079	-1.58429	244749_at	FAM111B	family with sequence similarity 111, member B
170	0.0004639	0.146748	4770.47	3233.63	1.47527	224918_x_at	MGST1	microsomal glutathione S-transferase 1
171	0.0004661	0.146748	118.172	83.3386	1.41797	230727_at	PCGF2	polycomb group ring finger 2
172	0.0004696	0.146748	22.2441	30.8118	-1.38517	206255_at	BLK	B lymphoid tyrosine kinase
173	0.0004816	0.146748	237.935	139.801	1.70195	237587_at	KRT18P41	keratin 18 pseudogene 41
174	0.000494	0.146748	549.135	343.942	1.59659	227962_at	ACOX1	acyl-Coenzyme A oxidase 1, palmitoyl
175	0.0004958	0.146748	283.588	165.923	1.70916	201559_s_at	CLIC4	chloride intracellular channel 4
176	0.0004993	0.146748	816.742	503.25	1.62293	207184_at	SLC6A13	solute carrier family 6 (neurotransmitter transporter, GABA), member 13
177	0.0004994	0.146748	341.745	231.604	1.47556	232083_at	C20orf23	chromosome 20 open reading frame 23
178	0.0005015	0.146748	881.013	517.913	1.70108	205750_at	BPHL	biphenyl hydrolase-like (serine hydrolase; breast epithelial mucin-associated antigen)
179	0.0005067	0.146748	865.089	674.783	1.28202	203244_at	PEX5	peroxisomal biogenesis factor 5
180	0.0005072	0.146748	18.6594	28.8063	-1.5438	233677_at	NA	NA
181	0.0005074	0.146748	20.161	16.8441	1.19691	1569874_s_at	LIPJ	lipase, family member J
182	0.0005147	0.146748	826.856	585.328	1.41264	208951_at	ALDH7A1	aldehyde dehydrogenase 7 family, member A1
183	0.0005162	0.146748	3854.6	2221.84	1.73487	222083_at	GLYAT	glycine-N-acyltransferase
184	0.0005189	0.146748	104.11	75.4195	1.38042	225829_at	PDZD8	PDZ domain containing 8
185	0.0005218	0.146748	602.056	388.089	1.55134	213624_at	SMPDL3A	sphingomyelin phosphodiesterase, acid-like 3A
186	0.0005258	0.146748	264.508	339.013	-1.28167	223107_s_at	ZCCHC17	zinc finger, CCHC domain containing 17
187	0.0005283	0.146748	405.342	329.866	1.22881	219016_at	FASTKD5	FAST kinase domains 5
188	0.0005336	0.146748	1272.87	617.648	2.06083	203434_s_at	MME	membrane metallo-endopeptidase
189	0.0005342	0.146748	193.445	235.721	-1.21854	202159_at	FARSA	phenylalanyl-tRNA synthetase, alpha subunit
190	0.0005406	0.146748	1136.13	657.642	1.72758	206263_at	FMO4	flavin containing monooxygenase 4
191	0.0005433	0.146748	3040.54	1332.61	2.28164	208596_s_at	UGT1A3	UDP glucuronosyltransferase 1 family, polypeptide A3
192	0.0005456	0.146748	3651.2	2016.49	1.81067	203790_s_at	HRSP12	heat-responsive protein 12
193	0.0005464	0.146748	103.774	125.221	-1.20667	225713_at	STK11IP	serine/threonine kinase 11 interacting protein
194	0.0005471	0.146748	471.219	316.535	1.48868	221669_s_at	ACAD8	acyl-Coenzyme A dehydrogenase family, member 8
195	0.0005488	0.146748	578.695	250.039	2.31442	240910_at	SLC13A3	solute carrier family 13 (sodium-dependent dicarboxylate transporter), member 3
196	0.0005489	0.146748	175.02	242.748	-1.38697	212745_s_at	BBS4	Bardet-Biedl syndrome 4
197	0.0005509	0.146748	116.427	63.6288	1.82979	226212_s_at	NA	NA
198	0.0005567	0.146748	148.431	115.449	1.28569	220251_at	C1orf107	chromosome 1 open reading frame 107
199	0.0005605	0.146748	141.191	96.5686	1.46208	210114_at	INVS	inversin
200	0.0005612	0.146748	1806.83	1248.14	1.44762	201279_s_at	DAB2	disabled homolog 2, mitogen-responsive phosphoprotein (Drosophila)
201	0.0005625	0.146748	364.21	162.513	2.24111	1555175_a_at	PBLD	phenazine biosynthesis-like protein domain containing
202	0.0005708	0.146748	473.9	255.194	1.85702	205896_at	SLC22A4	solute carrier family 22 (organic cation transporter), member 4
203	0.0005714	0.146748	7350.55	5984.75	1.22821	200807_s_at	HSPD1	heat shock 60kDa protein 1 (chaperonin)
204	0.0005739	0.146748	26.9637	34.5465	-1.28122	236979_at	C1orf178	chromosome 1 open reading frame 178
205	0.0005797	0.146748	43.6601	73.7256	-1.68863	230051_at	C10orf47	chromosome 10 open reading frame 47
206	0.0005845	0.146748	632.812	468.592	1.35045	205760_s_at	OGG1	8-oxoguanine DNA glycosylase
207	0.0005867	0.146748	34.4531	44.3911	-1.28845	232105_at	LEMD1	LEM domain containing 1
208	0.0005875	0.146748	98.2224	62.1676	1.57996	211527_x_at	VEGFA	vascular endothelial growth factor A
209	0.0005883	0.146748	678.311	340.134	1.99425	206878_at	DAO	D-amino-acid oxidase
210	0.0005924	0.146748	183.041	298.084	-1.62851	227769_at	NA	NA
211	0.0005974	0.146748	49.421	41.67	1.18601	232825_s_at	DSEL	dermatan sulfate epimerase-like
212	0.0005977	0.146748	192.278	270.535	-1.407	214106_s_at	GMDS	GDP-mannose 4,6-dehydratase
213	0.0005982	0.146748	2048.58	1425.5	1.43709	222477_s_at	TM7SF3	transmembrane 7 superfamily member 3
214	0.0005997	0.146748	915.889	527.863	1.73509	221188_s_at	CIDEB	cell death-inducing DFFA-like effector b
215	0.0006004	0.146748	203.16	167.61	1.2121	203383_s_at	GOLGA1	golgi autoantigen, golgin subfamily a, 1
216	0.0006041	0.146748	134.179	104.384	1.28543	208119_s_at	ZNF93	zinc finger protein 93
217	0.0006097	0.146748	69.2361	55.3265	1.25141	208591_s_at	PDE3B	phosphodiesterase 3B, cGMP-inhibited
218	0.0006143	0.146748	7603.7	4161.95	1.82696	207076_s_at	ASS1	argininosuccinate synthetase 1
219	0.00062	0.146748	1143.21	634.704	1.80117	205364_at	ACOX2	acyl-Coenzyme A oxidase 2, branched chain
220	0.0006201	0.146748	966.165	778.152	1.24161	219176_at	C2orf47	chromosome 2 open reading frame 47
221	0.0006245	0.146748	546.622	386.293	1.41505	224663_s_at	CFL2	cofilin 2 (muscle)
222	0.0006276	0.146748	163.496	218.406	-1.33585	219048_at	PIGN	phosphatidylinositol glycan anchor biosynthesis, class N
223	0.0006303	0.146748	149.977	191.657	-1.27791	218503_at	KIAA1797	KIAA1797
224	0.0006328	0.146748	637.009	483.294	1.31806	227461_at	STON2	stonin 2
225	0.000635	0.146748	2374.71	934.49	2.54119	231352_at	SLC22A8	solute carrier family 22 (organic anion transporter), member 8
226	0.000637	0.146748	226.418	151.632	1.4932	236741_at	WDR72	WD repeat domain 72
227	0.0006376	0.146748	343.124	190.747	1.79884	239860_at	DPYS	dihydropyrimidinase
228	0.0006389	0.146748	303.484	183.641	1.6526	203145_at	SPAG5	sperm associated antigen 5
229	0.0006391	0.146748	1621.31	919.733	1.76281	225440_at	AGPAT3	1-acylglycerol-3-phosphate O-acyltransferase 3
230	0.0006404	0.146748	473.618	289.098	1.63826	222700_at	ARL6IP2	ADP-ribosylation factor-like 6 interacting protein 2
231	0.0006412	0.146748	119.659	78.5978	1.52242	218554_s_at	ASH1L	ash1 (absent, small, or homeotic)-like (Drosophila)
232	0.000643	0.146748	196.382	149.855	1.31048	225217_s_at	BRPF3	bromodomain and PHD finger containing, 3
233	0.0006445	0.146748	421.54	218.672	1.92773	220892_s_at	PSAT1	phosphoserine aminotransferase 1
234	0.0006449	0.146748	233.371	175.335	1.331	205203_at	PLD1	phospholipase D1, phosphatidylcholine-specific
235	0.0006467	0.146748	334.875	247.49	1.35308	225161_at	GFM1	G elongation factor, mitochondrial 1
236	0.0006499	0.146748	19.5555	16.4843	1.18631	232822_x_at	MGC16121	hypothetical protein MGC16121
237	0.0006512	0.146748	1437.43	898.971	1.59898	218021_at	DHRS4	dehydrogenase/reductase (SDR family) member 4
238	0.0006514	0.146748	5593.48	3655.77	1.53004	222400_s_at	ADI1	acireductone dioxygenase 1
239	0.0006562	0.146748	889.426	679.13	1.30965	220952_s_at	PLEKHA5	pleckstrin homology domain containing, family A member 5
240	0.0006605	0.146748	1541.49	1040.42	1.48161	202830_s_at	SLC37A4	solute carrier family 37 (glucose-6-phosphate transporter), member 4
241	0.0006662	0.146748	32.0946	26.8709	1.1944	236712_at	NA	NA
242	0.0006718	0.146748	224.216	267.234	-1.19186	218636_s_at	MAN1B1	mannosidase, alpha, class 1B, member 1
243	0.0006725	0.146748	106.406	128.489	-1.20753	204293_at	SGSH	N-sulfoglucosamine sulfohydrolase (sulfamidase)
244	0.0006733	0.146748	175.22	131.424	1.33324	225882_at	SLC35B4	solute carrier family 35, member B4
245	0.0006815	0.146748	1796.7	1067.04	1.68382	203157_s_at	GLS	glutaminase
246	0.0006834	0.146748	54.298	100.865	-1.85761	227051_at	NA	NA
247	0.0006842	0.146748	2101.13	1299.87	1.61642	230602_at	ACMSD	aminocarboxymuconate semialdehyde decarboxylase
248	0.0006849	0.146748	727.555	349.194	2.08352	227480_at	SUSD2	sushi domain containing 2
249	0.0006891	0.146748	806.349	464.749	1.73502	235256_s_at	GALM	galactose mutarotase (aldose 1-epimerase)
250	0.0006893	0.146748	265.875	218.088	1.21912	215930_s_at	CTAGE5	CTAGE family, member 5
251	0.0006912	0.146748	9344.25	5913.44	1.58017	211600_at	PTPRO	protein tyrosine phosphatase, receptor type, O
252	0.0006913	0.146748	270.543	137.602	1.96612	242947_at	DNAJC16	DnaJ (Hsp40) homolog, subfamily C, member 16
253	0.0006937	0.146748	99.8581	177.465	-1.77717	230418_s_at	GALNTL1	UDP-N-acetyl-alpha-D-galactosamine:polypeptide N-acetylgalactosaminyltransferase-like 1
254	0.0006968	0.146748	319.599	198.26	1.61202	217167_x_at	GK	glycerol kinase
255	0.0006975	0.146748	2928.8	1756.06	1.66783	220753_s_at	CRYL1	crystallin, lambda 1
256	0.0006984	0.146748	522.525	655.163	-1.25384	223228_at	LDOC1L	leucine zipper, down-regulated in cancer 1-like
257	0.000709	0.146748	75.3912	51.241	1.47131	209646_x_at	ALDH1B1	aldehyde dehydrogenase 1 family, member B1
258	0.0007137	0.146748	26.7886	32.1431	-1.19988	233301_at	OXCT2	3-oxoacid CoA transferase 2
259	0.000714	0.146748	1608.99	1009.93	1.59317	239093_at	C10orf65	chromosome 10 open reading frame 65
260	0.0007141	0.146748	289.764	173.944	1.66584	228807_at	NA	NA
261	0.0007157	0.146748	2208.23	1200.75	1.83903	206065_s_at	DPYS	dihydropyrimidinase
262	0.0007169	0.146748	92.8392	65.3102	1.42151	239288_at	TNIK	TRAF2 and NCK interacting kinase
263	0.0007177	0.146748	353.234	208.616	1.69322	215977_x_at	GK	glycerol kinase
264	0.0007191	0.146748	20.1161	15.6346	1.28664	237145_at	EIF2AK4	eukaryotic translation initiation factor 2 alpha kinase 4
265	0.0007193	0.146748	361.393	280.212	1.28971	214440_at	NAT1	N-acetyltransferase 1 (arylamine N-acetyltransferase)
266	0.0007219	0.146748	96.224	51.4451	1.87042	236220_at	NA	NA
267	0.0007229	0.146748	69.418	86.7118	-1.24913	226569_s_at	CHTF18	CTF18, chromosome transmission fidelity factor 18 homolog (S. cerevisiae)
268	0.0007247	0.146748	185.284	141.66	1.30795	226564_at	ZFAT1	ZFAT zinc finger 1
269	0.0007337	0.146748	2926.75	1633.21	1.79202	204290_s_at	ALDH6A1	aldehyde dehydrogenase 6 family, member A1
270	0.0007339	0.146748	53.9546	45.2264	1.19299	233787_at	C6orf163	chromosome 6 open reading frame 163
271	0.0007345	0.146748	964.062	444.674	2.16802	1565162_s_at	MGST1	microsomal glutathione S-transferase 1
272	0.0007351	0.146748	364.08	211.102	1.72467	227629_at	PRLR	prolactin receptor
273	0.000736	0.146748	204.405	305.072	-1.49249	212873_at	HMHA1	histocompatibility (minor) HA-1
274	0.0007377	0.146748	1148.57	452.244	2.53971	216910_at	XPNPEP2	X-prolyl aminopeptidase (aminopeptidase P) 2, membrane-bound
275	0.0007381	0.146748	179.632	299.984	-1.66999	223454_at	CXCL16	chemokine (C-X-C motif) ligand 16
276	0.0007453	0.146766	88.0427	60.8775	1.44623	243372_at	HSPD1	heat shock 60kDa protein 1 (chaperonin)
277	0.0007466	0.146766	145.67	103.656	1.40532	230067_at	FAM124A	family with sequence similarity 124A
278	0.0007485	0.146766	77.184	53.2154	1.45041	232861_at	PDP2	pyruvate dehydrogenase phosphatase isoenzyme 2
279	0.0007494	0.146766	79.5407	57.944	1.37272	202410_x_at	IGF2	insulin-like growth factor 2 (somatomedin A)
280	0.0007527	0.146766	53.0967	40.5038	1.31091	219763_at	DENND1A	DENN/MADD domain containing 1A
281	0.0007543	0.146766	821.321	669.933	1.22598	222581_at	XPR1	xenotropic and polytropic retrovirus receptor
282	0.0007577	0.146905	188.634	145.35	1.29779	201796_s_at	VARS	valyl-tRNA synthetase
283	0.0007664	0.148067	106.249	69.8853	1.52033	220139_at	DNMT3L	DNA (cytosine-5-)-methyltransferase 3-like
284	0.0007705	0.148335	190.5	133.04	1.43191	207560_at	SLC28A1	solute carrier family 28 (sodium-coupled nucleoside transporter), member 1
285	0.0007788	0.149133	31.9505	26.6096	1.20071	210641_at	CAPN9	calpain 9
286	0.0007801	0.149133	486.241	309.532	1.57089	205498_at	GHR	growth hormone receptor
287	0.0007908	0.150527	16.5027	13.818	1.19429	220920_at	ATP10B	ATPase, Class V, type 10B
288	0.0007929	0.150527	1880.15	831.977	2.25986	207407_x_at	CYP4A11	cytochrome P450, family 4, subfamily A, polypeptide 11
289	0.0007984	0.151047	212.78	287.736	-1.35227	225175_s_at	SLC44A2	solute carrier family 44, member 2
290	0.0008027	0.151337	943.415	784.865	1.20201	201570_at	SAMM50	sorting and assembly machinery component 50 homolog (S. cerevisiae)
291	0.0008059	0.151418	119.866	219.89	-1.83447	231972_at	TBC1D7	TBC1 domain family, member 7
292	0.0008108	0.151513	12381.2	9395.66	1.31776	1555653_at	HNRPA3	heterogeneous nuclear ribonucleoprotein A3
293	0.0008146	0.151513	1099.54	1481.84	-1.3477	208029_s_at	LAPTM4B	lysosomal associated protein transmembrane 4 beta
294	0.0008162	0.151513	63.4251	48.9543	1.2956	211380_s_at	PRKG1	protein kinase, cGMP-dependent, type I
295	0.0008212	0.151513	259.292	332.102	-1.2808	213773_x_at	NSUN5	NOL1/NOP2/Sun domain family, member 5
296	0.0008265	0.151513	18.7059	16.023	1.16744	233509_at	HERC4	hect domain and RLD 4
297	0.0008303	0.151513	118.649	80.1036	1.4812	223734_at	OSAP	ovary-specific acidic protein
298	0.000831	0.151513	223.38	106.65	2.09451	206514_s_at	CYP4F3	cytochrome P450, family 4, subfamily F, polypeptide 3
299	0.0008324	0.151513	402.551	664.049	-1.6496	203917_at	CXADR	coxsackie virus and adenovirus receptor
300	0.0008339	0.151513	112.697	151.576	-1.34499	210694_s_at	NA	NA
301	0.0008412	0.151513	138.265	108.593	1.27324	243074_at	NA	NA
302	0.0008479	0.151513	377.505	222.423	1.69724	204997_at	GPD1	glycerol-3-phosphate dehydrogenase 1 (soluble)
303	0.0008535	0.151513	37.9319	45.805	-1.20756	1554448_at	LOC554203	hypothetical LOC554203
304	0.0008538	0.151513	1118.68	581.312	1.92441	220100_at	SLC22A11	solute carrier family 22 (organic anion/cation transporter), member 11
305	0.0008544	0.151513	3268.26	2507.44	1.30342	205353_s_at	PEBP1	phosphatidylethanolamine binding protein 1
306	0.0008574	0.151513	578.563	350.823	1.64916	236548_at	NA	NA
307	0.0008575	0.151513	700.968	408.416	1.71631	227560_at	SFXN2	sideroflexin 2
308	0.0008588	0.151513	30.2802	23.4671	1.29033	237177_at	CNTN4	contactin 4
309	0.0008598	0.151513	691.824	538.292	1.28522	218440_at	MCCC1	methylcrotonoyl-Coenzyme A carboxylase 1 (alpha)
310	0.0008643	0.151513	304.172	509.424	-1.67479	203476_at	TPBG	trophoblast glycoprotein
311	0.0008643	0.151513	213.841	277.568	-1.29802	214036_at	NA	NA
312	0.0008646	0.151513	789.357	482.649	1.63547	223782_s_at	TINAG	tubulointerstitial nephritis antigen
313	0.0008716	0.152252	77.6817	89.513	-1.15231	240780_at	JMJD2B	jumonji domain containing 2B
314	0.0008792	0.152746	949.567	661.011	1.43654	212950_at	GPR116	G protein-coupled receptor 116
315	0.0008851	0.152746	52.5935	36.7489	1.43116	206870_at	PPARA	peroxisome proliferator-activated receptor alpha
316	0.0008868	0.152746	264.787	170.593	1.55215	210663_s_at	KYNU	kynureninase (L-kynurenine hydrolase)
317	0.0008873	0.152746	55.7716	47.6471	1.17051	1557540_at	NA	NA
318	0.0008884	0.152746	84.7267	117.448	-1.3862	217322_x_at	NA	NA
319	0.000893	0.152886	211.874	289.273	-1.36531	203429_s_at	C1orf9	chromosome 1 open reading frame 9
320	0.0008956	0.152886	143.007	227.054	-1.58771	202208_s_at	ARL4C	ADP-ribosylation factor-like 4C
321	0.0008976	0.152886	18.6964	22.7449	-1.21653	244021_at	KIAA0256	KIAA0256 gene product
322	0.0009111	0.153373	442.934	328.208	1.34955	222209_s_at	TMEM135	transmembrane protein 135
323	0.0009141	0.153373	304.343	212.937	1.42926	203207_s_at	MTFR1	mitochondrial fission regulator 1
324	0.0009144	0.153373	291.561	446.949	-1.53295	203221_at	TLE1	transducin-like enhancer of split 1 (E(sp1) homolog, Drosophila)
325	0.0009155	0.153373	14027.4	11297.4	1.24164	1553551_s_at	NA	NA
326	0.0009159	0.153373	5628.64	3968.42	1.41836	205412_at	ACAT1	acetyl-Coenzyme A acetyltransferase 1 (acetoacetyl Coenzyme A thiolase)
327	0.0009191	0.153373	2556.24	1202.44	2.12588	205243_at	SLC13A3	solute carrier family 13 (sodium-dependent dicarboxylate transporter), member 3
328	0.0009201	0.153373	325.426	192.945	1.68663	229534_at	ACOT4	acyl-CoA thioesterase 4
329	0.000924	0.153555	153.452	100.469	1.52736	236442_at	DPF3	D4, zinc and double PHD fingers, family 3
330	0.0009315	0.153617	550.129	1002.31	-1.82196	228153_at	RNF144B	ring finger 144B
331	0.0009325	0.153617	58.7329	80.0244	-1.36251	229633_at	INTS10	integrator complex subunit 10
332	0.0009328	0.153617	163.913	122.629	1.33666	218365_s_at	DARS2	aspartyl-tRNA synthetase 2, mitochondrial
333	0.0009379	0.153993	407.036	315.667	1.28945	227451_s_at	CCDC90A	coiled-coil domain containing 90A
334	0.0009461	0.154445	762.9	535.836	1.42376	1559591_s_at	CHDH	choline dehydrogenase
335	0.0009463	0.154445	200.541	272.287	-1.35776	210276_s_at	TRIOBP	TRIO and F-actin binding protein
336	0.0009568	0.155061	222.194	141.162	1.57403	222939_s_at	SLC16A10	solute carrier family 16, member 10 (aromatic amino acid transporter)
337	0.000958	0.155061	3367.8	1948.13	1.72874	205666_at	FMO1	flavin containing monooxygenase 1
338	0.0009624	0.155061	92.566	75.7924	1.22131	1566761_a_at	FLJ34208	hypothetical gene supported by AK091527
339	0.0009628	0.155061	89.4561	115.197	-1.28775	222800_at	TRSPAP1	tRNA selenocysteine associated protein 1
340	0.0009655	0.155061	513.196	308.1	1.66568	214681_at	GK	glycerol kinase
341	0.0009726	0.155061	348.625	254.551	1.36957	202059_s_at	KPNA1	karyopherin alpha 1 (importin alpha 5)
342	0.0009734	0.155061	343.28	257.017	1.33563	204385_at	KYNU	kynureninase (L-kynurenine hydrolase)
343	0.0009752	0.155061	26.643	18.5392	1.43712	244742_at	PAH	phenylalanine hydroxylase
344	0.0009756	0.155061	127.795	238.695	-1.86779	218802_at	CCDC109B	coiled-coil domain containing 109B
345	0.0009825	0.155705	105.265	127.003	-1.2065	235687_at	ZNF626	zinc finger protein 626
346	0.000989	0.156089	46.5123	33.9531	1.3699	238420_at	NA	NA
347	0.0009939	0.156089	361.661	225.005	1.60735	225379_at	MAPT	microtubule-associated protein tau
348	0.0009944	0.156089	736.074	326.506	2.2544	1552755_at	C9orf66	chromosome 9 open reading frame 66
349	0.0009979	0.156089	16.115	11.9097	1.35309	232606_at	ANK2	ankyrin 2, neuronal
350	0.0009992	0.156089	3417.51	1862.16	1.83524	221588_x_at	ALDH6A1	aldehyde dehydrogenase 6 family, member A1
351	0.0010033	0.156283	155.485	191.464	-1.2314	210627_s_at	GCS1	glucosidase I
352	0.0010066	0.15633	37.7213	30.1121	1.25269	1554438_at	KIAA1217	KIAA1217
353	0.0010172	0.15633	354.2	163.162	2.17085	207095_at	SLC10A2	solute carrier family 10 (sodium/bile acid cotransporter family), member 2
354	0.0010212	0.15633	645.595	380.868	1.69506	205082_s_at	AOX1	aldehyde oxidase 1
355	0.0010282	0.15633	470.221	316.208	1.48706	237450_at	LOC389332	hypothetical LOC389332
356	0.0010301	0.15633	702.471	434.601	1.61636	201708_s_at	NIPSNAP1	nipsnap homolog 1 (C. elegans)
357	0.0010324	0.15633	514.676	258.052	1.99447	205757_at	ENTPD5	ectonucleoside triphosphate diphosphohydrolase 5
358	0.0010347	0.15633	159.809	81.5461	1.95974	223704_s_at	DMRT2	doublesex and mab-3 related transcription factor 2
359	0.0010362	0.15633	164.278	83.6336	1.96426	236843_at	NA	NA
360	0.001038	0.15633	139.181	89.1982	1.56035	223596_at	SLC12A6	solute carrier family 12 (potassium/chloride transporters), member 6
361	0.0010381	0.15633	593.239	508.567	1.16649	209375_at	XPC	xeroderma pigmentosum, complementation group C
362	0.0010427	0.15633	412.14	216.366	1.90483	244479_at	NA	NA
363	0.0010473	0.15633	197.728	108.937	1.81506	230716_at	LOC285733	hypothetical protein LOC285733
364	0.0010476	0.15633	99.33	78.895	1.25902	203520_s_at	ZNF318	zinc finger protein 318
365	0.0010489	0.15633	2384.67	1453.7	1.64041	209301_at	CA2	carbonic anhydrase II
366	0.001051	0.15633	1107.88	885.007	1.25183	201569_s_at	SAMM50	sorting and assembly machinery component 50 homolog (S. cerevisiae)
367	0.0010557	0.15633	46.6328	73.994	-1.58674	228518_at	IGHG1	immunoglobulin heavy constant gamma 1 (G1m marker)
368	0.0010606	0.15633	2681.36	1924.33	1.3934	222943_at	GBA3	glucosidase, beta, acid 3 (cytosolic)
369	0.0010633	0.15633	53.0007	43.5015	1.21836	210256_s_at	PIP5K1A	phosphatidylinositol-4-phosphate 5-kinase, type I, alpha
370	0.0010636	0.15633	98.914	69.8726	1.41563	220365_at	ALLC	allantoicase
371	0.0010707	0.15633	322.649	245.177	1.31598	204027_s_at	METTL1	methyltransferase like 1
372	0.0010735	0.15633	9.98434	11.2538	-1.12714	237365_at	NA	NA
373	0.0010785	0.15633	65.0678	49.6462	1.31063	215620_at	RREB1	ras responsive element binding protein 1
374	0.001083	0.15633	159.3	219.271	-1.37647	241353_s_at	FAM131B	family with sequence similarity 131, member B
375	0.0010838	0.15633	163.674	268.135	-1.63823	223773_s_at	C1orf79	chromosome 1 open reading frame 79
376	0.0010847	0.15633	203.443	122.979	1.65429	221679_s_at	ABHD6	abhydrolase domain containing 6
377	0.0010861	0.15633	2325.48	2836.06	-1.21956	200944_s_at	HMGN1	high-mobility group nucleosome binding domain 1
378	0.0010869	0.15633	493.769	224.055	2.20378	219803_at	ANGPTL3	angiopoietin-like 3
379	0.0010934	0.15633	750.902	448.49	1.67429	202862_at	FAH	fumarylacetoacetate hydrolase (fumarylacetoacetase)
380	0.0010952	0.15633	151.932	112.346	1.35236	215471_s_at	MAP7	microtubule-associated protein 7
381	0.0010986	0.15633	139.954	79.5513	1.75929	224043_s_at	UPB1	ureidopropionase, beta
382	0.0011011	0.15633	26.1607	21.8025	1.1999	207402_at	ZNF132	zinc finger protein 132
383	0.0011015	0.15633	310.605	209.803	1.48046	220186_s_at	PCLKC	protocadherin LKC
384	0.0011078	0.15633	185.088	133.797	1.38335	221627_at	TRIM10	tripartite motif-containing 10
385	0.0011106	0.15633	306.263	487.374	-1.59136	226272_at	NA	NA
386	0.0011115	0.15633	153.787	186.538	-1.21296	221822_at	CCDC101	coiled-coil domain containing 101
387	0.0011158	0.15633	15618	11297.4	1.38245	201348_at	GPX3	glutathione peroxidase 3 (plasma)
388	0.0011159	0.15633	86.31	66.2726	1.30235	1554938_a_at	ACOT11	acyl-CoA thioesterase 11
389	0.0011168	0.15633	143.412	180.97	-1.26189	209215_at	TETRAN	tetracycline transporter-like protein
390	0.0011183	0.15633	190.121	144.482	1.31588	229601_at	SCYL1	SCY1-like 1 (S. cerevisiae)
391	0.0011243	0.15633	647.736	432.176	1.49878	220094_s_at	CCDC90A	coiled-coil domain containing 90A
392	0.0011281	0.15633	39.1744	58.8564	-1.50242	207711_at	C20orf117	chromosome 20 open reading frame 117
393	0.0011291	0.15633	851.413	458.677	1.85624	205306_x_at	KMO	kynurenine 3-monooxygenase (kynurenine 3-hydroxylase)
394	0.0011312	0.15633	1776.02	1063.78	1.66954	208450_at	LGALS2	lectin, galactoside-binding, soluble, 2
395	0.0011358	0.15633	186.959	248.417	-1.32873	226552_at	IER5L	immediate early response 5-like
396	0.0011402	0.15633	611.608	296.428	2.06326	221210_s_at	NPL	N-acetylneuraminate pyruvate lyase (dihydrodipicolinate synthase)
397	0.0011409	0.15633	137.983	180.196	-1.30593	231887_s_at	KIAA1274	KIAA1274
398	0.0011432	0.15633	296.97	411.087	-1.38427	235381_at	NA	NA
399	0.0011449	0.15633	5586.41	6618.21	-1.1847	212433_x_at	RPS2	ribosomal protein S2
400	0.0011451	0.15633	849.211	522.75	1.62451	208002_s_at	ACOT7	acyl-CoA thioesterase 7
401	0.0011501	0.15633	170.681	125.335	1.3618	234008_s_at	CES3	carboxylesterase 3 (brain)
402	0.0011541	0.15633	11.1925	14.398	-1.2864	1556239_a_at	HERPUD2	HERPUD family member 2
403	0.001155	0.15633	5270.46	2932.84	1.79705	205311_at	DDC	dopa decarboxylase (aromatic L-amino acid decarboxylase)
404	0.0011579	0.15633	539.139	390.147	1.38189	223165_s_at	IHPK2	inositol hexaphosphate kinase 2
405	0.001158	0.15633	3873.07	2723.35	1.42217	209047_at	AQP1	aquaporin 1 (Colton blood group)
406	0.0011718	0.156441	2687.29	2201.64	1.22058	207040_s_at	ST13	suppression of tumorigenicity 13 (colon carcinoma) (Hsp70 interacting protein)
407	0.0011776	0.156441	48.7183	122.171	-2.50769	241390_at	UGT2B7	UDP glucuronosyltransferase 2 family, polypeptide B7
408	0.0011787	0.156441	2297.46	1950.56	1.17785	208667_s_at	ST13	suppression of tumorigenicity 13 (colon carcinoma) (Hsp70 interacting protein)
409	0.0011832	0.156441	72.3834	57.9129	1.24987	177_at	PLD1	phospholipase D1, phosphatidylcholine-specific
410	0.0011866	0.156441	654.761	416.198	1.5732	217289_s_at	SLC37A4	solute carrier family 37 (glucose-6-phosphate transporter), member 4
411	0.0011888	0.156441	14.2148	16.8609	-1.18615	232896_at	ERBB2IP	erbb2 interacting protein
412	0.001189	0.156441	1599.59	880.764	1.81614	206930_at	GLYAT	glycine-N-acyltransferase
413	0.0011947	0.156441	285.016	387.507	-1.3596	212321_at	SGPL1	sphingosine-1-phosphate lyase 1
414	0.0011965	0.156441	513.881	303.468	1.69336	211231_x_at	CYP4A11	cytochrome P450, family 4, subfamily A, polypeptide 11
415	0.0011967	0.156441	731.287	503.237	1.45317	222653_at	PNPO	pyridoxamine 5@#$%&-phosphate oxidase
416	0.0011998	0.156441	372.759	289.182	1.28901	77508_r_at	RABEP2	rabaptin, RAB GTPase binding effector protein 2
417	0.0012074	0.156441	106.279	133.348	-1.2547	204078_at	SC65	synaptonemal complex protein SC65
418	0.0012091	0.156441	59.6262	45.7842	1.30233	238320_at	TncRNA	trophoblast-derived noncoding RNA
419	0.0012098	0.156441	75.66	58.6814	1.28933	239718_at	LOC654342	similar to lymphocyte-specific protein 1
420	0.0012103	0.156441	176.665	135.066	1.30798	219194_at	SEMA4G	sema domain, immunoglobulin domain (Ig), transmembrane domain (TM) and short cytoplasmic domain, (semaphorin) 4G
421	0.0012109	0.156441	357.451	262.647	1.36096	212568_s_at	DLAT	dihydrolipoamide S-acetyltransferase (E2 component of pyruvate dehydrogenase complex)
422	0.0012124	0.156441	1164.69	884.399	1.31692	212946_at	RP11-125A7.3	KIAA0564 protein
423	0.0012172	0.156441	287.726	178.382	1.61298	230481_at	ACY3	aspartoacylase (aminocyclase) 3
424	0.0012255	0.156441	156.182	203.754	-1.3046	1553957_at	ZNF564	zinc finger protein 564
425	0.0012278	0.156441	183.03	129.673	1.41147	220740_s_at	SLC12A6	solute carrier family 12 (potassium/chloride transporters), member 6
426	0.0012283	0.156441	160.761	124.205	1.29432	206132_at	MCC	mutated in colorectal cancers
427	0.0012295	0.156441	434.743	551.304	-1.26812	200805_at	LMAN2	lectin, mannose-binding 2
428	0.001234	0.156441	95.4759	78.7181	1.21288	206046_at	ADAM23	ADAM metallopeptidase domain 23
429	0.0012371	0.156441	84.1535	107.792	-1.28089	219889_at	FRAT1	frequently rearranged in advanced T-cell lymphomas
430	0.0012388	0.156441	1870.42	1157.85	1.61543	242414_at	QPRT	quinolinate phosphoribosyltransferase (nicotinate-nucleotide pyrophosphorylase (carboxylating))
431	0.001241	0.156441	1906.54	964.836	1.97603	209309_at	AZGP1	alpha-2-glycoprotein 1, zinc-binding
432	0.0012425	0.156441	361.133	159.758	2.2605	210327_s_at	AGXT	alanine-glyoxylate aminotransferase
433	0.0012497	0.156441	75.2552	119.287	-1.5851	213135_at	TIAM1	T-cell lymphoma invasion and metastasis 1
434	0.0012503	0.156441	911.082	715.185	1.27391	203039_s_at	NDUFS1	NADH dehydrogenase (ubiquinone) Fe-S protein 1, 75kDa (NADH-coenzyme Q reductase)
435	0.0012526	0.156441	2157.75	1653.65	1.30484	201849_at	BNIP3	BCL2/adenovirus E1B 19kDa interacting protein 3
436	0.0012542	0.156441	3456.98	2218.57	1.55821	231736_x_at	MGST1	microsomal glutathione S-transferase 1
437	0.001262	0.156441	16966.3	14503.9	1.16977	1553569_at	OAF	OAF homolog (Drosophila)
438	0.0012637	0.156441	16.9742	14.6204	1.161	1570263_at	NA	NA
439	0.0012671	0.156441	13.6032	12.2196	1.11322	1570411_at	NA	NA
440	0.0012716	0.156441	76.4663	59.1177	1.29346	216564_at	NA	NA
441	0.0012726	0.156441	444.354	304.165	1.4609	1554974_at	ACY3	aspartoacylase (aminocyclase) 3
442	0.001273	0.156441	424.912	315.406	1.34719	214434_at	HSPA12A	heat shock 70kDa protein 12A
443	0.0012763	0.156441	425.23	318.748	1.33407	233177_s_at	PNKD	paroxysmal nonkinesigenic dyskinesia
444	0.0012778	0.156441	24.5034	31.2111	-1.27375	231369_at	ZNF333	zinc finger protein 333
445	0.0012778	0.156441	106.908	88.655	1.20589	226477_at	VPRBP	Vpr (HIV-1) binding protein
446	0.0012778	0.156441	188.724	284.72	-1.50866	226040_at	NA	NA
447	0.001279	0.156441	307.191	393.322	-1.28038	226422_at	ERGIC2	ERGIC and golgi 2
448	0.0012829	0.156568	1896.22	1362.56	1.39166	221675_s_at	CHPT1	choline phosphotransferase 1
449	0.0012892	0.156893	133.998	106.357	1.25989	203627_at	IGF1R	insulin-like growth factor 1 receptor
450	0.0012913	0.156893	16253.7	14503.6	1.12067	224373_s_at	UNC5B	unc-5 homolog B (C. elegans)
451	0.0012973	0.157273	93.7531	74.9547	1.2508	240963_x_at	PLXDC1	plexin domain containing 1
452	0.001318	0.159301	1287.69	791.934	1.626	208654_s_at	CD164	CD164 molecule, sialomucin
453	0.0013214	0.159301	178.702	130.14	1.37316	239847_at	NA	NA
454	0.0013258	0.159301	462.95	326.88	1.41627	235758_at	PNMA6A	paraneoplastic antigen like 6A
455	0.0013273	0.159301	60.8598	70.8935	-1.16487	230999_at	FLJ39051	hypothetical gene supported by AK096370
456	0.0013286	0.159301	2497.63	1878.75	1.32941	202217_at	C21orf33	chromosome 21 open reading frame 33
457	0.0013379	0.160065	70.9844	110.072	-1.55065	218451_at	CDCP1	CUB domain containing protein 1
458	0.0013529	0.160111	4101.84	2174.12	1.88667	204588_s_at	SLC7A7	solute carrier family 7 (cationic amino acid transporter, y+ system), member 7
459	0.0013612	0.160111	391.61	293.363	1.3349	201127_s_at	ACLY	ATP citrate lyase
460	0.0013652	0.160111	1216.79	763.739	1.5932	224361_s_at	IL17RB	interleukin 17 receptor B
461	0.0013695	0.160111	820.515	971.007	-1.18341	224445_s_at	ZFYVE21	zinc finger, FYVE domain containing 21
462	0.0013736	0.160111	639.406	335.341	1.90674	231156_at	HAO2	hydroxyacid oxidase 2 (long chain)
463	0.0013759	0.160111	34.4863	28.2485	1.22082	240322_at	DMGDH	dimethylglycine dehydrogenase
464	0.0013762	0.160111	441.629	316.894	1.39362	203402_at	KCNAB2	potassium voltage-gated channel, shaker-related subfamily, beta member 2
465	0.0013772	0.160111	248.423	194.687	1.27601	229382_at	C1orf183	chromosome 1 open reading frame 183
466	0.00138	0.160111	777.047	417.033	1.86327	1553153_at	ATP6V0D2	ATPase, H+ transporting, lysosomal 38kDa, V0 subunit d2
467	0.0013818	0.160111	3930.35	2141.36	1.83544	203908_at	SLC4A4	solute carrier family 4, sodium bicarbonate cotransporter, member 4
468	0.0013841	0.160111	34.2163	22.4642	1.52315	209347_s_at	MAF	v-maf musculoaponeurotic fibrosarcoma oncogene homolog (avian)
469	0.001388	0.160111	585.321	1000.86	-1.70994	207847_s_at	MUC1	mucin 1, cell surface associated
470	0.0013892	0.160111	773.497	549.183	1.40845	201035_s_at	HADH	hydroxyacyl-Coenzyme A dehydrogenase
471	0.0013896	0.160111	130.49	78.6805	1.65848	220773_s_at	GPHN	gephyrin
472	0.0013916	0.160111	275.5	100.302	2.7467	206840_at	AFM	afamin
473	0.0013945	0.160111	198.01	300.144	-1.5158	209166_s_at	MAN2B1	mannosidase, alpha, class 2B, member 1
474	0.0013968	0.160111	813.211	435.784	1.86609	217014_s_at	AZGP1	alpha-2-glycoprotein 1, zinc-binding
475	0.0013982	0.160111	920.758	623.694	1.4763	210512_s_at	VEGFA	vascular endothelial growth factor A
476	0.0013999	0.160111	42.9594	32.9141	1.3052	241890_at	NA	NA
477	0.0014007	0.160111	75.0103	91.9166	-1.22539	235275_at	BMP8B	bone morphogenetic protein 8b (osteogenic protein 2)
478	0.0014015	0.160111	227.037	152.863	1.48523	220865_s_at	PDSS1	prenyl (decaprenyl) diphosphate synthase, subunit 1
479	0.0014053	0.160111	1069.61	583.547	1.83295	1552281_at	SLC39A5	solute carrier family 39 (metal ion transporter), member 5
480	0.0014061	0.160111	461.96	703.362	-1.52256	217979_at	TSPAN13	tetraspanin 13
481	0.0014106	0.160111	136.43	108.82	1.25372	33197_at	MYO7A	myosin VIIA
482	0.0014115	0.160111	92.5101	67.4344	1.37185	207087_x_at	ANK1	ankyrin 1, erythrocytic
483	0.0014217	0.160553	385.31	207.124	1.86028	1553155_x_at	ATP6V0D2	ATPase, H+ transporting, lysosomal 38kDa, V0 subunit d2
484	0.0014235	0.160553	516.165	389.301	1.32588	229730_at	SMTNL2	smoothelin-like 2
485	0.0014242	0.160553	39.4197	32.382	1.21733	211507_s_at	MTMR3	myotubularin related protein 3
486	0.0014337	0.160891	19.864	14.0012	1.41873	244731_at	MAOB	monoamine oxidase B
487	0.0014353	0.160891	19.9907	16.4238	1.21718	211155_s_at	THPO	thrombopoietin (myeloproliferative leukemia virus oncogene ligand, megakaryocyte growth and development factor)
488	0.0014384	0.160891	2399.41	1964.6	1.22132	201034_at	ADD3	adducin 3 (gamma)
489	0.0014423	0.160891	957.252	678.416	1.41101	221879_at	CALML4	calmodulin-like 4
490	0.0014449	0.160891	521.242	354.53	1.47023	211184_s_at	USH1C	Usher syndrome 1C (autosomal recessive, severe)
491	0.001447	0.160891	221.735	100.551	2.20519	220075_s_at	MUPCDH	mucin-like protocadherin
492	0.0014478	0.160891	13.4812	17.8624	-1.32499	232722_at	RNASET2	ribonuclease T2
493	0.0014613	0.161761	1034.16	705.444	1.46596	202891_at	NIT1	nitrilase 1
494	0.0014624	0.161761	2126.86	1549.15	1.37292	205234_at	SLC16A4	solute carrier family 16, member 4 (monocarboxylic acid transporter 5)
495	0.0014645	0.161761	77.0036	62.3272	1.23547	240318_at	AFMID	arylformamidase
496	0.0014723	0.162294	604.204	341.207	1.77078	219655_at	C7orf10	chromosome 7 open reading frame 10
497	0.001487	0.163117	533.948	404.651	1.31953	222033_s_at	FLT1	fms-related tyrosine kinase 1 (vascular endothelial growth factor/vascular permeability factor receptor)
498	0.0014901	0.163117	38.3175	46.8738	-1.2233	236877_at	DOCK1	dedicator of cytokinesis 1
499	0.0014985	0.163117	1835.13	1275.71	1.43852	227917_at	LOC157278	hypothetical protein LOC157278
500	0.0014992	0.163117	287.894	166.123	1.73302	231667_at	SLC39A5	solute carrier family 39 (metal ion transporter), member 5
501	0.0015	0.163117	6299.36	4729.52	1.33192	201432_at	CAT	catalase
502	0.0015002	0.163117	34.0029	24.5434	1.38542	240059_at	NA	NA
503	0.0015071	0.163117	419.482	253.225	1.65656	216452_at	TRPM3	transient receptor potential cation channel, subfamily M, member 3
504	0.0015079	0.163117	174.225	237.486	-1.3631	205904_at	MICA	MHC class I polypeptide-related sequence A
505	0.0015081	0.163117	131.809	97.5321	1.35144	244827_at	NA	NA
506	0.0015096	0.163117	107.19	136.391	-1.27242	209864_at	FRAT2	frequently rearranged in advanced T-cell lymphomas 2
507	0.0015213	0.163984	408.01	228.091	1.78881	220310_at	TUBAL3	tubulin, alpha-like 3
508	0.0015301	0.163984	211.194	360.704	-1.70793	206600_s_at	SLC16A5	solute carrier family 16, member 5 (monocarboxylic acid transporter 6)
509	0.0015312	0.163984	269.369	348.366	-1.29326	225669_at	IFNAR1	interferon (alpha, beta and omega) receptor 1
510	0.0015361	0.163984	118.214	83.1731	1.4213	202008_s_at	NID1	nidogen 1
511	0.0015441	0.163984	653.53	344.155	1.89894	223732_at	SLC23A1	solute carrier family 23 (nucleobase transporters), member 1
512	0.0015444	0.163984	106.23	137.339	-1.29284	235205_at	LOC346887	similar to solute carrier family 16 (monocarboxylic acid transporters), member 14
513	0.0015454	0.163984	138.337	113.588	1.21788	238959_at	LARP4	La ribonucleoprotein domain family, member 4
514	0.0015455	0.163984	1677.38	1270.63	1.32011	201931_at	ETFA	electron-transfer-flavoprotein, alpha polypeptide (glutaric aciduria II)
515	0.001547	0.163984	380.147	247.463	1.53618	218700_s_at	RAB7L1	RAB7, member RAS oncogene family-like 1
516	0.0015514	0.163984	396.812	296.117	1.34005	227623_at	NA	NA
517	0.0015531	0.163984	1009.27	766.806	1.3162	225463_x_at	GPR89A	G protein-coupled receptor 89A
518	0.001554	0.163984	964.05	1331.94	-1.38161	200999_s_at	CKAP4	cytoskeleton-associated protein 4
519	0.0015623	0.163984	86.3494	73.1389	1.18062	208184_s_at	TMEM1	transmembrane protein 1
520	0.0015661	0.163984	14.3173	18.2156	-1.27228	244653_at	SETD7	SET domain containing (lysine methyltransferase) 7
521	0.0015693	0.163984	62.2755	51.4829	1.20963	204696_s_at	CDC25A	cell division cycle 25 homolog A (S. pombe)
522	0.0015728	0.163984	445.742	294.47	1.51371	225033_at	LOC286167	hypothetical protein LOC286167
523	0.0015797	0.163984	460.773	352.826	1.30595	31637_s_at	NR1D1	nuclear receptor subfamily 1, group D, member 1
524	0.0015823	0.163984	130.604	78.4449	1.66491	218934_s_at	HSPB7	heat shock 27kDa protein family, member 7 (cardiovascular)
525	0.0015828	0.163984	666.519	1423.15	-2.1352	226535_at	ITGB6	integrin, beta 6
526	0.0015831	0.163984	616.311	489.33	1.2595	226996_at	LYCAT	lysocardiolipin acyltransferase
527	0.0015831	0.163984	54.8727	66.9659	-1.22039	217374_x_at	TRGV5	T cell receptor gamma variable 5
528	0.0015849	0.163984	136.127	214.268	-1.57403	231828_at	LOC253039	hypothetical protein LOC253039
529	0.0015888	0.163984	30.1917	25.2252	1.19689	1566951_at	SIRT5	sirtuin (silent mating type information regulation 2 homolog) 5 (S. cerevisiae)
530	0.0015915	0.163984	24.8952	19.7352	1.26146	219393_s_at	AKT3	v-akt murine thymoma viral oncogene homolog 3 (protein kinase B, gamma)
531	0.0015926	0.163984	468.666	267.944	1.74912	236652_at	HNF4A	hepatocyte nuclear factor 4, alpha
532	0.0015993	0.164199	1301.2	890.412	1.46134	211569_s_at	HADH	hydroxyacyl-Coenzyme A dehydrogenase
533	0.0016012	0.164199	160.306	194.724	-1.2147	224638_at	UNQ1887	signal peptide peptidase 3
534	0.0016037	0.164199	660.254	824.806	-1.24923	234339_s_at	GLTSCR2	glioma tumor suppressor candidate region gene 2
535	0.0016102	0.164556	573.976	382.463	1.50074	221256_s_at	HDHD3	haloacid dehalogenase-like hydrolase domain containing 3
536	0.0016156	0.1648	114.827	141.763	-1.23457	228660_x_at	SEMA4F	sema domain, immunoglobulin domain (Ig), transmembrane domain (TM) and short cytoplasmic domain, (semaphorin) 4F
537	0.0016205	0.164909	214.986	125.961	1.70676	237716_at	C9orf3	chromosome 9 open reading frame 3
538	0.0016227	0.164909	45.8719	39.2991	1.16725	233043_at	LOC221814	hypothetical protein LOC221814
539	0.0016305	0.165104	1801.66	969.673	1.85801	202847_at	PCK2	phosphoenolpyruvate carboxykinase 2 (mitochondrial)
540	0.0016335	0.165104	260.289	203.03	1.28202	205201_at	GLI3	GLI-Kruppel family member GLI3 (Greig cephalopolysyndactyly syndrome)
541	0.0016337	0.165104	1616.26	1128.48	1.43224	216308_x_at	GRHPR	glyoxylate reductase/hydroxypyruvate reductase
542	0.0016367	0.165104	572.391	772.11	-1.34892	208091_s_at	ECOP	EGFR-coamplified and overexpressed protein
543	0.0016444	0.165399	101.044	163.206	-1.61519	227742_at	CLIC6	chloride intracellular channel 6
544	0.0016482	0.165399	396.301	280.351	1.41359	205657_at	HAAO	3-hydroxyanthranilate 3,4-dioxygenase
545	0.0016487	0.165399	31.3975	26.6175	1.17958	219969_at	CXorf15	chromosome X open reading frame 15
546	0.001659	0.165735	13109.7	8589.84	1.52619	214091_s_at	GPX3	glutathione peroxidase 3 (plasma)
547	0.0016609	0.165735	68.6186	105.732	-1.54086	231776_at	EOMES	eomesodermin homolog (Xenopus laevis)
548	0.0016644	0.165735	81.3205	104.461	-1.28457	236486_at	NA	NA
549	0.0016699	0.165735	5342.13	3263.08	1.63714	237058_x_at	SLC6A13	solute carrier family 6 (neurotransmitter transporter, GABA), member 13
550	0.0016704	0.165735	63.8893	50.8827	1.25562	210870_s_at	EPM2A	epilepsy, progressive myoclonus type 2A, Lafora disease (laforin)
551	0.001675	0.165735	206.903	141.14	1.46594	234310_s_at	SUSD2	sushi domain containing 2
552	0.0016761	0.165735	48.9971	59.7738	-1.21994	242966_x_at	ACSBG2	acyl-CoA synthetase bubblegum family member 2
553	0.0016763	0.165735	127.586	87.9085	1.45135	224411_at	PLA2G12B	phospholipase A2, group XIIB
554	0.0016804	0.165841	89.4499	106.222	-1.1875	205781_at	C16orf7	chromosome 16 open reading frame 7
555	0.0016873	0.166222	117.143	93.1909	1.25702	220819_at	FRMD1	FERM domain containing 1
556	0.001696	0.166446	486.941	940.193	-1.93082	1564479_a_at	UGT2B7	UDP glucuronosyltransferase 2 family, polypeptide B7
557	0.0017037	0.166446	64.6903	83.8887	-1.29678	212290_at	SLC7A1	solute carrier family 7 (cationic amino acid transporter, y+ system), member 1
558	0.0017092	0.166446	137.184	102.432	1.33926	224991_at	CMIP	c-Maf-inducing protein
559	0.00171	0.166446	231.516	331.049	-1.42992	212609_s_at	AKT3	v-akt murine thymoma viral oncogene homolog 3 (protein kinase B, gamma)
560	0.001714	0.166446	392.135	506.555	-1.29179	210849_s_at	VPS41	vacuolar protein sorting 41 homolog (S. cerevisiae)
561	0.0017207	0.166446	317.152	149.724	2.11824	242998_at	RDH12	retinol dehydrogenase 12 (all-trans/9-cis/11-cis)
562	0.0017229	0.166446	66.8914	52.3081	1.2788	229301_at	TUG1	taurine upregulated gene 1
563	0.0017234	0.166446	37.8457	30.5576	1.23851	241375_at	NA	NA
564	0.0017235	0.166446	254.759	190.894	1.33455	36742_at	TRIM15	tripartite motif-containing 15
565	0.0017242	0.166446	2069.17	759.87	2.72305	209978_s_at	PLG	plasminogen
566	0.0017251	0.166446	47.1321	36.2739	1.29934	1562826_at	PLCE1	phospholipase C, epsilon 1
567	0.0017288	0.166446	27.8873	34.5716	-1.23969	244874_at	GALNAC4S-6ST	B cell RAG associated protein
568	0.0017319	0.166446	1191.42	708.851	1.68078	211922_s_at	CAT	catalase
569	0.0017322	0.166446	269.476	163.172	1.65148	230069_at	SFXN1	sideroflexin 1
570	0.001746	0.167478	94.6926	66.0035	1.43466	231701_s_at	SHMT1	serine hydroxymethyltransferase 1 (soluble)
571	0.0017494	0.16751	60.3843	83.2954	-1.37942	204384_at	GOLGA2	golgi autoantigen, golgin subfamily a, 2
572	0.0017567	0.167915	34.7052	54.2941	-1.56444	227801_at	TRIM59	tripartite motif-containing 59
573	0.0017643	0.168183	43.1373	35.0583	1.23044	211840_s_at	PDE4D	phosphodiesterase 4D, cAMP-specific (phosphodiesterase E3 dunce homolog, Drosophila)
574	0.0017707	0.168183	1391.17	878.771	1.58308	207429_at	SLC22A2	solute carrier family 22 (organic cation transporter), member 2
575	0.001774	0.168183	60.8928	51.0092	1.19376	206280_at	CDH18	cadherin 18, type 2
576	0.0017754	0.168183	42.7818	34.9779	1.22311	217581_at	PKM2	pyruvate kinase, muscle
577	0.0017821	0.168183	53.8939	41.5801	1.29615	242308_at	MCOLN3	mucolipin 3
578	0.0017823	0.168183	154.934	190.08	-1.22685	244406_at	ZNF20	zinc finger protein 20
579	0.0017911	0.168183	59.9329	49.7629	1.20437	216075_at	ST3GAL5	ST3 beta-galactoside alpha-2,3-sialyltransferase 5
580	0.0017935	0.168183	286.324	225.985	1.26701	205640_at	ALDH3B1	aldehyde dehydrogenase 3 family, member B1
581	0.0017964	0.168183	118.174	154.062	-1.30369	231954_at	DKFZP434I0714	hypothetical protein DKFZP434I0714
582	0.0017965	0.168183	314.46	153.583	2.04749	203913_s_at	HPGD	hydroxyprostaglandin dehydrogenase 15-(NAD)
583	0.0018044	0.168183	57.0313	46.4276	1.22839	229362_at	CCDC139	coiled-coil domain containing 139
584	0.0018113	0.168183	306.395	242.131	1.26541	225131_at	ZRANB1	zinc finger, RAN-binding domain containing 1
585	0.0018115	0.168183	390.403	579.119	-1.48339	227003_at	RAB28	RAB28, member RAS oncogene family
586	0.0018119	0.168183	394.096	525.47	-1.33336	201462_at	SCRN1	secernin 1
587	0.0018126	0.168183	352.782	574.209	-1.62766	33322_i_at	SFN	stratifin
588	0.0018225	0.168183	1249.86	1529.5	-1.22374	206656_s_at	C20orf3	chromosome 20 open reading frame 3
589	0.0018252	0.168183	25.1226	31.2111	-1.24235	220540_at	KCNK15	potassium channel, subfamily K, member 15
590	0.0018304	0.168183	32.5594	42.6151	-1.30884	242397_at	OLR1	oxidized low density lipoprotein (lectin-like) receptor 1
591	0.0018307	0.168183	470.143	286.761	1.6395	211478_s_at	DPP4	dipeptidyl-peptidase 4 (CD26, adenosine deaminase complexing protein 2)
592	0.0018311	0.168183	5998.67	4278.17	1.40216	201135_at	ECHS1	enoyl Coenzyme A hydratase, short chain, 1, mitochondrial
593	0.0018327	0.168183	417.25	536.45	-1.28568	209068_at	HNRPDL	heterogeneous nuclear ribonucleoprotein D-like
594	0.0018327	0.168183	307.534	212.579	1.44668	214088_s_at	FUT3	fucosyltransferase 3 (galactoside 3(4)-L-fucosyltransferase, Lewis blood group)
595	0.0018329	0.168183	53.2881	43.3708	1.22866	230537_at	NA	NA
596	0.0018346	0.168183	26.6255	21.3338	1.24804	1568634_a_at	LOC339977	similar to hypothetical protein MGC38937
597	0.0018364	0.168183	881.674	577.224	1.52744	204347_at	LOC645619	similar to Adenylate kinase isoenzyme 4, mitochondrial (ATP-AMP transphosphorylase)
598	0.0018436	0.168291	555.667	382.646	1.45217	212703_at	TLN2	talin 2
599	0.0018498	0.168291	22.9803	27.1116	-1.17978	244600_at	HGD	homogentisate 1,2-dioxygenase (homogentisate oxidase)
600	0.0018519	0.168291	116.828	166.295	-1.42342	223629_at	PCDHB5	protocadherin beta 5
601	0.0018551	0.168291	336.818	433.184	-1.28611	222446_s_at	BACE2	beta-site APP-cleaving enzyme 2
602	0.0018569	0.168291	45.5933	87.9762	-1.92959	1558034_s_at	CP	ceruloplasmin (ferroxidase)
603	0.0018593	0.168291	149.331	206.309	-1.38156	203167_at	TIMP2	TIMP metallopeptidase inhibitor 2
604	0.0018662	0.168291	86.5312	138.054	-1.59542	213372_at	PAQR3	progestin and adipoQ receptor family member III
605	0.0018706	0.168291	119.916	185.53	-1.54716	219474_at	C3orf52	chromosome 3 open reading frame 52
606	0.0018723	0.168291	162.209	119.328	1.35935	244018_at	SLC2A9	solute carrier family 2 (facilitated glucose transporter), member 9
607	0.0018811	0.168291	1534.89	1065.51	1.44052	230656_s_at	CIRH1A	cirrhosis, autosomal recessive 1A (cirhin)
608	0.0018838	0.168291	22.9051	18.7407	1.22222	244620_at	SLC8A1	solute carrier family 8 (sodium/calcium exchanger), member 1
609	0.0018862	0.168291	761.995	550.98	1.38298	213263_s_at	PCBP2	poly(rC) binding protein 2
610	0.0018877	0.168291	185.495	145.51	1.27479	234435_at	MSRA	methionine sulfoxide reductase A
611	0.0018916	0.168291	274.202	180.379	1.52014	221701_s_at	STRA6	stimulated by retinoic acid gene 6 homolog (mouse)
612	0.001892	0.168291	54.4416	74.8547	-1.37495	1553719_s_at	ZNF548	zinc finger protein 548
613	0.0018967	0.168291	2193.43	1320.06	1.66161	203814_s_at	NQO2	NAD(P)H dehydrogenase, quinone 2
614	0.0018982	0.168291	22.7747	31.2776	-1.37335	243598_at	GPD2	glycerol-3-phosphate dehydrogenase 2 (mitochondrial)
615	0.0018982	0.168291	283.361	461.417	-1.62837	209422_at	PHF20	PHD finger protein 20
616	0.0018988	0.168291	44.5299	54.8944	-1.23275	217346_at	LOC128192	similar to peptidylprolyl isomerase A isoform 1
617	0.0019032	0.168291	1367.09	1053.12	1.29814	200758_s_at	NFE2L1	nuclear factor (erythroid-derived 2)-like 1
618	0.0019052	0.168291	123.724	107.755	1.1482	229619_at	FOLR2	folate receptor 2 (fetal)
619	0.0019053	0.168291	27.0728	32.645	-1.20582	242452_at	WDR86	WD repeat domain 86
620	0.0019153	0.168762	353.12	279.802	1.26204	218455_at	NFS1	NFS1 nitrogen fixation 1 homolog (S. cerevisiae)
621	0.0019168	0.168762	1682	882.839	1.90522	205244_s_at	SLC13A3	solute carrier family 13 (sodium-dependent dicarboxylate transporter), member 3
622	0.0019467	0.171119	2123.2	1380.14	1.53839	224156_x_at	IL17RB	interleukin 17 receptor B
623	0.0019545	0.171184	43.5578	33.1177	1.31524	200879_s_at	EPAS1	endothelial PAS domain protein 1
624	0.0019556	0.171184	59.887	46.1461	1.29777	1556555_at	NA	NA
625	0.0019613	0.171184	15.5127	18.9974	-1.22464	1559450_at	NAALADL2	N-acetylated alpha-linked acidic dipeptidase-like 2
626	0.0019617	0.171184	363.209	246.015	1.47637	218523_at	LHPP	phospholysine phosphohistidine inorganic pyrophosphate phosphatase
627	0.0019631	0.171184	917.596	658.1	1.39431	220642_x_at	GPR89B	G protein-coupled receptor 89B
628	0.0019744	0.171523	152.139	186.323	-1.22469	219305_x_at	FBXO2	F-box protein 2
629	0.0019757	0.171523	72.2754	98.724	-1.36594	1565627_a_at	LRRK1	leucine-rich repeat kinase 1
630	0.0019764	0.171523	47.7973	72.6598	-1.52016	238029_s_at	SLC16A14	solute carrier family 16, member 14 (monocarboxylic acid transporter 14)
631	0.0019818	0.171719	66.6953	48.6676	1.37042	230284_at	MYOM3	myomesin family, member 3
632	0.0019911	0.172252	16.8928	20.7774	-1.22995	229823_at	NA	NA
633	0.0019955	0.17236	3700.3	3115.07	1.18787	201007_at	HADHB	hydroxyacyl-Coenzyme A dehydrogenase/3-ketoacyl-Coenzyme A thiolase/enoyl-Coenzyme A hydratase (trifunctional protein), beta subunit
634	0.0020007	0.17247	2835.65	1973.49	1.43687	201963_at	ACSL1	acyl-CoA synthetase long-chain family member 1
635	0.0020194	0.17247	96.7725	59.4375	1.62814	216010_x_at	FUT3	fucosyltransferase 3 (galactoside 3(4)-L-fucosyltransferase, Lewis blood group)
636	0.0020227	0.17247	242.685	167.799	1.44628	233198_at	LOC92497	hypothetical protein LOC92497
637	0.0020237	0.17247	589.237	424.123	1.38931	205137_x_at	USH1C	Usher syndrome 1C (autosomal recessive, severe)
638	0.0020284	0.17247	82.8346	56.8738	1.45646	231981_at	PRLR	prolactin receptor
639	0.0020325	0.17247	35.4988	28.9021	1.22824	232721_at	TRIM55	tripartite motif-containing 55
640	0.0020364	0.17247	32.4865	23.8935	1.35964	207142_at	KCNJ3	potassium inwardly-rectifying channel, subfamily J, member 3
641	0.0020367	0.17247	367.089	162.334	2.26131	210199_at	CRYAA	crystallin, alpha A
642	0.0020367	0.17247	51.591	72.4514	-1.40434	235436_at	NA	NA
643	0.0020386	0.17247	462.593	316.419	1.46196	206955_at	AQP7	aquaporin 7
644	0.0020413	0.17247	373.688	547.868	-1.46611	218845_at	DUSP22	dual specificity phosphatase 22
645	0.0020417	0.17247	618.382	514.894	1.20099	218471_s_at	BBS1	Bardet-Biedl syndrome 1
646	0.002043	0.17247	84.2864	113.173	-1.34272	205345_at	BARD1	BRCA1 associated RING domain 1
647	0.0020437	0.17247	29.1753	22.7751	1.28102	1562412_at	GPR89B	G protein-coupled receptor 89B
648	0.0020462	0.17247	113.94	87.9002	1.29624	209690_s_at	DOK4	docking protein 4
649	0.0020494	0.17247	562.355	368.821	1.52474	203716_s_at	DPP4	dipeptidyl-peptidase 4 (CD26, adenosine deaminase complexing protein 2)
650	0.0020504	0.17247	244.466	318.655	-1.30348	206918_s_at	CPNE1	copine I
651	0.0020603	0.172951	3337.26	1939.7	1.72051	206775_at	CUBN	cubilin (intrinsic factor-cobalamin receptor)
652	0.0020643	0.172951	13.7979	15.8123	-1.146	207326_at	BTC	betacellulin
653	0.0020656	0.172951	16.2064	11.7778	1.37602	206546_at	SYCP2	synaptonemal complex protein 2
654	0.0020697	0.173029	233.494	135.999	1.71688	205673_s_at	ASB9	ankyrin repeat and SOCS box-containing 9
655	0.0020852	0.173683	73.8158	59.89	1.23252	1555469_a_at	CLASP2	cytoplasmic linker associated protein 2
656	0.0020914	0.173683	2677.03	1665.79	1.60706	219281_at	MSRA	methionine sulfoxide reductase A
657	0.0020958	0.173683	247.388	300.438	-1.21444	90610_at	LRCH4	leucine-rich repeats and calponin homology (CH) domain containing 4
658	0.0020997	0.173683	1445.57	1241.35	1.16452	222021_x_at	SDHALP1	succinate dehydrogenase complex, subunit A, flavoprotein pseudogene 1
659	0.0021009	0.173683	98.8527	117.065	-1.18424	230079_at	ST7L	suppression of tumorigenicity 7 like
660	0.0021038	0.173683	444.009	288.271	1.54025	219551_at	EAF2	ELL associated factor 2
661	0.0021096	0.173683	215.601	360.023	-1.66986	33323_r_at	SFN	stratifin
662	0.0021103	0.173683	102.357	78.2238	1.30852	206981_at	SCN4A	sodium channel, voltage-gated, type IV, alpha subunit
663	0.0021195	0.173683	1914.22	1387.01	1.38011	224903_at	CIRH1A	cirrhosis, autosomal recessive 1A (cirhin)
664	0.0021215	0.173683	13.1358	11.7166	1.12113	1553150_at	AOF1	amine oxidase (flavin containing) domain 1
665	0.0021217	0.173683	1035.88	775.491	1.33578	223531_x_at	GPR89B	G protein-coupled receptor 89B
666	0.0021237	0.173683	268.019	204.806	1.30865	203448_s_at	TERF1	telomeric repeat binding factor (NIMA-interacting) 1
667	0.0021244	0.173683	157.83	90.6519	1.74106	220108_at	GNA14	guanine nucleotide binding protein (G protein), alpha 14
668	0.0021244	0.173683	90.4852	106.469	-1.17665	222610_s_at	S100PBP	S100P binding protein
669	0.0021268	0.173683	58.5074	75.7308	-1.29438	233009_at	C10orf118	chromosome 10 open reading frame 118
670	0.002131	0.173683	21.442	30.8236	-1.43753	236161_at	NA	NA
671	0.0021319	0.173683	129.507	165.533	-1.27818	221799_at	CSGlcA-T	chondroitin sulfate glucuronyltransferase
672	0.0021347	0.173683	20.4873	26.1966	-1.27867	217107_at	LOC442257	similar to 40S ribosomal protein S4, Y isoform 2
673	0.0021525	0.174871	807.759	1000.38	-1.23846	201054_at	HNRNPA0	heterogeneous nuclear ribonucleoprotein A0
674	0.0021583	0.175009	210.939	302.297	-1.4331	202082_s_at	SEC14L1	SEC14-like 1 (S. cerevisiae)
675	0.0021606	0.175009	865.905	608.62	1.42273	212805_at	PRUNE2	prune homolog 2 (Drosophila)
676	0.0021692	0.17533	92.5851	127.13	-1.37312	227868_at	LOC154761	hypothetical protein LOC154761
677	0.0021733	0.17533	42.9584	31.4983	1.36383	234129_at	ARHGEF12	Rho guanine nucleotide exchange factor (GEF) 12
678	0.002175	0.17533	381.238	205.339	1.85663	205860_x_at	FOLH1	folate hydrolase (prostate-specific membrane antigen) 1
679	0.0021774	0.17533	100.639	57.0718	1.76337	1566472_s_at	LOC647305	similar to all-trans-13,14-dihydroretinol saturase
680	0.0021906	0.175543	60.0682	48.9658	1.22674	237190_at	NA	NA
681	0.0021927	0.175543	332.523	400.693	-1.20501	202408_s_at	PRPF31	PRP31 pre-mRNA processing factor 31 homolog (S. cerevisiae)
682	0.0021965	0.175543	168.194	205.616	-1.22249	225169_at	INTS4	integrator complex subunit 4
683	0.0021965	0.175543	169.121	133.87	1.26332	204462_s_at	SLC16A2	solute carrier family 16, member 2 (monocarboxylic acid transporter 8)
684	0.0021977	0.175543	1510.8	965.781	1.56433	206469_x_at	AKR7A3	aldo-keto reductase family 7, member A3 (aflatoxin aldehyde reductase)
685	0.0021993	0.175543	44.1127	36.9736	1.19309	1553668_at	LRCH3	leucine-rich repeats and calponin homology (CH) domain containing 3
686	0.0022149	0.175992	370.057	479.745	-1.29641	234672_s_at	TMEM48	transmembrane protein 48
687	0.0022163	0.175992	115.917	150.293	-1.29656	219359_at	ATHL1	ATH1, acid trehalase-like 1 (yeast)
688	0.0022174	0.175992	103.232	81.87	1.26093	1556748_x_at	NA	NA
689	0.0022178	0.175992	173.647	92.8896	1.86939	232325_at	NA	NA
690	0.0022328	0.176733	1286.9	934.482	1.37713	204067_at	SUOX	sulfite oxidase
691	0.0022349	0.176733	12.6522	14.3292	-1.13255	1557837_a_at	ELMOD2	ELMO/CED-12 domain containing 2
692	0.0022405	0.176733	1173.75	784.902	1.49541	214433_s_at	SELENBP1	selenium binding protein 1
693	0.0022439	0.176733	208.934	261.087	-1.24961	212480_at	SPECC1L	SPECC1-like
694	0.0022463	0.176733	91.0224	121.652	-1.3365	236267_at	ZNF346	zinc finger protein 346
695	0.0022491	0.176733	38.5181	28.7457	1.33996	1558631_at	PPARA	peroxisome proliferator-activated receptor alpha
696	0.0022526	0.176733	999.669	838.801	1.19178	226092_at	MPP5	membrane protein, palmitoylated 5 (MAGUK p55 subfamily member 5)
697	0.002253	0.176733	2026.34	2543.99	-1.25546	205812_s_at	SULT1C4	sulfotransferase family, cytosolic, 1C, member 4
698	0.0022655	0.1774	327.369	278.891	1.17383	222561_at	LANCL2	LanC lantibiotic synthetase component C-like 2 (bacterial)
699	0.002268	0.1774	13.507	15.7349	-1.16494	1556932_at	NA	NA
700	0.0022853	0.177407	189.676	293.192	-1.54575	222294_s_at	RAB27A	RAB27A, member RAS oncogene family
701	0.0022927	0.177407	33.861	26.6635	1.26994	1556578_a_at	FLJ31945	hypothetical gene supported by AK056507
702	0.0022962	0.177407	1035.75	680.469	1.52211	219954_s_at	GBA3	glucosidase, beta, acid 3 (cytosolic)
703	0.0022991	0.177407	83.4137	56.0596	1.48795	239302_s_at	NA	NA
704	0.0022993	0.177407	95.9101	117.346	-1.2235	210128_s_at	LTB4R	leukotriene B4 receptor
705	0.0023058	0.177407	228.049	149.35	1.52694	216316_x_at	GK	glycerol kinase
706	0.0023063	0.177407	493.485	386.088	1.27817	232662_x_at	C10orf58	chromosome 10 open reading frame 58
707	0.0023073	0.177407	34.9046	41.3631	-1.18503	204558_at	RAD54L	RAD54-like (S. cerevisiae)
708	0.0023081	0.177407	152.622	185.8	-1.21738	212256_at	GALNT10	UDP-N-acetyl-alpha-D-galactosamine:polypeptide N-acetylgalactosaminyltransferase 10 (GalNAc-T10)
709	0.0023087	0.177407	127.013	92.2076	1.37747	221572_s_at	SLC26A6	solute carrier family 26, member 6
710	0.0023158	0.177407	177.474	125.023	1.41953	201075_s_at	SMARCC1	SWI/SNF related, matrix associated, actin dependent regulator of chromatin, subfamily c, member 1
711	0.0023177	0.177407	1074.43	439.466	2.44486	237799_at	SLC22A12	solute carrier family 22 (organic anion/cation transporter), member 12
712	0.002318	0.177407	92.6148	128.377	-1.38614	219355_at	CXorf57	chromosome X open reading frame 57
713	0.002318	0.177407	365.195	445.053	-1.21867	205672_at	XPA	xeroderma pigmentosum, complementation group A
714	0.0023188	0.177407	25.6698	33.0204	-1.28635	238466_at	NA	NA
715	0.002326	0.177407	498.407	894.122	-1.79396	229638_at	IRX3	iroquois homeobox 3
716	0.0023297	0.177407	264.416	193.785	1.36448	212166_at	XPO7	exportin 7
717	0.00234	0.177407	20.2829	27.9765	-1.37931	243780_at	NA	NA
718	0.0023417	0.177407	37.3606	29.4046	1.27057	239354_at	SERF1A	small EDRK-rich factor 1A (telomeric)
719	0.0023419	0.177407	966.818	694.35	1.39241	202733_at	P4HA2	procollagen-proline, 2-oxoglutarate 4-dioxygenase (proline 4-hydroxylase), alpha polypeptide II
720	0.0023476	0.177407	32.7681	52.7749	-1.61055	228438_at	TRPA1	transient receptor potential cation channel, subfamily A, member 1
721	0.0023494	0.177407	214.267	168.03	1.27517	218675_at	SLC22A17	solute carrier family 22 (organic cation transporter), member 17
722	0.0023596	0.177407	58.5814	47.7831	1.22598	230090_at	NA	NA
723	0.002361	0.177407	76.123	55.2231	1.37846	208353_x_at	ANK1	ankyrin 1, erythrocytic
724	0.0023638	0.177407	110.664	84.5378	1.30905	206920_s_at	GLE1L	GLE1 RNA export mediator-like (yeast)
725	0.0023663	0.177407	1553.09	1121.92	1.38432	227960_s_at	FAHD1	fumarylacetoacetate hydrolase domain containing 1
726	0.0023669	0.177407	71.471	92.1347	-1.28912	34726_at	CACNB3	calcium channel, voltage-dependent, beta 3 subunit
727	0.0023712	0.177407	103.106	72.471	1.42272	205848_at	GAS2	growth arrest-specific 2
728	0.0023715	0.177407	4002.99	2367.51	1.6908	215125_s_at	UGT1A6	UDP glucuronosyltransferase 1 family, polypeptide A6
729	0.0023762	0.177407	869.652	673.401	1.29143	202481_at	DHRS3	dehydrogenase/reductase (SDR family) member 3
730	0.0023795	0.177407	13.0256	16.8958	-1.29712	1559259_at	AKAP8L	A kinase (PRKA) anchor protein 8-like
731	0.0023838	0.177407	91.1447	124.969	-1.37111	225597_at	SLC45A4	solute carrier family 45, member 4
732	0.0023905	0.177407	26.5601	32.5409	-1.22518	235580_at	ZNF141	zinc finger protein 141
733	0.0023942	0.177407	746.922	498.505	1.49832	226767_s_at	FAHD1	fumarylacetoacetate hydrolase domain containing 1
734	0.0023955	0.177407	1974.21	986.703	2.00082	205983_at	DPEP1	dipeptidase 1 (renal)
735	0.0023997	0.177407	144.397	113.581	1.27132	238241_at	NA	NA
736	0.0023999	0.177407	65.1165	100.419	-1.54215	243178_at	RNF149	ring finger protein 149
737	0.0024002	0.177407	94.6733	78.0066	1.21366	1554582_a_at	MGC50559	hypothetical protein MGC50559
738	0.0024007	0.177407	176.504	139.605	1.26431	207524_at	ST7	suppression of tumorigenicity 7
739	0.0024064	0.177407	12.8678	15.1287	-1.1757	1558599_at	PIP4K2B	phosphatidylinositol-5-phosphate 4-kinase, type II, beta
740	0.0024094	0.177407	437.132	273.884	1.59605	1552474_a_at	GAMT	guanidinoacetate N-methyltransferase
741	0.0024128	0.177407	177.792	245.722	-1.38207	202390_s_at	HD	huntingtin (Huntington disease)
742	0.0024138	0.177407	349.638	457.3	-1.30792	242139_s_at	NA	NA
743	0.0024148	0.177407	128.06	75.4378	1.69756	210390_s_at	CCL15	chemokine (C-C motif) ligand 15
744	0.0024174	0.177407	1246.69	890.855	1.39943	205882_x_at	ADD3	adducin 3 (gamma)
745	0.0024342	0.177407	118.946	137.964	-1.15989	204425_at	ARHGAP4	Rho GTPase activating protein 4
746	0.0024346	0.177407	3886.98	4780.56	-1.22989	217807_s_at	GLTSCR2	glioma tumor suppressor candidate region gene 2
747	0.0024371	0.177407	103.569	58.6693	1.76529	1559590_at	CHDH	choline dehydrogenase
748	0.0024383	0.177407	272.646	187.9	1.45102	238081_at	C4orf12	chromosome 4 open reading frame 12
749	0.0024495	0.177407	433.488	630.201	-1.45379	227875_at	KLHL13	kelch-like 13 (Drosophila)
750	0.0024505	0.177407	157.452	116.214	1.35485	229940_at	SETD3	SET domain containing 3
751	0.0024511	0.177407	269.262	382.504	-1.42057	229860_x_at	LOC401115	hypothetical gene supported by BC038466; BC062790
752	0.0024551	0.177407	12.6132	14.7711	-1.17109	1567443_x_at	PSEN1	presenilin 1 (Alzheimer disease 3)
753	0.0024593	0.177407	825.496	461.437	1.78897	211138_s_at	KMO	kynurenine 3-monooxygenase (kynurenine 3-hydroxylase)
754	0.0024652	0.177407	4696.06	2854.28	1.64527	206094_x_at	UGT1A6	UDP glucuronosyltransferase 1 family, polypeptide A6
755	0.0024718	0.177407	151.669	123.688	1.22622	227886_at	CTSD	cathepsin D
756	0.0024731	0.177407	62.5841	53.2266	1.1758	1553425_at	WDR65	WD repeat domain 65
757	0.0024734	0.177407	12.0714	13.5815	-1.1251	241951_at	NA	NA
758	0.002474	0.177407	126.202	83.7079	1.50765	208016_s_at	AGTR1	angiotensin II receptor, type 1
759	0.0024812	0.177407	154.419	117.814	1.3107	1556846_at	LOC646670	similar to COMM domain containing 4
760	0.0024825	0.177407	46.4588	65.5062	-1.40998	230417_at	GALNTL1	UDP-N-acetyl-alpha-D-galactosamine:polypeptide N-acetylgalactosaminyltransferase-like 1
761	0.002487	0.177407	53.9699	45.1936	1.19419	202198_s_at	MTMR3	myotubularin related protein 3
762	0.0024924	0.177407	21.2394	32.0719	-1.51002	228608_at	NALCN	sodium leak channel, non-selective
763	0.0024977	0.177407	184.276	247.797	-1.34471	205260_s_at	ACYP1	acylphosphatase 1, erythrocyte (common) type
764	0.0024983	0.177407	5757.06	6417.8	-1.11477	215963_x_at	LOC642741	similar to ribosomal protein L3 isoform a
765	0.0025011	0.177407	24.1622	30.3023	-1.25412	238453_at	FGFBP3	fibroblast growth factor binding protein 3
766	0.0025092	0.177407	18.6105	24.956	-1.34097	204569_at	ICK	intestinal cell (MAK-like) kinase
767	0.0025107	0.177407	165.555	99.4843	1.66413	210326_at	AGXT	alanine-glyoxylate aminotransferase
768	0.0025171	0.177407	408.434	275.319	1.48349	217388_s_at	KYNU	kynureninase (L-kynurenine hydrolase)
769	0.0025213	0.177407	86.7061	126.613	-1.46025	225485_at	TSGA14	testis specific, 14
770	0.0025219	0.177407	170.063	116.786	1.45619	239533_at	GPR155	G protein-coupled receptor 155
771	0.0025224	0.177407	660.685	517.425	1.27687	242131_at	LOC440552	OK/SW-cl.16
772	0.002525	0.177407	901.239	661.002	1.36344	217914_at	TPCN1	two pore segment channel 1
773	0.0025259	0.177407	107.012	89.0637	1.20152	233486_at	LOC729940	hypothetical protein LOC729940
774	0.0025265	0.177407	256.61	342.128	-1.33326	217492_s_at	PTENP1	phosphatase and tensin homolog (mutated in multiple advanced cancers 1), pseudogene 1
775	0.0025298	0.177407	48.7455	40.3527	1.20799	1555808_a_at	EXDL2	exonuclease 3@#$%&-5@#$%& domain-like 2
776	0.0025318	0.177407	287.659	194.677	1.47762	229493_at	HOXD9	homeobox D9
777	0.0025336	0.177407	185.876	154.76	1.20106	219611_s_at	CCDC21	coiled-coil domain containing 21
778	0.002534	0.177407	107.379	152.973	-1.42461	206697_s_at	HP	haptoglobin
779	0.0025351	0.177407	92.1655	79.8293	1.15453	216019_x_at	PHLDB1	pleckstrin homology-like domain, family B, member 1
780	0.0025352	0.177407	190.848	133.95	1.42477	213181_s_at	MOCS1	molybdenum cofactor synthesis 1
781	0.0025355	0.177407	1130.49	698.16	1.61925	227055_at	METTL7B	methyltransferase like 7B
782	0.0025374	0.177407	752.927	589.357	1.27754	222979_s_at	SURF4	surfeit 4
783	0.0025445	0.177522	810.43	609.915	1.32876	216903_s_at	CBARA1	calcium binding atopy-related autoantigen 1
784	0.0025496	0.177522	106.574	77.2516	1.37957	217197_x_at	CG018	hypothetical gene CG018
785	0.002551	0.177522	33.9457	42.172	-1.24234	1560621_at	SLC14A2	solute carrier family 14 (urea transporter), member 2
786	0.0025533	0.177522	14.7913	12.4833	1.18489	206835_at	STATH	statherin
787	0.0025585	0.177522	153.777	211.263	-1.37383	221753_at	SSH1	slingshot homolog 1 (Drosophila)
788	0.0025617	0.177522	201.916	164.512	1.22737	225712_at	GEMIN5	gem (nuclear organelle) associated protein 5
789	0.0025674	0.177522	43.3679	56.8101	-1.30996	227155_at	NA	NA
790	0.0025679	0.177522	23.2528	34.7787	-1.49568	227350_at	HELLS	helicase, lymphoid-specific
791	0.0025697	0.177522	598.75	751.066	-1.25439	202421_at	IGSF3	immunoglobulin superfamily, member 3
792	0.002583	0.177522	450.407	273.073	1.6494	231416_at	DHDH	dihydrodiol dehydrogenase (dimeric)
793	0.0025871	0.177522	285.116	212.051	1.34456	202472_at	MPI	mannose phosphate isomerase
794	0.0025876	0.177522	288.313	412.526	-1.43083	221081_s_at	DENND2D	DENN/MADD domain containing 2D
795	0.0025908	0.177522	238.15	304.488	-1.27855	212899_at	CDC2L6	cell division cycle 2-like 6 (CDK8-like)
796	0.0025913	0.177522	18.6696	16.2089	1.15181	233335_at	NA	NA
797	0.0025946	0.177522	155.88	97.1795	1.60404	230081_at	PLCXD3	phosphatidylinositol-specific phospholipase C, X domain containing 3
798	0.0025969	0.177522	219.264	114.297	1.91837	1552757_s_at	C9orf66	chromosome 9 open reading frame 66
799	0.0026012	0.177522	908.252	441.836	2.05563	230022_at	LOC348174	secretory protein LOC348174
800	0.0026038	0.177522	148.391	102.222	1.45165	239270_at	PLCXD3	phosphatidylinositol-specific phospholipase C, X domain containing 3
801	0.0026073	0.177522	134.302	111.548	1.20399	229496_at	CLP1	CLP1, cleavage and polyadenylation factor I subunit, homolog (S. cerevisiae)
802	0.0026101	0.177522	327.303	150.74	2.17131	217583_at	PAH	phenylalanine hydroxylase
803	0.0026115	0.177522	191.775	161.559	1.18703	218122_s_at	SENP2	SUMO1/sentrin/SMT3 specific peptidase 2
804	0.0026149	0.177522	199.893	149.523	1.33687	203199_s_at	MTRR	5-methyltetrahydrofolate-homocysteine methyltransferase reductase
805	0.0026166	0.177522	494.482	328.497	1.50529	205075_at	SERPINF2	serpin peptidase inhibitor, clade F (alpha-2 antiplasmin, pigment epithelium derived factor), member 2
806	0.0026285	0.177522	32.2802	45.1729	-1.3994	239154_at	TLK2	tousled-like kinase 2
807	0.0026353	0.177522	103.525	141.025	-1.36223	228999_at	CHD2	chromodomain helicase DNA binding protein 2
808	0.0026416	0.177522	794.622	1112.91	-1.40055	201861_s_at	LRRFIP1	leucine rich repeat (in FLII) interacting protein 1
809	0.0026437	0.177522	5328.09	4044.47	1.31738	209366_x_at	CYB5A	cytochrome b5 type A (microsomal)
810	0.0026463	0.177522	156.771	127.124	1.23321	217337_at	LOC646677	similar to aconitase 2, mitochondrial
811	0.0026472	0.177522	191.187	138.227	1.38313	210177_at	TRIM15	tripartite motif-containing 15
812	0.0026475	0.177522	132.621	99.0768	1.33857	206287_s_at	ITIH4	inter-alpha (globulin) inhibitor H4 (plasma Kallikrein-sensitive glycoprotein)
813	0.0026494	0.177522	90.1022	126.626	-1.40536	229700_at	ZNF738	zinc finger protein 738
814	0.0026619	0.177522	61.6492	50.617	1.21795	1563106_at	NA	NA
815	0.0026642	0.177522	104.133	56.6723	1.83746	233496_s_at	CFL2	cofilin 2 (muscle)
816	0.0026783	0.177522	28.8165	25.4684	1.13146	232924_at	LRRC17	leucine rich repeat containing 17
817	0.0026796	0.177522	181.787	128.655	1.41297	231052_at	GLOD5	glyoxalase domain containing 5
818	0.0026839	0.177522	44.6753	60.6415	-1.35738	235363_at	NA	NA
819	0.002686	0.177522	676.622	827.259	-1.22263	226336_at	PPIA	peptidylprolyl isomerase A (cyclophilin A)
820	0.0026862	0.177522	329.083	237.081	1.38806	215177_s_at	ITGA6	integrin, alpha 6
821	0.0026864	0.177522	335.66	603.202	-1.79706	201650_at	KRT19	keratin 19
822	0.0026874	0.177522	134.421	188.407	-1.40161	235142_at	ZBTB8	zinc finger and BTB domain containing 8
823	0.0026883	0.177522	202.282	242.712	-1.19987	212727_at	DLG3	discs, large homolog 3 (neuroendocrine-dlg, Drosophila)
824	0.0026907	0.177522	121.635	75.7596	1.60555	242483_at	NA	NA
825	0.0026978	0.177522	214.86	267.267	-1.24391	218052_s_at	ATP13A1	ATPase type 13A1
826	0.0027004	0.177522	74.6817	88.4573	-1.18446	228558_at	C14orf80	chromosome 14 open reading frame 80
827	0.0027076	0.177522	367.562	265.938	1.38213	203546_at	IPO13	importin 13
828	0.002709	0.177522	244.535	180.145	1.35743	241607_at	SEC16B	SEC16 homolog B (S. cerevisiae)
829	0.0027118	0.177522	132.42	186.981	-1.41202	204803_s_at	RRAD	Ras-related associated with diabetes
830	0.0027128	0.177522	522.691	324.595	1.61029	209911_x_at	HIST1H2BD	histone cluster 1, H2bd
831	0.0027142	0.177522	284.999	218.911	1.30189	226239_at	TMEM150	transmembrane protein 150
832	0.0027153	0.177522	142.609	190.841	-1.33821	219476_at	C1orf116	chromosome 1 open reading frame 116
833	0.0027166	0.177522	138.372	95.4893	1.44908	223805_at	OSBPL6	oxysterol binding protein-like 6
834	0.00272	0.177522	83.0449	60.6021	1.37033	206129_s_at	ARSB	arylsulfatase B
835	0.0027201	0.177522	314.079	232.299	1.35205	235391_at	FAM92A1	family with sequence similarity 92, member A1
836	0.0027228	0.177522	51.8267	36.7059	1.41195	223648_s_at	FGFRL1	fibroblast growth factor receptor-like 1
837	0.0027257	0.177522	97.3818	135.225	-1.3886	213832_at	NA	NA
838	0.0027279	0.177522	770.887	601.594	1.28141	227627_at	SGK3	serum/glucocorticoid regulated kinase family, member 3
839	0.0027379	0.177522	317.655	203.219	1.56312	1562953_s_at	C4orf12	chromosome 4 open reading frame 12
840	0.0027382	0.177522	201.217	267.939	-1.33159	214948_s_at	TMF1	TATA element modulatory factor 1
841	0.0027437	0.177522	702.964	506.226	1.38864	204977_at	DDX10	DEAD (Asp-Glu-Ala-Asp) box polypeptide 10
842	0.0027475	0.177522	28.8763	36.0799	-1.24946	229407_at	SDK1	sidekick homolog 1, cell adhesion molecule (chicken)
843	0.0027478	0.177522	2529.11	1826.47	1.3847	202502_at	ACADM	acyl-Coenzyme A dehydrogenase, C-4 to C-12 straight chain
844	0.0027511	0.177522	13.8513	12.0165	1.1527	234204_at	NA	NA
845	0.0027519	0.177522	142.501	97.6602	1.45916	221023_s_at	KCNH6	potassium voltage-gated channel, subfamily H (eag-related), member 6
846	0.0027669	0.177522	141.386	178.852	-1.265	203856_at	VRK1	vaccinia related kinase 1
847	0.0027671	0.177522	406.591	218.443	1.86132	215363_x_at	FOLH1	folate hydrolase (prostate-specific membrane antigen) 1
848	0.0027742	0.177522	9.46216	8.35683	1.13227	216634_at	PLCH1	phospholipase C, eta 1
849	0.0027776	0.177522	6146.17	7226.43	-1.17576	212363_x_at	ACTG1	actin, gamma 1
850	0.0027784	0.177522	347.187	491.681	-1.41618	214352_s_at	KRAS	v-Ki-ras2 Kirsten rat sarcoma viral oncogene homolog
851	0.0027822	0.177522	130.375	166.879	-1.27999	224387_at	COMMD5	COMM domain containing 5
852	0.0027836	0.177522	17629.5	15504.2	1.13708	1553570_x_at	OAF	OAF homolog (Drosophila)
853	0.0027837	0.177522	352.733	282.946	1.24664	218596_at	TBC1D13	TBC1 domain family, member 13
854	0.002784	0.177522	102.51	82.6132	1.24085	221162_at	HHLA1	HERV-H LTR-associating 1
855	0.0027869	0.177522	28.611	24.433	1.171	234019_at	BDH1	3-hydroxybutyrate dehydrogenase, type 1
856	0.0027875	0.177522	195.111	114.309	1.70688	236774_at	DDC	dopa decarboxylase (aromatic L-amino acid decarboxylase)
857	0.002791	0.177522	939.422	551.829	1.70238	213706_at	GPD1	glycerol-3-phosphate dehydrogenase 1 (soluble)
858	0.0027912	0.177522	190.935	112.134	1.70275	228375_at	IGSF11	immunoglobulin superfamily, member 11
859	0.0027943	0.177522	47.7336	64.7638	-1.35678	220936_s_at	H2AFJ	H2A histone family, member J
860	0.0027952	0.177522	205.995	118.323	1.74096	216223_at	CPN2	carboxypeptidase N, polypeptide 2
861	0.0027966	0.177522	1651.71	798	2.06982	231623_at	TMEM174	transmembrane protein 174
862	0.0027988	0.177522	9.58732	10.723	-1.11845	1563254_a_at	LOC728883	hypothetical protein LOC728883
863	0.0028111	0.177653	313.017	240.083	1.30379	230976_at	C9orf98	chromosome 9 open reading frame 98
864	0.0028152	0.177653	698.555	594.3	1.17543	202974_at	MPP1	membrane protein, palmitoylated 1, 55kDa
865	0.0028181	0.177653	285.863	202.437	1.41211	210063_at	SARDH	sarcosine dehydrogenase
866	0.0028181	0.177653	95.4442	126.716	-1.32764	230588_s_at	LOC285074	hypothetical protein LOC285074
867	0.0028231	0.177653	1433.17	867.804	1.65149	207542_s_at	AQP1	aquaporin 1 (Colton blood group)
868	0.0028231	0.177653	834.268	1012.12	-1.21318	218571_s_at	CHMP4A	chromatin modifying protein 4A
869	0.0028236	0.177653	94.0185	112.043	-1.19171	241704_x_at	ZNF320	zinc finger protein 320
870	0.0028352	0.178178	1143.79	910.875	1.2557	212175_s_at	AK2	adenylate kinase 2
871	0.002846	0.178453	23.1319	32.6634	-1.41205	237218_at	CCBL2	cysteine conjugate-beta lyase 2
872	0.0028497	0.178453	1978.94	1590.85	1.24395	222212_s_at	LASS2	LAG1 homolog, ceramide synthase 2
873	0.0028538	0.178453	21.6493	28.5352	-1.31806	219734_at	SIDT1	SID1 transmembrane family, member 1
874	0.0028543	0.178453	83.5001	42.05	1.98573	221008_s_at	AGXT2L1	alanine-glyoxylate aminotransferase 2-like 1
875	0.0028566	0.178453	10.6876	9.03261	1.18322	233202_at	CNTNAP3	contactin associated protein-like 3
876	0.0028642	0.178453	49.121	40.8925	1.20122	215525_at	NA	NA
877	0.0028646	0.178453	322.616	244.648	1.3187	203834_s_at	TGOLN2	trans-golgi network protein 2
878	0.0028657	0.178453	32.5296	19.8862	1.63579	208147_s_at	CYP2C8	cytochrome P450, family 2, subfamily C, polypeptide 8
879	0.0028693	0.17847	32.0702	44.1631	-1.37707	232386_at	VPS13C	vacuolar protein sorting 13 homolog C (S. cerevisiae)
880	0.0028725	0.17847	156.596	210.445	-1.34387	229101_at	LOC150166	hypothetical protein LOC150166
881	0.0028761	0.178491	80.4911	64.3617	1.25061	240567_at	NA	NA
882	0.00289	0.17915	91.6478	69.4764	1.31912	241490_s_at	PGBD2	piggyBac transposable element derived 2
883	0.0028948	0.179184	239.2	182.465	1.31093	221063_x_at	RNF123	ring finger protein 123
884	0.0028971	0.179184	3143.22	2037.81	1.54245	202108_at	PEPD	peptidase D
885	0.0029124	0.179658	1164.2	864.339	1.34692	202382_s_at	GNPDA1	glucosamine-6-phosphate deaminase 1
886	0.0029139	0.179658	850.899	1276.46	-1.50013	222392_x_at	PERP	PERP, TP53 apoptosis effector
887	0.002917	0.179658	34.159	41.8889	-1.22629	240018_at	ZDHHC1	zinc finger, DHHC-type containing 1
888	0.0029179	0.179658	332.812	183.86	1.81014	237017_s_at	ADSS	adenylosuccinate synthase
889	0.0029239	0.179759	324.542	414.03	-1.27573	223499_at	C1QTNF5	C1q and tumor necrosis factor related protein 5
890	0.0029301	0.179759	10.0736	11.898	-1.1811	1570165_at	CHST11	carbohydrate (chondroitin 4) sulfotransferase 11
891	0.0029319	0.179759	49.8434	42.0751	1.18463	238507_at	NA	NA
892	0.0029327	0.179759	270.502	186.8	1.44808	222134_at	DDO	D-aspartate oxidase
893	0.0029384	0.179804	3869.95	3178.84	1.21741	201121_s_at	PGRMC1	progesterone receptor membrane component 1
894	0.00294	0.179804	224.227	177.806	1.26108	238428_at	KCNJ15	potassium inwardly-rectifying channel, subfamily J, member 15
895	0.0029515	0.180202	9.95136	8.82495	1.12764	1566970_at	FARP1	FERM, RhoGEF (ARHGEF) and pleckstrin domain protein 1 (chondrocyte-derived)
896	0.0029534	0.180202	293.676	174.01	1.6877	207544_s_at	ADH6	alcohol dehydrogenase 6 (class V)
897	0.0029564	0.180202	377.661	261.55	1.44393	209493_at	PDZD2	PDZ domain containing 2
898	0.0029612	0.180294	48.8438	77.0075	-1.57661	230183_at	NA	NA
899	0.0029687	0.180531	99.5108	72.3491	1.37543	205575_at	C1QL1	complement component 1, q subcomponent-like 1
900	0.0029717	0.180531	135.418	183.947	-1.35836	221007_s_at	FIP1L1	FIP1 like 1 (S. cerevisiae)
901	0.0029859	0.180542	33.2678	26.4556	1.2575	221304_at	UGT1A8	UDP glucuronosyltransferase 1 family, polypeptide A8
902	0.0029883	0.180542	16.2633	14.233	1.14265	237907_at	CSNK2A1	casein kinase 2, alpha 1 polypeptide
903	0.00299	0.180542	33.6022	28.1448	1.1939	233566_at	MGC16291	hypothetical protein MGC16291
904	0.0029911	0.180542	215.476	129.424	1.66489	202236_s_at	SLC16A1	solute carrier family 16, member 1 (monocarboxylic acid transporter 1)
905	0.0029929	0.180542	334.069	223.875	1.49221	205354_at	GAMT	guanidinoacetate N-methyltransferase
906	0.0029951	0.180542	103.136	82.5649	1.24915	216081_at	LAMA4	laminin, alpha 4
907	0.0029977	0.180542	174.356	98.9361	1.7623	207567_at	SLC13A2	solute carrier family 13 (sodium-dependent dicarboxylate transporter), member 2
908	0.0029983	0.180542	279.812	209.847	1.33341	236813_at	C10orf83	chromosome 10 open reading frame 83
909	0.0030028	0.180614	103.461	154.154	-1.48997	31845_at	ELF4	E74-like factor 4 (ets domain transcription factor)
910	0.0030064	0.180626	1363.64	855.949	1.59313	200946_x_at	GLUD1	glutamate dehydrogenase 1
911	0.0030096	0.180626	101.831	125.641	-1.23382	228304_at	NA	NA
912	0.0030155	0.180781	38.2745	30.9368	1.23718	239832_at	FAM122A	family with sequence similarity 122A
913	0.0030257	0.180886	264.232	328.491	-1.24319	210778_s_at	MXD4	MAX dimerization protein 4
914	0.0030285	0.180886	947.755	1305.59	-1.37756	203510_at	MET	met proto-oncogene (hepatocyte growth factor receptor)
915	0.0030356	0.180886	12.8763	17.0206	-1.32185	1559515_at	XPA	xeroderma pigmentosum, complementation group A
916	0.0030386	0.180886	11.787	15.3843	-1.30519	240296_at	NA	NA
917	0.0030404	0.180886	274.888	173.565	1.58377	232271_at	HNF4G	hepatocyte nuclear factor 4, gamma
918	0.0030472	0.180886	720.77	440.256	1.63716	218976_at	DNAJC12	DnaJ (Hsp40) homolog, subfamily C, member 12
919	0.0030524	0.180886	154.483	93.1989	1.65756	1562046_at	NA	NA
920	0.0030534	0.180886	73.6222	52.4892	1.40262	233979_s_at	ESPN	espin
921	0.0030538	0.180886	95.2522	123.417	-1.29569	219338_s_at	LRRC49	leucine rich repeat containing 49
922	0.0030559	0.180886	6849.03	4182.66	1.63748	204532_x_at	UGT1A9	UDP glucuronosyltransferase 1 family, polypeptide A9
923	0.0030594	0.180886	106.542	136.382	-1.28008	222786_at	CHST12	carbohydrate (chondroitin 4) sulfotransferase 12
924	0.0030608	0.180886	38.9009	34.3335	1.13303	207359_at	CAMKK2	calcium/calmodulin-dependent protein kinase kinase 2, beta
925	0.0030718	0.180886	466.233	359.001	1.2987	225881_at	SLC35B4	solute carrier family 35, member B4
926	0.0030719	0.180886	603.836	934.233	-1.54716	229640_x_at	LOC646208	hypothetical LOC646208
927	0.003074	0.180886	40.1719	54.5174	-1.3571	229157_at	ALCAM	activated leukocyte cell adhesion molecule
928	0.0030743	0.180886	34.2976	26.8618	1.27682	231934_at	NANS	N-acetylneuraminic acid synthase (sialic acid synthase)
929	0.0030781	0.180886	94.5795	123.718	-1.30808	235154_at	TAF3	TAF3 RNA polymerase II, TATA box binding protein (TBP)-associated factor, 140kDa
930	0.00308	0.180886	41.4471	49.907	-1.20411	1558253_x_at	ZNF587	zinc finger protein 587
931	0.0030801	0.180886	393.141	317.305	1.239	210879_s_at	RAB11FIP5	RAB11 family interacting protein 5 (class I)
932	0.0030838	0.180908	211.036	249.294	-1.18129	219169_s_at	TFB1M	transcription factor B1, mitochondrial
933	0.0030991	0.181522	1118.45	783.64	1.42725	204137_at	GPR137B	G protein-coupled receptor 137B
934	0.0031009	0.181522	33.0448	45.9763	-1.39133	228468_at	MASTL	microtubule associated serine/threonine kinase-like
935	0.0031051	0.181574	255.238	396.23	-1.55239	225295_at	SLC39A10	solute carrier family 39 (zinc transporter), member 10
936	0.0031214	0.182332	1959.68	1267.02	1.54669	231154_x_at	TINAG	tubulointerstitial nephritis antigen
937	0.0031392	0.183015	53.3891	38.3364	1.39265	238298_at	NA	NA
938	0.0031398	0.183015	56.1616	76.1566	-1.35602	235937_at	LOC647859	occludin pseudogene
939	0.0031447	0.183106	254.576	213.466	1.19258	225211_at	PVRL1	poliovirus receptor-related 1 (herpesvirus entry mediator C)
940	0.0031526	0.183321	2172.15	1445.48	1.50273	219255_x_at	IL17RB	interleukin 17 receptor B
941	0.0031551	0.183321	420.396	513.01	-1.2203	218133_s_at	NIF3L1	NIF3 NGG1 interacting factor 3-like 1 (S. pombe)
942	0.0031625	0.183556	41.5939	32.8715	1.26535	217248_s_at	SLC7A8	solute carrier family 7 (cationic amino acid transporter, y+ system), member 8
943	0.0031741	0.184009	251.181	181.035	1.38748	229432_at	NAGS	N-acetylglutamate synthase
944	0.0031784	0.184009	35.031	27.984	1.25182	242149_at	C18orf19	chromosome 18 open reading frame 19
945	0.0031808	0.184009	83.6197	66.8745	1.2504	228539_at	NA	NA
946	0.003185	0.184009	26.0773	32.0576	-1.22933	204734_at	KRT15	keratin 15
947	0.0031904	0.184009	34.6445	27.107	1.27806	238747_at	NA	NA
948	0.003192	0.184009	216.551	281.694	-1.30082	226554_at	ZBTB7A	zinc finger and BTB domain containing 7A
949	0.0031969	0.184009	575.487	417.014	1.38002	225510_at	OAF	OAF homolog (Drosophila)
950	0.0032003	0.184009	194.082	132.798	1.46149	237254_at	SLC5A11	solute carrier family 5 (sodium/glucose cotransporter), member 11
951	0.0032006	0.184009	85.1139	126.735	-1.489	213653_at	METTL3	methyltransferase like 3
952	0.0032107	0.184271	2187.18	1671.78	1.30829	210757_x_at	DAB2	disabled homolog 2, mitogen-responsive phosphoprotein (Drosophila)
953	0.0032119	0.184271	763.115	546.457	1.39648	212833_at	SLC25A46	solute carrier family 25, member 46
954	0.0032182	0.184389	307.644	395.935	-1.28699	203322_at	ADNP2	ADNP homeobox 2
955	0.0032207	0.184389	104.529	130.909	-1.25237	225193_at	KIAA1967	KIAA1967
956	0.0032278	0.184548	90.0171	107.527	-1.19452	205970_at	MT3	metallothionein 3
957	0.003232	0.184548	66.2411	103.269	-1.55899	221601_s_at	FAIM3	Fas apoptotic inhibitory molecule 3
958	0.0032336	0.184548	41.176	50.0232	-1.21486	206842_at	KCND1	potassium voltage-gated channel, Shal-related subfamily, member 1
959	0.0032382	0.184618	13.4121	11.5766	1.15855	1560380_at	LOC497256	hypothetical LOC497256
960	0.0032466	0.18474	105.413	199.734	-1.89478	214321_at	NOV	nephroblastoma overexpressed gene
961	0.0032486	0.18474	222.388	308.786	-1.3885	212905_at	CSTF2T	cleavage stimulation factor, 3@#$%& pre-RNA, subunit 2, 64kDa, tau variant
962	0.0032519	0.18474	348.12	269.741	1.29057	238056_at	SDHC	succinate dehydrogenase complex, subunit C, integral membrane protein, 15kDa
963	0.0032597	0.18474	103.397	74.2312	1.39291	207300_s_at	F7	coagulation factor VII (serum prothrombin conversion accelerator)
964	0.0032602	0.18474	66.8589	80.3259	-1.20142	1569380_a_at	HERPUD1	homocysteine-inducible, endoplasmic reticulum stress-inducible, ubiquitin-like domain member 1
965	0.0032631	0.18474	218.626	275.807	-1.26154	225467_s_at	RDH13	retinol dehydrogenase 13 (all-trans/9-cis)
966	0.003264	0.18474	83.3677	70.6792	1.17952	210680_s_at	MASP1	mannan-binding lectin serine peptidase 1 (C4/C2 activating component of Ra-reactive factor)
967	0.003271	0.184945	209.243	248.11	-1.18575	231714_s_at	AP4B1	adaptor-related protein complex 4, beta 1 subunit
968	0.0032812	0.185145	283.497	372.57	-1.3142	209572_s_at	EED	embryonic ectoderm development
969	0.0032813	0.185145	27.1257	21.6186	1.25474	236433_at	NA	NA
970	0.0032885	0.18536	2747.53	3856.42	-1.40359	211921_x_at	PTMA	prothymosin, alpha (gene sequence 28)
971	0.0032945	0.185506	1143.72	723.101	1.58169	223405_at	NPL	N-acetylneuraminate pyruvate lyase (dihydrodipicolinate synthase)
972	0.0033069	0.185656	180.689	146.76	1.23119	227512_at	MEX3A	mex-3 homolog A (C. elegans)
973	0.0033071	0.185656	683.445	302.981	2.25574	208177_at	SLC34A1	solute carrier family 34 (sodium phosphate), member 1
974	0.0033079	0.185656	164.073	227.132	-1.38433	214221_at	ALMS1	Alstrom syndrome 1
975	0.0033195	0.185656	70.7052	58.757	1.20335	238087_at	NA	NA
976	0.0033254	0.185656	144.615	118.352	1.22191	43934_at	GPR137	G protein-coupled receptor 137
977	0.003326	0.185656	249.535	133.549	1.86848	211303_x_at	PSMAL	growth-inhibiting protein 26
978	0.0033318	0.185656	1911.53	1379.72	1.38545	201347_x_at	GRHPR	glyoxylate reductase/hydroxypyruvate reductase
979	0.0033322	0.185656	13.5865	15.1077	-1.11197	1555114_at	ATP6V0A2	ATPase, H+ transporting, lysosomal V0 subunit a2
980	0.0033328	0.185656	83.9417	60.359	1.39071	236959_s_at	NA	NA
981	0.0033361	0.185656	5179.5	4194.92	1.23471	207761_s_at	METTL7A	methyltransferase like 7A
982	0.0033367	0.185656	92.1013	117.806	-1.27909	230655_at	NA	NA
983	0.0033411	0.185656	107.73	81.6396	1.31958	230685_at	FLJ33630	hypothetical protein LOC644873
984	0.0033413	0.185656	51.1015	63.0126	-1.23309	206512_at	ZRSR1	zinc finger (CCCH type), RNA-binding motif and serine/arginine rich 1
985	0.0033516	0.186037	113.274	67.6766	1.67375	211422_at	TRPM3	transient receptor potential cation channel, subfamily M, member 3
986	0.0033668	0.186037	403.003	286.533	1.40648	64408_s_at	CALML4	calmodulin-like 4
987	0.0033672	0.186037	143.758	83.8899	1.71365	210398_x_at	FUT6	fucosyltransferase 6 (alpha (1,3) fucosyltransferase)
988	0.0033699	0.186037	488.06	260.172	1.87591	211548_s_at	HPGD	hydroxyprostaglandin dehydrogenase 15-(NAD)
989	0.0033763	0.186037	14.7117	16.5886	-1.12758	216408_at	OR2B2	olfactory receptor, family 2, subfamily B, member 2
990	0.0033777	0.186037	1324.49	922.245	1.43616	202025_x_at	ACAA1	acetyl-Coenzyme A acyltransferase 1 (peroxisomal 3-oxoacyl-Coenzyme A thiolase)
991	0.0033794	0.186037	61.0588	103.223	-1.69056	238617_at	NA	NA
992	0.0033827	0.186037	62.2661	46.4031	1.34185	234148_at	LRRC8D	leucine rich repeat containing 8 family, member D
993	0.0033855	0.186037	110.594	86.4567	1.27918	210247_at	SYN2	synapsin II
994	0.0033859	0.186037	50.0911	35.0317	1.42988	224149_x_at	SLMAP	sarcolemma associated protein
995	0.0033949	0.186037	140.944	110.228	1.27866	211889_x_at	CEACAM1	carcinoembryonic antigen-related cell adhesion molecule 1 (biliary glycoprotein)
996	0.0033953	0.186037	75.7258	56.1881	1.34772	210671_x_at	MAPK8	mitogen-activated protein kinase 8
997	0.0033954	0.186037	74.3148	54.618	1.36063	220236_at	PDPR	pyruvate dehydrogenase phosphatase regulatory subunit
998	0.0033958	0.186037	211.251	268.604	-1.2715	203744_at	HMGB3	high-mobility group box 3
999	0.0034012	0.186147	64.1699	54.6691	1.17379	231129_at	LOC728012	hypothetical gene LOC728012
1000	0.0034078	0.186322	143.308	88.6228	1.61706	211885_x_at	FUT6	fucosyltransferase 6 (alpha (1,3) fucosyltransferase)
1001	0.0034265	0.186893	167.262	63.678	2.62668	231677_at	NA	NA
1002	0.0034267	0.186893	526.452	222.728	2.36365	231483_at	NA	NA
1003	0.0034285	0.186893	74.5557	45.7868	1.62832	204534_at	VTN	vitronectin
1004	0.0034411	0.187289	137.898	111.031	1.24197	1555858_at	LOC440944	hypothetical gene supported by AK128398
1005	0.0034522	0.187289	17.3321	30.9324	-1.78469	229490_s_at	NA	NA
1006	0.0034535	0.187289	149.569	179.354	-1.19914	233186_s_at	BANP	BTG3 associated nuclear protein
1007	0.0034577	0.187289	18.3139	26.1292	-1.42674	223854_at	PCDHB10	protocadherin beta 10
1008	0.0034577	0.187289	12.7811	14.279	-1.11719	1569975_at	NA	NA
1009	0.0034635	0.187289	1158.82	1400.93	-1.20893	201973_s_at	C7orf28B	chromosome 7 open reading frame 28B
1010	0.00347	0.187289	1102.22	332.532	3.31464	205892_s_at	FABP1	fatty acid binding protein 1, liver
1011	0.0034728	0.187289	260.807	205.25	1.27068	239135_at	NA	NA
1012	0.003473	0.187289	27.7339	21.2411	1.30567	1564381_s_at	CEBPZ	CCAAT/enhancer binding protein zeta
1013	0.0034753	0.187289	12.5188	14.3658	-1.14753	243740_at	NA	NA
1014	0.0034783	0.187289	679.674	398.323	1.70634	215559_at	ABCC6	ATP-binding cassette, sub-family C (CFTR/MRP), member 6
1015	0.0034802	0.187289	212.768	169.962	1.25186	220947_s_at	TBC1D10B	TBC1 domain family, member 10B
1016	0.0034803	0.187289	76.7136	63.3319	1.21129	243113_at	NFE2L2	nuclear factor (erythroid-derived 2)-like 2
1017	0.0034847	0.187341	250.988	302.789	-1.20639	221548_s_at	ILKAP	integrin-linked kinase-associated serine/threonine phosphatase 2C
1018	0.0034936	0.187502	1611.01	1267.15	1.27137	204112_s_at	HNMT	histamine N-methyltransferase
1019	0.0034991	0.187502	17.7559	22.8762	-1.28837	232088_x_at	NA	NA
1020	0.0034997	0.187502	359.055	242.728	1.47925	210106_at	RDH5	retinol dehydrogenase 5 (11-cis/9-cis)
1021	0.0035023	0.187502	216.201	263.877	-1.22051	214100_x_at	NSUN5B	NOL1/NOP2/Sun domain family, member 5B
1022	0.0035106	0.187502	23.6959	19.1004	1.2406	1557661_at	STARD10	StAR-related lipid transfer (START) domain containing 10
1023	0.0035111	0.187502	224.817	265.596	-1.18139	209158_s_at	PSCD2	pleckstrin homology, Sec7 and coiled-coil domains 2 (cytohesin-2)
1024	0.0035117	0.187502	9.33141	10.6492	-1.14122	1554988_at	SLC9A11	solute carrier family 9, member 11
1025	0.003517	0.187602	874.996	622.644	1.40529	218487_at	ALAD	aminolevulinate, delta-, dehydratase
1026	0.0035258	0.187843	125.925	99.1324	1.27027	1569434_at	C14orf105	chromosome 14 open reading frame 105
1027	0.0035284	0.187843	43.1234	35.6148	1.21083	233980_s_at	VWF	von Willebrand factor
1028	0.0035373	0.188105	555.746	914.539	-1.6456	225176_at	LNPEP	leucyl/cystinyl aminopeptidase
1029	0.0035402	0.188105	32.4381	42.0184	-1.29534	243706_at	CDO1	cysteine dioxygenase, type I
1030	0.0035536	0.188315	187.627	111.694	1.67983	239420_at	NA	NA
1031	0.0035568	0.188315	477.982	353.651	1.35156	203016_s_at	SSX2IP	synovial sarcoma, X breakpoint 2 interacting protein
1032	0.0035606	0.188315	9.1821	11.3663	-1.23788	206091_at	MATN3	matrilin 3
1033	0.0035607	0.188315	18.9788	29.6907	-1.56441	222891_s_at	BCL11A	B-cell CLL/lymphoma 11A (zinc finger protein)
1034	0.0035713	0.188315	26.568	33.3415	-1.25495	220060_s_at	C12orf48	chromosome 12 open reading frame 48
1035	0.0035753	0.188315	478.067	360.843	1.32486	202454_s_at	ERBB3	v-erb-b2 erythroblastic leukemia viral oncogene homolog 3 (avian)
1036	0.0035807	0.188315	61.4792	71.6421	-1.16531	214873_at	LRP5L	low density lipoprotein receptor-related protein 5-like
1037	0.0035837	0.188315	2853.12	3994.77	-1.40014	204777_s_at	MAL	mal, T-cell differentiation protein
1038	0.003586	0.188315	47.6529	79.6665	-1.67181	224973_at	FAM46A	family with sequence similarity 46, member A
1039	0.0035868	0.188315	212.329	143.644	1.47816	220272_at	BNC2	basonuclin 2
1040	0.0035872	0.188315	236.659	311.766	-1.31737	204053_x_at	PTEN	phosphatase and tensin homolog (mutated in multiple advanced cancers 1)
1041	0.0035885	0.188315	101.162	134.314	-1.32771	226542_at	NA	NA
1042	0.0035992	0.188315	48.0085	70.9935	-1.47877	205376_at	INPP4B	inositol polyphosphate-4-phosphatase, type II, 105kDa
1043	0.003603	0.188315	9.87632	8.85621	1.11519	216625_at	ROCK1	Rho-associated, coiled-coil containing protein kinase 1
1044	0.0036057	0.188315	44.7718	37.9413	1.18003	214231_s_at	RP11-125A7.3	KIAA0564 protein
1045	0.0036086	0.188315	78.6836	47.3532	1.66163	240480_at	TINAG	tubulointerstitial nephritis antigen
1046	0.0036093	0.188315	928.617	549.807	1.68899	225457_s_at	LOC25845	hypothetical LOC25845
1047	0.0036128	0.188315	187.951	128.716	1.4602	220178_at	C19orf28	chromosome 19 open reading frame 28
1048	0.0036142	0.188315	1135.5	849.006	1.33745	212110_at	SLC39A14	solute carrier family 39 (zinc transporter), member 14
1049	0.0036219	0.188315	19.4444	23.6214	-1.21482	242006_at	LCA5	Leber congenital amaurosis 5
1050	0.003626	0.188315	257.532	209.64	1.22845	212340_at	YIPF6	Yip1 domain family, member 6
1051	0.0036304	0.188315	38.1079	29.5581	1.28925	202046_s_at	GRLF1	glucocorticoid receptor DNA binding factor 1
1052	0.0036311	0.188315	85.5187	102.202	-1.19508	239217_x_at	ABCC3	ATP-binding cassette, sub-family C (CFTR/MRP), member 3
1053	0.0036329	0.188315	359.087	248.15	1.44706	221142_s_at	PECR	peroxisomal trans-2-enoyl-CoA reductase
1054	0.0036332	0.188315	1036.23	723.299	1.43264	234974_at	GALM	galactose mutarotase (aldose 1-epimerase)
1055	0.0036337	0.188315	818.092	667.707	1.22523	225663_at	ACBD5	acyl-Coenzyme A binding domain containing 5
1056	0.0036514	0.188527	10.55	12.4952	-1.18438	243641_at	ZBTB25	zinc finger and BTB domain containing 25
1057	0.003661	0.188527	630.906	384.036	1.64283	220951_s_at	ACF	apobec-1 complementation factor
1058	0.0036615	0.188527	3150.22	2620.75	1.20203	206662_at	GLRX	glutaredoxin (thioltransferase)
1059	0.0036704	0.188527	619.91	483.609	1.28184	44696_at	TBC1D13	TBC1 domain family, member 13
1060	0.0036713	0.188527	70.5161	56.9696	1.23779	205450_at	PHKA1	phosphorylase kinase, alpha 1 (muscle)
1061	0.0036764	0.188527	4921.78	3443.57	1.42927	219543_at	PBLD	phenazine biosynthesis-like protein domain containing
1062	0.0036786	0.188527	38.9672	48.3274	-1.24021	219523_s_at	ODZ3	odz, odd Oz/ten-m homolog 3 (Drosophila)
1063	0.0036863	0.188527	223.888	327.432	-1.46248	219247_s_at	ZDHHC14	zinc finger, DHHC-type containing 14
1064	0.0036879	0.188527	3821.29	2895.23	1.31985	213011_s_at	TPI1	triosephosphate isomerase 1
1065	0.0036884	0.188527	512.349	668.266	-1.30432	213260_at	NA	NA
1066	0.0036904	0.188527	105.947	139.505	-1.31675	211464_x_at	CASP6	caspase 6, apoptosis-related cysteine peptidase
1067	0.0036926	0.188527	31.7254	41.6056	-1.31143	215143_at	DPY19L2P2	dpy-19-like 2 pseudogene 2 (C. elegans)
1068	0.003702	0.188527	133.036	105.193	1.26468	1559997_x_at	SAMD14	sterile alpha motif domain containing 14
1069	0.0037036	0.188527	104.419	153.711	-1.47206	219812_at	PVRIG	poliovirus receptor related immunoglobulin domain containing
1070	0.0037068	0.188527	60.0835	49.0054	1.22606	207841_at	SPIN2A	spindlin family, member 2A
1071	0.0037076	0.188527	305.114	255.064	1.19622	1557867_s_at	C9orf117	chromosome 9 open reading frame 117
1072	0.0037078	0.188527	338.474	397.592	-1.17466	219770_at	GTDC1	glycosyltransferase-like domain containing 1
1073	0.0037078	0.188527	396.793	488.129	-1.23018	201190_s_at	PITPNA	phosphatidylinositol transfer protein, alpha
1074	0.0037089	0.188527	122.124	144.269	-1.18133	240194_at	LOC441204	hypothetical locus LOC441204
1075	0.0037095	0.188527	77.7426	52.4232	1.48298	230185_at	THAP9	THAP domain containing 9
1076	0.0037102	0.188527	161.748	126.114	1.28255	210756_s_at	NOTCH2	Notch homolog 2 (Drosophila)
1077	0.0037149	0.188591	120.048	88.211	1.36092	236286_at	PROCA1	proline-rich cyclin A1-interacting protein
1078	0.0037205	0.188631	3399.58	2014.36	1.68767	207298_at	SLC17A3	solute carrier family 17 (sodium phosphate), member 3
1079	0.0037226	0.188631	1137.49	983.336	1.15677	217900_at	IARS2	isoleucyl-tRNA synthetase 2, mitochondrial
1080	0.0037326	0.188963	26.5362	21.9696	1.20786	224072_s_at	KCNK9	potassium channel, subfamily K, member 9
1081	0.0037432	0.189085	358.209	282.708	1.26706	200049_at	MYST2	MYST histone acetyltransferase 2
1082	0.0037445	0.189085	150.111	127.645	1.17601	229925_at	SLC6A17	solute carrier family 6, member 17
1083	0.003746	0.189085	29.4134	33.7854	-1.14864	235717_at	ZNF228	zinc finger protein 228
1084	0.0037506	0.189085	279.23	187.837	1.48655	229526_at	AQP11	aquaporin 11
1085	0.0037523	0.189085	4427.65	5244.01	-1.18438	200937_s_at	RPL5	ribosomal protein L5
1086	0.0037825	0.18978	230.195	271.995	-1.18158	220746_s_at	UIMC1	ubiquitin interaction motif containing 1
1087	0.0037891	0.18978	421.31	237.456	1.77427	200832_s_at	SCD	stearoyl-CoA desaturase (delta-9-desaturase)
1088	0.00379	0.18978	325.519	390.112	-1.19843	218214_at	C12orf44	chromosome 12 open reading frame 44
1089	0.003791	0.18978	42.1283	34.7674	1.21172	233811_at	RIN2	Ras and Rab interactor 2
1090	0.0037996	0.18978	1834.18	1344.06	1.36466	229851_s_at	C11orf54	chromosome 11 open reading frame 54
1091	0.0038017	0.18978	457.739	317.518	1.44161	221041_s_at	SLC17A5	solute carrier family 17 (anion/sugar transporter), member 5
1092	0.0038035	0.18978	67.2261	81.2015	-1.20789	217313_at	NA	NA
1093	0.0038046	0.18978	187.874	146.737	1.28035	221868_at	PAIP2B	poly(A) binding protein interacting protein 2B
1094	0.0038072	0.18978	201.013	125.214	1.60536	205073_at	CYP2J2	cytochrome P450, family 2, subfamily J, polypeptide 2
1095	0.0038088	0.18978	123.122	90.096	1.36657	226498_at	FLT1	fms-related tyrosine kinase 1 (vascular endothelial growth factor/vascular permeability factor receptor)
1096	0.0038105	0.18978	311.071	415.374	-1.33531	212062_at	ATP9A	ATPase, Class II, type 9A
1097	0.003811	0.18978	2625.77	1645.92	1.59532	241914_s_at	ACSM2A	acyl-CoA synthetase medium-chain family member 2A
1098	0.0038144	0.18978	61.2316	75.1582	-1.22744	243405_at	TXNDC5	thioredoxin domain containing 5
1099	0.0038147	0.18978	347.282	263.51	1.31791	227572_at	USP30	ubiquitin specific peptidase 30
1100	0.0038193	0.189837	73.8117	106.289	-1.44	226444_at	SLC39A10	solute carrier family 39 (zinc transporter), member 10
1101	0.0038285	0.190048	1059.4	849.552	1.24701	202930_s_at	SUCLA2	succinate-CoA ligase, ADP-forming, beta subunit
1102	0.0038305	0.190048	23.2126	27.078	-1.16653	231418_at	MS4A1	membrane-spanning 4-domains, subfamily A, member 1
1103	0.0038376	0.190139	98.172	200.734	-2.04471	214182_at	ARF6	ADP-ribosylation factor 6
1104	0.0038393	0.190139	181.396	146.134	1.2413	1557944_s_at	CTNND1	catenin (cadherin-associated protein), delta 1
1105	0.0038495	0.190472	170.613	211.315	-1.23856	227999_at	PWWP2	PWWP domain containing 2
1106	0.0038642	0.191017	367.329	443.245	-1.20667	201481_s_at	PYGB	phosphorylase, glycogen; brain
1107	0.003874	0.191017	1721.89	1321.76	1.30272	204041_at	MAOB	monoamine oxidase B
1108	0.00388	0.191017	83.2681	67.3591	1.23618	243626_at	NA	NA
1109	0.003881	0.191017	576.976	346.521	1.66505	204476_s_at	PC	pyruvate carboxylase
1110	0.0038918	0.191017	22.1195	26.4961	-1.19786	242306_at	TMEM165	transmembrane protein 165
1111	0.0038926	0.191017	427.065	515.181	-1.20633	218153_at	CARS2	cysteinyl-tRNA synthetase 2, mitochondrial (putative)
1112	0.0038946	0.191017	60.0696	50.0686	1.19974	1553439_at	NA	NA
1113	0.0038971	0.191017	92.4358	115.613	-1.25074	230408_at	PCGF3	polycomb group ring finger 3
1114	0.0039014	0.191017	1279.64	998.536	1.28152	212228_s_at	COQ9	coenzyme Q9 homolog (S. cerevisiae)
1115	0.0039051	0.191017	77.7086	118.879	-1.52981	225904_at	C1orf96	chromosome 1 open reading frame 96
1116	0.0039158	0.191017	25.9565	21.9735	1.18126	1569614_s_at	LCN8	lipocalin 8
1117	0.0039178	0.191017	346.341	244.347	1.41742	206242_at	TM4SF5	transmembrane 4 L six family member 5
1118	0.0039204	0.191017	1043.13	803.706	1.29789	224680_at	TMED4	transmembrane emp24 protein transport domain containing 4
1119	0.0039211	0.191017	67.4483	81.3059	-1.20546	237289_at	FAM119A	family with sequence similarity 119, member A
1120	0.0039227	0.191017	1963.91	1574.79	1.2471	202266_at	TTRAP	TRAF and TNF receptor associated protein
1121	0.0039229	0.191017	1480.31	1110.66	1.33282	214864_s_at	GRHPR	glyoxylate reductase/hydroxypyruvate reductase
1122	0.0039262	0.191017	60.4622	81.1853	-1.34274	227015_at	ASPHD2	aspartate beta-hydroxylase domain containing 2
1123	0.0039264	0.191017	228.642	297.496	-1.30114	202256_at	CD2BP2	CD2 (cytoplasmic tail) binding protein 2
1124	0.003928	0.191017	198.377	152.863	1.29774	226411_at	EVI5L	ecotropic viral integration site 5-like
1125	0.0039304	0.191017	777.718	340.428	2.28453	205502_at	CYP17A1	cytochrome P450, family 17, subfamily A, polypeptide 1
1126	0.0039417	0.191396	58.5669	79.569	-1.3586	228174_at	GOLGA1	golgi autoantigen, golgin subfamily a, 1
1127	0.0039539	0.191511	150.367	197.614	-1.31421	204875_s_at	GMDS	GDP-mannose 4,6-dehydratase
1128	0.0039602	0.191511	142.791	113.154	1.26192	239427_at	NA	NA
1129	0.0039642	0.191511	18.2131	15.9966	1.13856	1555516_at	FOXP2	forkhead box P2
1130	0.0039685	0.191511	354.886	242.956	1.4607	206539_s_at	CYP4F12	cytochrome P450, family 4, subfamily F, polypeptide 12
1131	0.0039748	0.191511	97.9263	82.9665	1.18031	232808_at	ANTXR1	anthrax toxin receptor 1
1132	0.0039793	0.191511	43.331	58.141	-1.34179	232279_at	PHF15	PHD finger protein 15
1133	0.0039806	0.191511	115.395	76.3482	1.51143	231705_at	HRSP12	heat-responsive protein 12
1134	0.0039836	0.191511	16.2294	13.9791	1.16098	224158_s_at	LOC286144	hypothetical protein LOC286144
1135	0.0039847	0.191511	101.711	132.266	-1.3004	47773_at	FBXO42	F-box protein 42
1136	0.0039892	0.191511	107.433	138.164	-1.28605	214175_x_at	PDLIM4	PDZ and LIM domain 4
1137	0.0039899	0.191511	238.347	284.536	-1.19379	203575_at	CSNK2A2	casein kinase 2, alpha prime polypeptide
1138	0.0039906	0.191511	252.097	369.303	-1.46493	209360_s_at	RUNX1	runt-related transcription factor 1 (acute myeloid leukemia 1; aml1 oncogene)
1139	0.0039932	0.191511	778.303	1068.32	-1.37263	217901_at	DSG2	desmoglein 2
1140	0.0039951	0.191511	126.204	149.696	-1.18614	202332_at	CSNK1E	casein kinase 1, epsilon
1141	0.0039966	0.191511	10.4028	11.8254	-1.13675	207109_at	POU2F3	POU class 2 homeobox 3
1142	0.0040033	0.191602	2164.36	1283.71	1.68602	204348_s_at	AK3L1	adenylate kinase 3-like 1
1143	0.0040055	0.191602	15.6299	19.1757	-1.22686	218691_s_at	PDLIM4	PDZ and LIM domain 4
1144	0.0040119	0.19174	131.881	180.561	-1.36912	226605_at	DGKQ	diacylglycerol kinase, theta 110kDa
1145	0.0040162	0.191778	277.983	199.121	1.39605	226101_at	PRKCE	protein kinase C, epsilon
1146	0.004036	0.192281	14.8924	12.7597	1.16714	237966_at	NA	NA
1147	0.0040362	0.192281	19.6023	25.1437	-1.2827	231109_at	CUGBP2	CUG triplet repeat, RNA binding protein 2
1148	0.00404	0.192281	523.844	413.731	1.26615	229893_at	FRMD3	FERM domain containing 3
1149	0.0040408	0.192281	33.8349	28.8697	1.17199	241576_at	NA	NA
1150	0.004048	0.192456	7548.26	8686.15	-1.15075	212988_x_at	ACTG1	actin, gamma 1
1151	0.0040525	0.192503	2775.26	2122.24	1.30771	224502_s_at	KIAA1191	KIAA1191
1152	0.0040728	0.192636	39.9479	50.5602	-1.26565	236521_at	NA	NA
1153	0.0040729	0.192636	171.071	119.622	1.4301	238452_at	FCRLB	Fc receptor-like B
1154	0.0040777	0.192636	135.451	103.417	1.30976	208459_s_at	XPO7	exportin 7
1155	0.0040899	0.192636	18.7759	23.7815	-1.2666	1556728_at	RNASEH2B	ribonuclease H2, subunit B
1156	0.0040942	0.192636	158.279	107.762	1.46878	210451_at	PKLR	pyruvate kinase, liver and RBC
1157	0.0040951	0.192636	325.872	210.606	1.5473	205751_at	SH3GL2	SH3-domain GRB2-like 2
1158	0.0040984	0.192636	120.624	76.9609	1.56735	209624_s_at	MCCC2	methylcrotonoyl-Coenzyme A carboxylase 2 (beta)
1159	0.0040987	0.192636	244.399	206.404	1.18408	204593_s_at	SMCR7L	Smith-Magenis syndrome chromosome region, candidate 7-like
1160	0.0041012	0.192636	8271.54	9441.36	-1.14143	201550_x_at	ACTG1	actin, gamma 1
1161	0.0041021	0.192636	152.705	198.453	-1.29959	227273_at	NA	NA
1162	0.0041053	0.192636	616.455	390.64	1.57806	204430_s_at	SLC2A5	solute carrier family 2 (facilitated glucose/fructose transporter), member 5
1163	0.0041075	0.192636	594.091	445.655	1.33307	203803_at	PCYOX1	prenylcysteine oxidase 1
1164	0.0041096	0.192636	45.4668	38.1073	1.19313	228533_at	LOC647131	hypothetical LOC647131
1165	0.0041128	0.192636	667.339	836.557	-1.25357	212251_at	MTDH	metadherin
1166	0.0041138	0.192636	926.988	762.23	1.21615	200692_s_at	HSPA9	heat shock 70kDa protein 9 (mortalin)
1167	0.0041143	0.192636	15.5803	12.7844	1.2187	1567032_s_at	ZNF160	zinc finger protein 160
1168	0.0041213	0.192636	3513.14	2416.13	1.45403	203335_at	PHYH	phytanoyl-CoA 2-hydroxylase
1169	0.0041214	0.192636	3242.72	2648.93	1.22416	209249_s_at	GHITM	growth hormone inducible transmembrane protein
1170	0.0041242	0.192636	56.0512	45.9724	1.21924	230105_at	HOXB13	homeobox B13
1171	0.0041288	0.192636	282.127	158.441	1.78065	231009_at	PLA2G12B	phospholipase A2, group XIIB
1172	0.0041293	0.192636	34.8396	52.1072	-1.49563	241940_at	ABHD3	abhydrolase domain containing 3
1173	0.0041351	0.192742	4236.96	2664.16	1.59036	211941_s_at	PEBP1	phosphatidylethanolamine binding protein 1
1174	0.0041472	0.193141	96.6271	153.511	-1.5887	229842_at	ELF3	E74-like factor 3 (ets domain transcription factor, epithelial-specific )
1175	0.0041653	0.193668	249.919	184.556	1.35416	214763_at	ACOT11	acyl-CoA thioesterase 11
1176	0.0041656	0.193668	173.089	252.463	-1.45858	204037_at	EDG2	endothelial differentiation, lysophosphatidic acid G-protein-coupled receptor, 2
1177	0.0041777	0.193853	5977.79	5137.86	1.16348	200804_at	TEGT	testis enhanced gene transcript (BAX inhibitor 1)
1178	0.0041792	0.193853	101.745	74.011	1.37473	227377_at	IGF2BP1	insulin-like growth factor 2 mRNA binding protein 1
1179	0.0041802	0.193853	363.691	226.835	1.60333	211712_s_at	ANXA9	annexin A9
1180	0.0041923	0.194249	5039.88	5752.17	-1.14133	212082_s_at	MYL6	myosin, light chain 6, alkali, smooth muscle and non-muscle
1181	0.0042001	0.194286	938.066	709.532	1.32209	222140_s_at	GPR89A	G protein-coupled receptor 89A
1182	0.0042049	0.194286	393.669	338.176	1.1641	217866_at	FLJ12529	pre-mRNA cleavage factor I, 59 kDa subunit
1183	0.0042067	0.194286	17.7596	15.4525	1.1493	220229_s_at	AP4E1	adaptor-related protein complex 4, epsilon 1 subunit
1184	0.0042073	0.194286	79.8704	65.2382	1.22429	236940_at	NA	NA
1185	0.0042242	0.194622	81.795	47.9001	1.70762	204289_at	C14orf45	chromosome 14 open reading frame 45
1186	0.0042244	0.194622	3235.27	3720.95	-1.15012	201290_at	SEC11A	SEC11 homolog A (S. cerevisiae)
1187	0.0042432	0.194622	70.7658	108.319	-1.53067	231259_s_at	CCND2	cyclin D2
1188	0.0042444	0.194622	176.022	209.373	-1.18948	208094_s_at	CCDC130	coiled-coil domain containing 130
1189	0.0042467	0.194622	154.519	86.3563	1.78932	229230_at	OSTalpha	organic solute transporter alpha
1190	0.0042521	0.194622	124.408	164.206	-1.3199	213280_at	GARNL4	GTPase activating Rap/RanGAP domain-like 4
1191	0.0042581	0.194622	64.1333	51.1853	1.25296	232698_at	BPIL1	bactericidal/permeability-increasing protein-like 1
1192	0.0042583	0.194622	68.2567	51.833	1.31686	205148_s_at	CLCN4	chloride channel 4
1193	0.0042659	0.194622	43.0139	33.2827	1.29238	231460_at	NA	NA
1194	0.0042662	0.194622	645.336	917.908	-1.42237	201954_at	ARPC1B	actin related protein 2/3 complex, subunit 1B, 41kDa
1195	0.0042672	0.194622	214.892	316.855	-1.47449	235241_at	FLJ90709	hypothetical protein FLJ90709
1196	0.0042679	0.194622	94.342	72.5774	1.29988	219321_at	MPP5	membrane protein, palmitoylated 5 (MAGUK p55 subfamily member 5)
1197	0.0042721	0.194622	7534.29	8442.87	-1.12059	203107_x_at	RPS2	ribosomal protein S2
1198	0.0042724	0.194622	64.8948	115.571	-1.7809	238673_at	NA	NA
1199	0.0042786	0.194622	5864.74	4098.76	1.43086	206963_s_at	NAT8B	N-acetyltransferase 8B (gene/pseudogene)
1200	0.0042792	0.194622	392.366	300.672	1.30496	226636_at	PLD1	phospholipase D1, phosphatidylcholine-specific
1201	0.0042793	0.194622	50.2789	58.4396	-1.16231	232619_at	C20orf134	chromosome 20 open reading frame 134
1202	0.0042828	0.194622	2897.77	1917.48	1.51124	219525_at	SLC47A1	solute carrier family 47, member 1
1203	0.0042876	0.194622	30.594	77.5975	-2.53637	238408_at	NA	NA
1204	0.0042912	0.194622	37.4074	32.0012	1.16894	222007_s_at	FKBP8	FK506 binding protein 8, 38kDa
1205	0.0042922	0.194622	21.9538	18.5308	1.18472	244609_at	NA	NA
1206	0.0042929	0.194622	417.079	293.996	1.41865	1558695_at	PLEKHA5	pleckstrin homology domain containing, family A member 5
1207	0.0043047	0.194761	186.071	223.238	-1.19974	219405_at	TRIM68	tripartite motif-containing 68
1208	0.0043057	0.194761	191.66	152.819	1.25416	232000_at	C9orf52	chromosome 9 open reading frame 52
1209	0.0043072	0.194761	183.318	126.014	1.45475	229782_at	RMST	rhabdomyosarcoma 2 associated transcript (non-coding RNA)
1210	0.0043102	0.194761	754.845	474.012	1.59246	210377_at	ACSM3	acyl-CoA synthetase medium-chain family member 3
1211	0.0043197	0.194944	18.5943	16.2411	1.14489	1561754_at	NA	NA
1212	0.0043256	0.194944	480.842	282.616	1.7014	203929_s_at	MAPT	microtubule-associated protein tau
1213	0.0043274	0.194944	40.7373	69.2094	-1.69892	219787_s_at	ECT2	epithelial cell transforming sequence 2 oncogene
1214	0.0043299	0.194944	72.0261	98.7941	-1.37164	235513_at	ZNF398	zinc finger protein 398
1215	0.0043321	0.194944	413.337	254.592	1.62353	219541_at	LIME1	Lck interacting transmembrane adaptor 1
1216	0.0043409	0.19503	110.856	85.3674	1.29857	1562257_x_at	NLRP1	NLR family, pyrin domain containing 1
1217	0.0043437	0.19503	102.601	89.7643	1.14301	214411_x_at	CTRB1	chymotrypsinogen B1
1218	0.0043447	0.19503	44.5653	79.8668	-1.79213	209211_at	KLF5	Kruppel-like factor 5 (intestinal)
1219	0.0043581	0.195368	133.662	117.119	1.14125	226467_at	TMCO7	transmembrane and coiled-coil domains 7
1220	0.0043643	0.195368	28.8813	24.6916	1.16968	237513_at	TRY1	trypsin X3
1221	0.0043653	0.195368	156.938	237.62	-1.5141	202267_at	LAMC2	laminin, gamma 2
1222	0.0043669	0.195368	914.857	714.404	1.28059	212552_at	HPCAL1	hippocalcin-like 1
1223	0.0043701	0.195368	14.8995	12.8475	1.15972	224407_s_at	RP6-213H19.1	serine/threonine protein kinase MST4
1224	0.0043798	0.195491	1014.61	510.682	1.98678	1561951_at	SLC5A12	solute carrier family 5 (sodium/glucose cotransporter), member 12
1225	0.00438	0.195491	53.1894	45.3376	1.17318	241974_at	PITPNA	phosphatidylinositol transfer protein, alpha
1226	0.004386	0.195599	229.161	149.789	1.52989	211843_x_at	CYP3A7	cytochrome P450, family 3, subfamily A, polypeptide 7
1227	0.0043924	0.195725	1660.06	1144.94	1.44991	201709_s_at	NIPSNAP1	nipsnap homolog 1 (C. elegans)
1228	0.0043996	0.195771	78.1887	130.162	-1.66471	229383_at	NA	NA
1229	0.0044006	0.195771	196.575	277.056	-1.40942	225546_at	EEF2K	eukaryotic elongation factor-2 kinase
1230	0.0044074	0.195783	139.156	178.902	-1.28562	235240_at	ATXN3	ataxin 3
1231	0.0044082	0.195783	63.9046	51.0073	1.25285	1552278_a_at	SLC46A1	solute carrier family 46, member 1
1232	0.0044116	0.195783	36.1753	48.7521	-1.34766	214104_at	GPR161	G protein-coupled receptor 161
1233	0.0044194	0.195868	20.0008	15.1245	1.32241	241664_x_at	NA	NA
1234	0.004426	0.195868	365.865	626.422	-1.71217	224579_at	SLC38A1	solute carrier family 38, member 1
1235	0.0044283	0.195868	4483.69	3037.17	1.47627	231982_at	LOC284422	similar to HSPC323
1236	0.0044295	0.195868	21.9354	25.6711	-1.1703	215216_at	VPS16	vacuolar protein sorting 16 homolog (S. cerevisiae)
1237	0.0044325	0.195868	535.891	408.454	1.312	226745_at	CYP4V2	cytochrome P450, family 4, subfamily V, polypeptide 2
1238	0.0044359	0.195868	22.403	18.6264	1.20275	1565306_a_at	SLC8A1	solute carrier family 8 (sodium/calcium exchanger), member 1
1239	0.0044386	0.195868	14.6388	12.3875	1.18174	1570188_at	NR1I3	nuclear receptor subfamily 1, group I, member 3
1240	0.0044422	0.195869	1193.6	828.758	1.44022	202263_at	CYB5R1	cytochrome b5 reductase 1
1241	0.0044458	0.19587	6312.78	4012.77	1.57317	207126_x_at	UGT1A1	UDP glucuronosyltransferase 1 family, polypeptide A1
1242	0.0044639	0.196224	633.981	475.883	1.33222	222425_s_at	POLDIP2	polymerase (DNA-directed), delta interacting protein 2
1243	0.0044648	0.196224	8.93422	10.5603	-1.18201	242908_x_at	NA	NA
1244	0.0044697	0.196224	239.385	306.089	-1.27865	200783_s_at	STMN1	stathmin 1/oncoprotein 18
1245	0.0044714	0.196224	148.726	93.1601	1.59646	37996_s_at	DMPK	dystrophia myotonica-protein kinase
1246	0.0044718	0.196224	20.3523	24.3651	-1.19716	1558391_s_at	ZNF599	zinc finger protein 599
1247	0.0044799	0.196291	2257.34	1205.47	1.87257	223820_at	RBP5	retinol binding protein 5, cellular
1248	0.0044805	0.196291	260.837	329.26	-1.26232	203592_s_at	FSTL3	follistatin-like 3 (secreted glycoprotein)
1249	0.0044986	0.196926	1646.44	703.474	2.34043	209977_at	PLG	plasminogen
1250	0.0045081	0.196987	756.077	613.264	1.23287	226860_at	TMEM19	transmembrane protein 19
1251	0.0045085	0.196987	936.659	772.702	1.21219	224622_at	TBC1D14	TBC1 domain family, member 14
1252	0.0045218	0.196987	103.307	67.5238	1.52994	229843_at	FAM82B	family with sequence similarity 82, member B
1253	0.0045256	0.196987	5820.31	3475.5	1.67467	206119_at	BHMT	betaine-homocysteine methyltransferase
1254	0.0045266	0.196987	272.154	333.246	-1.22448	223386_at	FAM118B	family with sequence similarity 118, member B
1255	0.0045275	0.196987	270.78	370.857	-1.36959	228606_at	TM4SF19	transmembrane 4 L six family member 19
1256	0.0045276	0.196987	20183.7	18281.9	1.10403	224372_at	UNC5B	unc-5 homolog B (C. elegans)
1257	0.0045304	0.196987	2461.27	1422.68	1.73003	219773_at	NOX4	NADPH oxidase 4
1258	0.0045324	0.196987	406.929	530.826	-1.30447	225306_s_at	SLC25A29	solute carrier family 25, member 29
1259	0.0045475	0.197172	144.114	167.225	-1.16037	219623_at	ACTR5	ARP5 actin-related protein 5 homolog (yeast)
1260	0.004548	0.197172	23.2191	19.4158	1.19588	237000_at	NA	NA
1261	0.0045518	0.197172	2677.62	1980.63	1.3519	201036_s_at	HADH	hydroxyacyl-Coenzyme A dehydrogenase
1262	0.0045536	0.197172	286.983	201.716	1.42271	209981_at	CSDC2	cold shock domain containing C2, RNA binding
1263	0.0045547	0.197172	97.7991	69.433	1.40854	1556737_at	FLJ31222	hypothetical LOC388387
1264	0.0045633	0.197267	1473.11	951.946	1.54747	216381_x_at	AKR7A3	aldo-keto reductase family 7, member A3 (aflatoxin aldehyde reductase)
1265	0.0045641	0.197267	299.556	225.738	1.32701	238574_at	MCART1	mitochondrial carrier triple repeat 1
1266	0.004581	0.197486	100.79	83.5663	1.2061	1554542_at	LOC153328	similar to CG4995 gene product
1267	0.0045939	0.197486	176.213	137.262	1.28377	213144_at	GOSR2	golgi SNAP receptor complex member 2
1268	0.0046019	0.197486	39.6756	47.4571	-1.19613	215610_at	LOC728263	similar to beta-1,4-mannosyltransferase
1269	0.0046038	0.197486	39.5559	48.0022	-1.21353	233439_at	LETM1	leucine zipper-EF-hand containing transmembrane protein 1
1270	0.0046197	0.197486	56.6302	48.7145	1.16249	241901_at	RYR3	ryanodine receptor 3
1271	0.0046233	0.197486	299.347	254.115	1.178	221498_at	SNX27	sorting nexin family member 27
1272	0.0046281	0.197486	90.8509	77.9689	1.16522	1564254_at	KY	kyphoscoliosis peptidase
1273	0.0046301	0.197486	131.679	180.366	-1.36974	226951_at	C2orf49	chromosome 2 open reading frame 49
1274	0.0046315	0.197486	1783.26	1057.34	1.68654	200806_s_at	HSPD1	heat shock 60kDa protein 1 (chaperonin)
1275	0.0046341	0.197486	44.8206	32.2037	1.39179	232282_at	WNK3	WNK lysine deficient protein kinase 3
1276	0.0046346	0.197486	575.614	384.352	1.49762	210006_at	ABHD14A	abhydrolase domain containing 14A
1277	0.004636	0.197486	555.152	451.932	1.2284	219974_x_at	ECHDC1	enoyl Coenzyme A hydratase domain containing 1
1278	0.0046387	0.197486	1240.29	1004.1	1.23522	208848_at	ADH5	alcohol dehydrogenase 5 (class III), chi polypeptide
1279	0.0046401	0.197486	125.465	177.556	-1.41519	214802_at	EXOC7	exocyst complex component 7
1280	0.0046434	0.197486	674.473	566.161	1.19131	218124_at	RETSAT	retinol saturase (all-trans-retinol 13,14-reductase)
1281	0.0046437	0.197486	28.4859	33.1023	-1.16206	233817_at	NBPF10	neuroblastoma breakpoint family, member 10
1282	0.0046494	0.197486	207.343	276.293	-1.33254	222396_at	HN1	hematological and neurological expressed 1
1283	0.0046554	0.197486	5883.64	3443.47	1.70864	1553589_a_at	PDZK1IP1	PDZK1 interacting protein 1
1284	0.0046564	0.197486	76.1037	59.346	1.28237	238446_at	GUSBP1	glucuronidase, beta pseudogene 1
1285	0.0046582	0.197486	154.564	106.837	1.44673	1553117_a_at	STK38	serine/threonine kinase 38
1286	0.0046585	0.197486	62.2395	51.2008	1.2156	233478_at	PLCXD2	phosphatidylinositol-specific phospholipase C, X domain containing 2
1287	0.0046601	0.197486	3397.65	2576.57	1.31867	227174_at	WDR72	WD repeat domain 72
1288	0.0046628	0.197486	983.848	794.45	1.2384	212231_at	FBXO21	F-box protein 21
1289	0.0046665	0.197486	2555	2016	1.26736	207320_x_at	STAU1	staufen, RNA binding protein, homolog 1 (Drosophila)
1290	0.0046679	0.197486	31.3786	23.5379	1.33311	1553944_at	MIA2	melanoma inhibitory activity 2
1291	0.0046705	0.197486	161.028	136.244	1.18191	238150_at	FLJ27365	FLJ27365 protein
1292	0.0046707	0.197486	85.2793	59.731	1.42772	206085_s_at	CTH	cystathionase (cystathionine gamma-lyase)
1293	0.0046797	0.197486	557.544	365.619	1.52493	224497_x_at	HSD17B14	hydroxysteroid (17-beta) dehydrogenase 14
1294	0.0046863	0.197486	97.2154	115.36	-1.18664	218524_at	E4F1	E4F transcription factor 1
1295	0.0046893	0.197486	164.333	95.0007	1.72981	221122_at	HRASLS2	HRAS-like suppressor 2
1296	0.0046901	0.197486	378.011	220.697	1.71281	222752_s_at	C1orf75	chromosome 1 open reading frame 75
1297	0.0046923	0.197486	17.9388	21.6761	-1.20834	1552825_at	ZNF396	zinc finger protein 396
1298	0.0046935	0.197486	1713.67	2417.25	-1.41057	41220_at	2010-09-09	septin 9
1299	0.0046943	0.197486	201.93	101.079	1.99774	224997_x_at	H19	H19, imprinted maternally expressed untranslated mRNA
1300	0.0046956	0.197486	42.3406	35.8295	1.18172	1566524_a_at	hCG_1986447	hCG1986447
1301	0.0047003	0.197532	198.808	155.184	1.28111	211096_at	PBX2	pre-B-cell leukemia homeobox 2
1302	0.0047078	0.197643	243.321	176.357	1.3797	216958_s_at	IVD	isovaleryl Coenzyme A dehydrogenase
1303	0.0047124	0.197643	184.195	128.742	1.43073	1555201_a_at	RMND1	required for meiotic nuclear division 1 homolog (S. cerevisiae)
1304	0.0047138	0.197643	7474.66	8915.05	-1.1927	213214_x_at	ACTG1	actin, gamma 1
1305	0.0047203	0.197688	216.137	139.75	1.5466	214581_x_at	TNFRSF21	tumor necrosis factor receptor superfamily, member 21
1306	0.0047221	0.197688	31.0242	25.135	1.2343	221048_x_at	C17orf80	chromosome 17 open reading frame 80
1307	0.0047405	0.197725	352.347	286.63	1.22927	242978_x_at	NA	NA
1308	0.0047445	0.197725	985.334	790.856	1.24591	225301_s_at	ACAA2	acetyl-Coenzyme A acyltransferase 2 (mitochondrial 3-oxoacyl-Coenzyme A thiolase)
1309	0.0047451	0.197725	544.969	341.902	1.59394	201848_s_at	BNIP3	BCL2/adenovirus E1B 19kDa interacting protein 3
1310	0.0047478	0.197725	14.2232	15.8614	-1.11518	210575_at	NUDC	nuclear distribution gene C homolog (A. nidulans)
1311	0.0047503	0.197725	489.034	277.321	1.76342	214110_s_at	LOC654342	similar to lymphocyte-specific protein 1
1312	0.0047546	0.197725	238.595	167.742	1.4224	218688_at	DAK	dihydroxyacetone kinase 2 homolog (S. cerevisiae)
1313	0.0047598	0.197725	154.658	112.483	1.37495	204429_s_at	SLC2A5	solute carrier family 2 (facilitated glucose/fructose transporter), member 5
1314	0.0047603	0.197725	388.861	491.815	-1.26476	226185_at	CDS1	CDP-diacylglycerol synthase (phosphatidate cytidylyltransferase) 1
1315	0.0047618	0.197725	328.927	140.339	2.3438	214347_s_at	DDC	dopa decarboxylase (aromatic L-amino acid decarboxylase)
1316	0.0047669	0.197725	18.818	23.2542	-1.23574	231149_s_at	ULK4	unc-51-like kinase 4 (C. elegans)
1317	0.0047686	0.197725	74.2108	87.02	-1.17261	203495_at	LRRC14	leucine rich repeat containing 14
1318	0.0047698	0.197725	877.146	614.669	1.42702	209916_at	DHTKD1	dehydrogenase E1 and transketolase domain containing 1
1319	0.00477	0.197725	23.3644	20.3229	1.14966	242220_at	SPTBN1	spectrin, beta, non-erythrocytic 1
1320	0.0047777	0.197749	104.504	92.3903	1.13112	215662_at	NA	NA
1321	0.0047778	0.197749	329.095	465.409	-1.41421	35776_at	ITSN1	intersectin 1 (SH3 domain protein)
1322	0.0047831	0.197819	113.511	152.728	-1.34549	227232_at	EVL	Enah/Vasp-like
1323	0.0048055	0.198324	229.412	262.676	-1.145	204928_s_at	SLC10A3	solute carrier family 10 (sodium/bile acid cotransporter family), member 3
1324	0.0048152	0.198324	86.7957	219.478	-2.52868	243495_s_at	NA	NA
1325	0.0048157	0.198324	43.1951	34.6181	1.24776	1568781_at	UROS	uroporphyrinogen III synthase (congenital erythropoietic porphyria)
1326	0.0048159	0.198324	37.5996	32.5867	1.15383	233390_at	RGS3	regulator of G-protein signaling 3
1327	0.0048168	0.198324	67.7619	93.3656	-1.37785	216682_s_at	FAM48A	family with sequence similarity 48, member A
1328	0.0048258	0.198324	29.9216	49.0121	-1.63802	223949_at	TMPRSS3	transmembrane protease, serine 3
1329	0.0048265	0.198324	793.912	642.908	1.23488	200948_at	MLF2	myeloid leukemia factor 2
1330	0.0048295	0.198324	69.6391	52.7171	1.321	1553167_a_at	SEPSECS	Sep (O-phosphoserine) tRNA:Sec (selenocysteine) tRNA synthase
1331	0.0048296	0.198324	158.06	104.658	1.51026	223469_at	PGPEP1	pyroglutamyl-peptidase I
1332	0.0048316	0.198324	102.739	86.174	1.19223	242610_x_at	NBPF10	neuroblastoma breakpoint family, member 10
1333	0.0048476	0.198494	89.0453	48.6669	1.82969	238546_at	SLC8A1	solute carrier family 8 (sodium/calcium exchanger), member 1
1334	0.0048494	0.198494	273.454	162.406	1.68377	205866_at	FCN3	ficolin (collagen/fibrinogen domain containing) 3 (Hakata antigen)
1335	0.00485	0.198494	22.3339	30.9647	-1.38645	1556696_s_at	FLJ42709	hypothetical gene supported by AK124699
1336	0.0048515	0.198494	228.557	172.429	1.32551	210947_s_at	MSH3	mutS homolog 3 (E. coli)
1337	0.0048539	0.198494	989.921	598.703	1.65344	201562_s_at	SORD	sorbitol dehydrogenase
1338	0.0048778	0.199323	104.673	69.1527	1.51365	241418_at	LOC344887	similar to NmrA-like family domain containing 1
1339	0.0048818	0.199337	51.7322	40.7606	1.26917	207368_at	HTR1D	5-hydroxytryptamine (serotonin) receptor 1D
1340	0.0048929	0.199517	56.1113	70.5887	-1.25801	222480_at	UBE2Q1	ubiquitin-conjugating enzyme E2Q (putative) 1
1341	0.0049001	0.199517	766.762	478.091	1.6038	222496_s_at	FLJ20273	RNA-binding protein
1342	0.0049035	0.199517	736.838	931.07	-1.2636	205417_s_at	DAG1	dystroglycan 1 (dystrophin-associated glycoprotein 1)
1343	0.0049062	0.199517	75.0631	48.2853	1.55457	209349_at	RAD50	RAD50 homolog (S. cerevisiae)
1344	0.0049073	0.199517	776.952	469.176	1.65599	207771_at	SLC5A2	solute carrier family 5 (sodium/glucose cotransporter), member 2
1345	0.004911	0.199517	188.947	136.449	1.38475	205506_at	VIL1	villin 1
1346	0.0049145	0.199517	479.706	582.921	-1.21516	201834_at	PRKAB1	protein kinase, AMP-activated, beta 1 non-catalytic subunit
1347	0.0049154	0.199517	23.7273	27.7497	-1.16953	224924_at	TTC7A	tetratricopeptide repeat domain 7A
1348	0.00493	0.199795	107.32	144.365	-1.34519	226885_at	NA	NA
1349	0.004932	0.199795	83.6221	124.779	-1.49217	1558747_at	SMCHD1	structural maintenance of chromosomes flexible hinge domain containing 1
1350	0.0049332	0.199795	54.5232	45.1163	1.2085	214556_at	SSTR4	somatostatin receptor 4
1351	0.0049418	0.199851	67.363	56.6335	1.18946	206294_at	HSD3B2	hydroxy-delta-5-steroid dehydrogenase, 3 beta- and steroid delta-isomerase 2
1352	0.0049419	0.199851	476.691	358.67	1.32905	221777_at	C12orf52	chromosome 12 open reading frame 52
1353	0.0049565	0.199899	21.2335	24.2922	-1.14405	1555336_a_at	ITGA9	integrin, alpha 9
1354	0.0049628	0.199899	367.489	223.594	1.64356	218921_at	SIGIRR	single immunoglobulin and toll-interleukin 1 receptor (TIR) domain
1355	0.004965	0.199899	473.819	697.729	-1.47257	226374_at	CXADR	coxsackie virus and adenovirus receptor
1356	0.0049655	0.199899	26.9043	34.9911	-1.30058	231215_at	NA	NA
1357	0.0049771	0.199899	764.35	1098.51	-1.43718	208808_s_at	HMGB2	high-mobility group box 2
1358	0.0049847	0.199899	155.197	209.412	-1.34933	226264_at	SUSD1	sushi domain containing 1
1359	0.004987	0.199899	422.76	292.285	1.4464	202590_s_at	PDK2	pyruvate dehydrogenase kinase, isozyme 2
1360	0.004989	0.199899	70.4168	104.676	-1.48652	222062_at	IL27RA	interleukin 27 receptor, alpha
1361	0.0049892	0.199899	139.055	179.744	-1.29262	225391_at	LOC93622	hypothetical protein BC006130
1362	0.0049903	0.199899	112.512	129.648	-1.1523	219111_s_at	DDX54	DEAD (Asp-Glu-Ala-Asp) box polypeptide 54
