# Supplementary material for: Genomic meta-analysis of growth factor and integrin pathways in chronic kidney transplant injury
Source: BMC Genomics. 2013 Apr 23;14:275. doi: 10.1186/1471-2164-14-275 (PMC3644490; doi:10.1186/1471-2164-14-275)
Supplement: Additional file 5 — 25 integrin pathway molecules identified as significantly differentially expressed by proteomics. [file 1471-2164-14-275-S5.xlsx]

## Sheet: Sheet1
25 integrin pathway molecules identified as significantly differentially expressed by proteomics
Symbol	Entrez Gene Name	Location	Family
ACTR3	ARP3 actin-related protein 3 homolog (yeast)	Plasma Membrane	other
ARPC1A	actin related protein 2/3 complex, subunit 1A, 41kDa	Cytoplasm	other
ARPC1B	actin related protein 2/3 complex, subunit 1B, 41kDa	Cytoplasm	other
ARPC3	actin related protein 2/3 complex, subunit 3, 21kDa	Cytoplasm	other
ARPC4	actin related protein 2/3 complex, subunit 4, 20kDa	unknown	other
ARPC5	actin related protein 2/3 complex, subunit 5, 16kDa	Cytoplasm	other
ARPC5L (includes EG:81873)	actin related protein 2/3 complex, subunit 5-like	unknown	other
CAPN1	calpain 1, (mu/I) large subunit	Cytoplasm	peptidase
CAPN10	calpain 10	Cytoplasm	peptidase
CAPN11	calpain 11	unknown	peptidase
CAPN2	calpain 2, (m/II) large subunit	Cytoplasm	peptidase
Cdc42	cell division cycle 42 (GTP binding protein, 25kDa)	Cytoplasm	enzyme
CRKL	v-crk sarcoma virus CT10 oncogene homolog (avian)-like	Cytoplasm	kinase
GRB2	growth factor receptor-bound protein 2	Cytoplasm	other
ITGA6	integrin, alpha 6	Plasma Membrane	other
ITGB1	integrin, beta 1 (fibronectin receptor, beta polypeptide, antigen CD29 )	Plasma Membrane	transmembrane receptor
MAP2K1	mitogen-activated protein kinase kinase 1	Cytoplasm	kinase
MYLK	myosin light chain kinase	Cytoplasm	kinase
MYLK2	myosin light chain kinase 2	Cytoplasm	kinase
MYLK3	myosin light chain kinase 3	unknown	kinase
PPP1R12A	protein phosphatase 1, regulatory (inhibitor) subunit 12A	Cytoplasm	phosphatase
TLN1	talin 1	Plasma Membrane	other
TLN2	talin 2	Nucleus	other
VASP	vasodilator-stimulated phosphoprotein	Plasma Membrane	other
ZYX	zyxin	Plasma Membrane	other
