# Supplementary material for: Genomic meta-analysis of growth factor and integrin pathways in chronic kidney transplant injury
Source: BMC Genomics. 2013 Apr 23;14:275. doi: 10.1186/1471-2164-14-275 (PMC3644490; doi:10.1186/1471-2164-14-275)
Supplement: Additional file 6 — Drug Targets - Healthy transplants vs. CAN/IFTA subjects (129/4109 molecules). [file 1471-2164-14-275-S6.xlsx]

## Sheet: Sheet1
Drug Targets - Healthy transplants vs. CAN/IFTA subjects (129/4109 molecules)
Symbol	Entrez Gene Name	Affymetrix ID	Fold Change	Type(s)	Biomarker Application(s)	Drug(s)
HPRT1	hypoxanthine phosphoribosyltransferase 1	202854_at	1.277	enzyme		6-mercaptopurine, thioguanine, azathioprine
PPAT	phosphoribosyl pyrophosphate amidotransferase	209434_s_at	1.238	enzyme		6-mercaptopurine, thioguanine, azathioprine
PAH	phenylalanine hydroxylase	244742_at	-1.320	enzyme	Efficacy	(6R)-tetrahydrobiopterin
CD86	CD86 molecule	205685_at	1.277	transmembrane receptor	Efficacy, Prognosis	abatacept
ITGAV	integrin, alpha V (vitronectin receptor, alpha polypeptide, antigen CD51)	202351_at	1.545	other	Diagnosis	abciximab, CNTO 95, EMD121974
CHRNA3	cholinergic receptor, nicotinic, alpha 3	211772_x_at	-1.149	transmembrane receptor	Response to Therapy	ABT-089, isoflurane, mecamylamine, succinylcholine, rocuronium, doxacurium, amobarbital, mivacurium, pipecuronium, rapacuronium, metocurine, atracurium, cisatracurium, acetylcholine, nicotine, D-tubocurarine, arecoline, ibogaine, enflurane, pancuronium, vecuronium
PTGS2	prostaglandin-endoperoxide synthase 2 (prostaglandin G/H synthase and cyclooxygenase)	204748_at	1.575	enzyme	Diagnosis, Disease Progression, Efficacy, Prognosis, Unspecified Application	acetaminophen/pentazocine, acetaminophen/clemastine/pseudoephedrine, aspirin/butalbital/caffeine, acetaminophen/caffeine/dihydrocodeine, aspirin/hydrocodone, aspirin/oxycodone, acetaminophen/aspirin/caffeine, aspirin/pravastatin, acetaminophen/dexbrompheniramine/pseudoephedrine, aspirin/meprobamate, aspirin/caffeine/propoxyphene, aspirin/butalbital/caffeine/codeine, aspirin/caffeine/dihydrocodein…
CD52	CD52 molecule	34210_at	1.984	other		alemtuzumab
ACCN3	amiloride-sensitive cation channel 3	207561_s_at	-1.140	ion channel		amiloride, amiloride/hydrochlorothiazide
IL1R1	interleukin 1 receptor, type I	202948_at	1.658	transmembrane receptor	Efficacy, Prognosis	anakinra
TGFB2	transforming growth factor, beta 2	209909_s_at	1.252	growth factor	Efficacy	AP-12009
MAPK8	mitogen-activated protein kinase 8	210477_x_at	-1.218	kinase		aplidine
HTR6	5-hydroxytryptamine (serotonin) receptor 6	1552857_a_at	-1.216	G-protein coupled receptor		asenapine, WAY-181187
HMGCR	3-hydroxy-3-methylglutaryl-CoA reductase	202540_s_at	1.278	enzyme	Efficacy	aspirin/pravastatin, pitavastatin, lovastatin/niacin, ezetimibe/simvastatin, amlodipine/atorvastatin, fluvastatin, cerivastatin, atorvastatin, pravastatin, simvastatin, lovastatin, rosuvastatin
GABBR1	gamma-aminobutyric acid (GABA) B receptor, 1	205890_s_at	1.793	G-protein coupled receptor		baclofen
APP	amyloid beta (A4) precursor protein	200602_at	1.232	other	Diagnosis, Efficacy, Unspecified Application	bapineuzumab
NCAM1	neural cell adhesion molecule 1	231532_at	-1.145	other	Efficacy, Prognosis	BB-10901
TNFSF13B	tumor necrosis factor (ligand) superfamily, member 13b	223501_at	1.810	cytokine	Efficacy	belimumab
VEGFA	vascular endothelial growth factor A	211527_x_at	-1.364	growth factor	Diagnosis, Efficacy, Prognosis, Response to Therapy, Safety, Unspecified Application	bevacizumab, ranibizumab, aflibercept, pegaptanib
EDNRA	endothelin receptor type A	204464_s_at	1.480	transmembrane receptor		bosentan, avosentan, clazosentan, ambrisentan, sitaxsentan, ZD4054, SB 234551, TBC 3214, BSF 302146, PD 180988, atrasentan
EDNRB	endothelin receptor type B	204273_at	2.100	G-protein coupled receptor		bosentan, sitaxsentan, atrasentan
VAMP2	vesicle-associated membrane protein 2 (synaptobrevin 2)	214792_x_at	-1.458	other		botulinum toxin type B
SLC12A2	solute carrier family 12 (sodium/potassium/chloride transporters), member 2	225835_at	1.732	transporter		bumetanide
CALCR	calcitonin receptor	207887_s_at	-1.192	G-protein coupled receptor		calcitonin (salmon)
FOLH1	folate hydrolase (prostate-specific membrane antigen) 1	217483_at	-1.212	peptidase	Diagnosis, Prognosis	capromab pendetide
EGFR	epidermal growth factor receptor	211607_x_at	-1.196	kinase	Diagnosis, Disease Progression, Efficacy, Prognosis, Response to Therapy, Safety, Unspecified Application	cetuximab, AEE 788, panitumumab, BMS-599626, ARRY-334543, XL647, canertinib, gefitinib, HKI-272, PD 153035, lapatinib, vandetanib, erlotinib
PPARA	peroxisome proliferator-activated receptor alpha	223438_s_at	-1.424	ligand-dependent nuclear receptor	Diagnosis, Prognosis	choline fenofibrate, NS-220, tesaglitazar, clofibrate, fenofibrate, docosahexaenoic acid, gemfibrozil
F2R	coagulation factor II (thrombin) receptor	203989_x_at	1.317	G-protein coupled receptor	Disease Progression, Prognosis	chrysalin, argatroban, bivalirudin
IL13RA1	interleukin 13 receptor, alpha 1	201887_at	1.414	transmembrane receptor		cintredekin besudotox
DCK	deoxycytidine kinase	203302_at	1.960	kinase	Diagnosis, Efficacy, Response to Therapy	cladribine
COL13A1	collagen, type XIII, alpha 1	211343_s_at	1.477	other		collagenase clostridium histolyticum
COL24A1	collagen, type XXIV, alpha 1	238732_at	-1.121	other		collagenase clostridium histolyticum
COL27A1	collagen, type XXVII, alpha 1	225293_at	1.266	other		collagenase clostridium histolyticum
COL4A1	collagen, type IV, alpha 1	211980_at	1.836	other	Diagnosis	collagenase clostridium histolyticum
COL4A2	collagen, type IV, alpha 2	211966_at	1.421	other		collagenase clostridium histolyticum
COL4A3	collagen, type IV, alpha 3 (Goodpasture antigen)	222073_at	1.392	other	Efficacy, Unspecified Application	collagenase clostridium histolyticum
COL4A4 (includes EG:1286)	collagen, type IV, alpha 4	229779_at	1.534	other	Diagnosis	collagenase clostridium histolyticum
COL9A2	collagen, type IX, alpha 2	213622_at	-1.263	other		collagenase clostridium histolyticum
TNFRSF10B	tumor necrosis factor receptor superfamily, member 10b	209295_at	1.490	transmembrane receptor	Response to Therapy	CS-1008
EPHA2	EPH receptor A2	203499_at	1.236	kinase	Disease Progression	dasatinib
YES1	v-yes-1 Yamaguchi sarcoma viral oncogene homolog 1	202933_s_at	1.265	kinase		dasatinib
SLC12A3	solute carrier family 12 (sodium/chloride transporters), member 3	208354_s_at	-1.493	transporter		deserpidine/methyclothiazide, amlodipine/valsartan/hydrochlorothiazide, lisinopril/hydrochlorothiazide, losartan/hydrochlorothiazide, valsartan/hydrochlorothiazide, triamterene/hydrochlorothiazide, bisoprolol/hydrochlorothiazide, indapamide, hydrochlorothiazide, trichloromethiazide, metolazone, chlorothiazide, candesartan cilexetil/hydrochlorothiazide, polythiazide/prazosin, hydrochlorothiazide/m…
GRIN2A	glutamate receptor, ionotropic, N-methyl D-aspartate 2A	242286_at	1.371	ion channel	Unspecified Application	dextromethorphan/guaifenesin, morphine/dextromethorphan, neramexane, bicifadine, delucemine, CR 2249, besonprodil, UK-240455, ketamine, felbamate, memantine, orphenadrine, cycloserine, N-(2-indanyl)glycinamide, dextromethorphan, brompheniramine/dextromethorphan/pseudoephedrine, chlorpheniramine/dextromethorphan/phenylephrine, carbinoxamine/dextromethorphan/pseudoephedrine, dextromethorphan/promet…
SRD5A1	steroid-5-alpha-reductase, alpha polypeptide 1 (3-oxo-5 alpha-steroid delta 4-dehydrogenase alpha 1)	204675_at	1.465	enzyme	Disease Progression	dutasteride/tamsulosin, finasteride, dutasteride
PDE7A	phosphodiesterase 7A	223358_s_at	1.467	enzyme		dyphylline, nitroglycerin, aminophylline, anagrelide, milrinone, dipyridamole, tolbutamide, theophylline, pentoxifylline
PDE4B	phosphodiesterase 4B, cAMP-specific	203708_at	1.467	enzyme		dyphylline, nitroglycerin, arofylline, tetomilast, L 869298, aminophylline, anagrelide, cilomilast, milrinone, rolipram, dipyridamole, L-826,141, roflumilast, tolbutamide, theophylline, pentoxifylline, caffeine
PDE4D	phosphodiesterase 4D, cAMP-specific	210837_s_at	1.102	enzyme	Prognosis	dyphylline, nitroglycerin, arofylline, tetomilast, L 869298, aminophylline, anagrelide, cilomilast, milrinone, rolipram, dipyridamole, L-826,141, roflumilast, tolbutamide, theophylline, pentoxifylline, caffeine
PDE5A	phosphodiesterase 5A, cGMP-specific	1556787_s_at	-1.227	enzyme		dyphylline, nitroglycerin, DA-8159, aminophylline, sildenafil, dipyridamole, aspirin/dipyridamole, vardenafil, tolbutamide, tadalafil, theophylline, pentoxifylline
PDE3B	phosphodiesterase 3B, cGMP-inhibited	222317_at	1.206	enzyme		dyphylline, nitroglycerin, medorinone, aminophylline, cilostazol, dipyridamole, amrinone, tolbutamide, theophylline, pentoxifylline
ITGB5	integrin, beta 5	214020_x_at	1.244	other	Diagnosis	EMD121974
DPYD	dihydropyrimidine dehydrogenase	204646_at	1.689	enzyme	Diagnosis, Disease Progression, Efficacy, Prognosis, Safety	eniluracil
AKT3	v-akt murine thymoma viral oncogene homolog 3 (protein kinase B, gamma)	212609_s_at	1.354	kinase	Disease Progression, Efficacy	enzastaurin
GSK3B	glycogen synthase kinase 3 beta	226191_at	1.366	kinase	Diagnosis, Efficacy	enzastaurin
TUBA1A	tubulin, alpha 1a	209118_s_at	1.618	other	Unspecified Application	epothilone B, ixabepilone, colchicine/probenecid, XRP9881, eribulin, AL 108, EC145, NPI-2358, milataxel, TPI 287, TTI-237, docetaxel, vinflunine, vinorelbine, vincristine, vinblastine, paclitaxel, podophyllotoxin, colchicine
GRM1	glutamate receptor, metabotropic 1	207299_s_at	-1.407	G-protein coupled receptor	Efficacy	fasoracetam
CHRM3	cholinergic receptor, muscarinic 3	1559634_at	-1.132	G-protein coupled receptor		fesoterodine, ABT-089, atropine/edrophonium, cyclopentolate/phenylephrine, ipratropium/albuterol, trihexyphenidyl, carbamylcholine, darifenacin, methacholine, diphenhydramine, quinidine, procyclidine, trospium, atropine sulfate/benzoic acid/hyoscyamine/methenamine/methylene blue/phenyl salicylate, homatropine, dicyclomine, methantheline, orphenadrine, fluoxetine/olanzapine, doxacurium, aspirin/ca…
CDC2	cyclin-dependent kinase 1	203213_at	1.342	kinase	Disease Progression	flavopiridol
CDK8	cyclin-dependent kinase 8	204831_at	1.451	kinase		flavopiridol
CDK19	cyclin-dependent kinase 19	212899_at	1.239	kinase		flavopiridol
PRIM2	primase, DNA, polypeptide 2 (58kDa)	1554884_at	-1.128	enzyme		fludarabine phosphate
ADH1A	alcohol dehydrogenase 1A (class I), alpha polypeptide	207820_at	1.133	enzyme		fomepizole
ADH1B	alcohol dehydrogenase 1B (class I), beta polypeptide	209613_s_at	1.981	enzyme		fomepizole
RRM2	ribonucleotide reductase M2	201890_at	1.624	enzyme	Diagnosis	gemcitabine, triapine, hydroxyurea, fludarabine phosphate
GCGR	glucagon receptor	210565_at	-1.196	G-protein coupled receptor		glucagon
MUC1	mucin 1, cell surface associated	213693_s_at	1.655	other	Diagnosis, Disease Progression, Efficacy, Prognosis, Safety, Unspecified Application	HuHMFG1
CASP3	caspase 3, apoptosis-related cysteine peptidase	202763_at	1.336	peptidase	Diagnosis, Disease Progression, Efficacy, Prognosis, Unspecified Application	IDN-6556
IFNAR2	interferon (alpha, beta and omega) receptor 2	204786_s_at	1.266	transmembrane receptor		interferon alfacon-1, PEG-interferon alfa-2a, interferon beta-1a, IFNA2, interferon alfa-2a/ribavirin, pegintron, interferon beta-1b
IFNGR1	interferon gamma receptor 1	202727_s_at	1.628	transmembrane receptor		interferon gamma-1b
PPP3CA	protein phosphatase 3, catalytic subunit, alpha isozyme	202457_s_at	1.456	phosphatase		ISAtx-247, tacrolimus, pimecrolimus, cyclosporin A
CYP3A4	cytochrome P450, family 3, subfamily A, polypeptide 4	205999_x_at	-1.446	enzyme	Diagnosis, Efficacy, Safety	ketoconazole
PRKCA	protein kinase C, alpha	213093_at	1.299	kinase		L-threo-safingol
FNTA	farnesyltransferase, CAAX box, alpha	200090_at	1.263	enzyme		lonafarnib, tipifarnib
GART	phosphoribosylglycinamide formyltransferase, phosphoribosylglycinamide synthetase, phosphoribosylaminoimidazole synthetase	210005_at	1.315	enzyme	Prognosis, Safety	LY231514
CA13	carbonic anhydrase XIII	231270_at	1.326	enzyme		methazolamide, hydrochlorothiazide, acetazolamide, trichloromethiazide, chlorothiazide, chlorthalidone, benzthiazide, sulfacetamide, topiramate
GABRA2	gamma-aminobutyric acid (GABA) A receptor, alpha 2	207014_at	-1.348	ion channel		methohexital, aspirin/butalbital/caffeine, aspirin/butalbital/caffeine/codeine, pagoclone, alphadolone, SEP 174559, acetaminophen/butalbital/caffeine, sevoflurane, isoflurane, gaboxadol, felbamate, etomidate, muscimol, halothane, fluoxetine/olanzapine, amobarbital, estazolam, atropine/hyoscyamine/phenobarbital/scopolamine, clorazepate, acetaminophen/butalbital, eszopiclone, quazepam, mephobarbita…
GABRA4	gamma-aminobutyric acid (GABA) A receptor, alpha 4	208463_at	-1.246	ion channel		methohexital, aspirin/butalbital/caffeine, aspirin/butalbital/caffeine/codeine, pagoclone, alphadolone, SEP 174559, acetaminophen/butalbital/caffeine, sevoflurane, isoflurane, gaboxadol, isoniazid, felbamate, etomidate, muscimol, halothane, fluoxetine/olanzapine, amobarbital, atropine/hyoscyamine/phenobarbital/scopolamine, acetaminophen/butalbital, eszopiclone, mephobarbital, hyoscyamine/phenobar…
GABRA6	gamma-aminobutyric acid (GABA) A receptor, alpha 6	207182_at	-1.145	ion channel		methohexital, aspirin/butalbital/caffeine, aspirin/butalbital/caffeine/codeine, pagoclone, alphadolone, SEP 174559, acetaminophen/butalbital/caffeine, sevoflurane, isoflurane, gaboxadol, isoniazid, felbamate, etomidate, muscimol, halothane, fluoxetine/olanzapine, amobarbital, atropine/hyoscyamine/phenobarbital/scopolamine, acetaminophen/butalbital, eszopiclone, mephobarbital, hyoscyamine/phenobar…
GABRB2	gamma-aminobutyric acid (GABA) A receptor, beta 2	242344_at	1.496	ion channel		methohexital, aspirin/butalbital/caffeine, aspirin/butalbital/caffeine/codeine, pagoclone, alphadolone, SEP 174559, acetaminophen/butalbital/caffeine, sevoflurane, isoflurane, gaboxadol, isoniazid, felbamate, etomidate, muscimol, halothane, fluoxetine/olanzapine, amobarbital, atropine/hyoscyamine/phenobarbital/scopolamine, acetaminophen/butalbital, eszopiclone, mephobarbital, hyoscyamine/phenobar…
CHUK	conserved helix-loop-helix ubiquitous kinase	209666_s_at	1.331	kinase	Prognosis	methyl 2-cyano-3,12-dioxoolean-1,9-dien-28-oate
CACNA1H	calcium channel, voltage-dependent, T type, alpha 1H subunit	205845_at	-1.240	ion channel		mibefradil
PTGER4	prostaglandin E receptor 4 (subtype EP4)	204897_at	1.658	G-protein coupled receptor		misoprostol, prostaglandin E2, prostaglandin E1, diclofenac/misoprostol, ONO-4819
AURKA	aurora kinase A	208079_s_at	1.292	kinase	Diagnosis, Efficacy, Prognosis	MLN8054
GUCY1A3	guanylate cyclase 1, soluble, alpha 3	227235_at	1.444	enzyme		nitroglycerin, isosorbide-5-mononitrate, isosorbide dinitrate, nitroprusside, isosorbide dinitrate/hydralazine
TOP2B	topoisomerase (DNA) II beta 180kDa	211987_at	1.288	enzyme	Diagnosis	novobiocin, etoposide, CPI-0004Na, pixantrone, becatecarin, elsamitrucin, AQ4N, BN 80927, tafluposide, mitoxantrone, norfloxacin, dexrazoxane, tirapazamine, TAS-103, XK469, gatifloxacin, valrubicin, gemifloxacin, nemorubicin, nalidixic acid, epirubicin, doxorubicin, daunorubicin
BCL2	B-cell CLL/lymphoma 2	203685_at	1.405	other	Diagnosis, Disease Progression, Efficacy, Prognosis	oblimersen, (-)-gossypol
SOAT1	sterol O-acyltransferase 1	221561_at	1.715	enzyme		pactimibe
ADRA1D	adrenergic, alpha-1D-, receptor	210961_s_at	-1.162	G-protein coupled receptor		paliperidone, risperidone, antazoline/naphazoline, acetaminophen/clemastine/pseudoephedrine, articaine/epinephrine, bupivacaine/epinephrine, caffeine/ergotamine, acetaminophen/dexbrompheniramine/pseudoephedrine, dapiprazole, dexbrompheniramine/pseudoephedrine, chlorpheniramine/ibuprofen/pseudoephedrine, dipivefrin, cetirizine/pseudoephedrine, iloperidone, asenapine, epinephrine/prilocaine, epinep…
ADRA2C	adrenergic, alpha-2C-, receptor	206128_at	1.248	G-protein coupled receptor		paliperidone, risperidone, antazoline/naphazoline, acetaminophen/clemastine/pseudoephedrine, articaine/epinephrine, bupivacaine/epinephrine, caffeine/ergotamine, acetaminophen/dexbrompheniramine/pseudoephedrine, dapiprazole, dexbrompheniramine/pseudoephedrine, chlorpheniramine/ibuprofen/pseudoephedrine, dipivefrin, cetirizine/pseudoephedrine, iloperidone, asenapine, epinephrine/prilocaine, epinep…
HRH1	histamine receptor H1	205579_at	1.487	G-protein coupled receptor	Disease Progression	paliperidone, risperidone, antazoline/naphazoline, antazoline, dexbrompheniramine, acetaminophen/clemastine/pseudoephedrine, acetaminophen/dexbrompheniramine/pseudoephedrine, dexbrompheniramine/pseudoephedrine, chlorpheniramine/ibuprofen/pseudoephedrine, cetirizine/pseudoephedrine, asenapine, bilastine, doxylamine, levocetirizine, bepotastine, opipramol, alcaftadine, fexofenadine/pseudoephedrine,…
SSTR1	somatostatin receptor 1	235591_at	1.443	G-protein coupled receptor	Diagnosis, Prognosis	pasireotide, octreotide
CXCR4	chemokine (C-X-C motif) receptor 4	217028_at	2.520	G-protein coupled receptor	Diagnosis, Disease Progression, Prognosis	plerixafor
METAP2	methionyl aminopeptidase 2	227993_at	1.251	peptidase		PPI-2458
P2RY12	purinergic receptor P2Y, G-protein coupled, 12	235885_at	1.478	G-protein coupled receptor		prasugrel, ticagrelor, clopidogrel
CACNA2D4	calcium channel, voltage-dependent, alpha 2/delta subunit 4	228083_at	-1.337	other		pregabalin
KCNH7	potassium voltage-gated channel, subfamily H (eag-related), member 7	224099_at	-1.245	ion channel		procainamide, dofetilide, quinidine
PTGER3	prostaglandin E receptor 3 (subtype EP3)	210832_x_at	-1.630	G-protein coupled receptor		prostaglandin E1
HTR4	5-hydroxytryptamine (serotonin) receptor 4	216939_s_at	-1.159	G-protein coupled receptor		PRX-03140, cisapride, renzapride, fenfluramine, tegaserod, ergotamine
KCNQ1	potassium voltage-gated channel, KQT-like subfamily, member 1	204486_at	1.156	ion channel		quinidine
IL7R	interleukin 7 receptor	226218_at	2.726	transmembrane receptor		recombinant human interleukin-7
CXCR2	chemokine (C-X-C motif) receptor 2	207008_at	1.147	G-protein coupled receptor		repertaxin, SB-265610
TLR8 (includes EG:51311)	toll-like receptor 8	229560_at	1.762	transmembrane receptor		resiquimod
SCN3B	sodium channel, voltage-gated, type III, beta	204722_at	-1.258	ion channel		riluzole
SCN7A	sodium channel, voltage-gated, type VII, alpha	228504_at	1.285	ion channel		riluzole
SLC1A3	solute carrier family 1 (glial high affinity glutamate transporter), member 3	202800_at	1.407	transporter		riluzole
SLC1A6	solute carrier family 1 (high affinity aspartate/glutamate transporter), member 6	1554593_s_at	-1.191	transporter		riluzole
NR3C1	nuclear receptor subfamily 3, group C, member 1 (glucocorticoid receptor)	216321_s_at	1.504	ligand-dependent nuclear receptor	Efficacy	rimexolone, medrysone, clocortolone pivalate, diflorasone diacetate, fluorometholone, dexamethasone phosphate, cortisone acetate, halcinonide, flurandrenolide, desoximetasone, desonide, prednisolone, clobetasol propionate, fluocinolone acetonide, prednisone, hydrocortisone, triamcinolone, dexamethasone 21-acetate, 11beta hydrocortisone acetate, betamethasone, dexamethasone, budesonide, fluticason…
HTR2B	5-hydroxytryptamine (serotonin) receptor 2B	206638_at	1.590	G-protein coupled receptor		risperidone, buspirone, blonanserin, asenapine, opipramol, eletriptan, epinastine, fenfluramine, quetiapine, nefazodone, mirtazapine, dihydroergotamine, apomorphine, ergotamine
MAOB	monoamine oxidase B	1561010_a_at	-1.148	enzyme		safinamide, ladostigil, rasagiline, selegiline, dextroamphetamine, procainamide, tranylcypromine, phenelzine, isocarboxazid, benzphetamine
CSF2RB	colony stimulating factor 2 receptor, beta, low-affinity (granulocyte-macrophage)	205159_at	2.118	transmembrane receptor		sargramostim
TRPV1	transient receptor potential cation channel, subfamily V, member 1	219632_s_at	-1.206	ion channel		SB-705498, capsaicin
C1R	complement component 1, r subcomponent	212067_s_at	1.684	peptidase		SERPING1
C1S	complement component 1, s subcomponent	208747_s_at	1.936	peptidase		SERPING1
STS	steroid sulfatase (microsomal), isozyme S	203767_s_at	1.588	enzyme		STX 64
RET	ret proto-oncogene	211421_s_at	1.304	kinase	Efficacy, Response to Therapy	sunitinib
CSF1R	colony stimulating factor 1 receptor	203104_at	1.413	kinase	Prognosis	sunitinib, pazopanib
PDGFRA	platelet-derived growth factor receptor, alpha polypeptide	203131_at	1.585	kinase	Efficacy, Prognosis, Safety	sunitinib, pazopanib, axitinib, telatinib, imatinib, becaplermin
ALOX5	arachidonate 5-lipoxygenase	204446_s_at	2.907	enzyme	Diagnosis, Efficacy	TA 270, benoxaprofen, meclofenamic acid, zileuton, sulfasalazine, balsalazide, 5-aminosalicylic acid, masoprocol
TLR4	toll-like receptor 4	224341_x_at	1.490	transmembrane receptor		TAK-242
GRIA1	glutamate receptor, ionotropic, AMPA 1	209793_at	-1.181	ion channel		talampanel, Org 24448, LY451395, tezampanel
PLG	plasminogen	240033_at	-1.338	peptidase	Diagnosis	tenecteplase, PLAT, tranexamic acid, aprotinin, 6-aminocaproic acid, reteplase
IL6R	interleukin 6 receptor	226333_at	1.353	transmembrane receptor		tocilizumab
ITGB3	integrin, beta 3 (platelet glycoprotein IIIa, antigen CD61)	204628_s_at	1.246	transmembrane receptor		TP 9201, EMD121974, tirofiban
RRM2B	ribonucleotide reductase M2 B (TP53 inducible)	223342_at	1.418	enzyme	Efficacy, Prognosis	triapine, hydroxyurea
HDAC6	histone deacetylase 6	206846_s_at	-1.287	transcription regulator	Efficacy	tributyrin, belinostat, pyroxamide, vorinostat, romidepsin
HDAC8	histone deacetylase 8	223909_s_at	-1.175	transcription regulator		tributyrin, belinostat, pyroxamide, vorinostat, romidepsin
HDAC9 (includes EG:9734)	histone deacetylase 9	205659_at	1.546	transcription regulator		tributyrin, belinostat, pyroxamide, vorinostat, romidepsin
TNFRSF10A (includes EG:8797)	tumor necrosis factor receptor superfamily, member 10a	231775_at	1.254	transmembrane receptor	Diagnosis	trm-1
TLR7	toll-like receptor 7	220146_at	1.600	transmembrane receptor		UC-1V150, resiquimod, imiquimod
FDPS	farnesyl diphosphate synthase	217344_at	1.104	enzyme		YM 529, alendronic acid, pamidronic acid
Drug Targets - Integrin Pathways genes (2/187 molecules)
Symbol	Entrez Gene Name	Affymetrix	Fold Change	Family		Drugs
ITGAV	integrin, alpha V (vitronectin receptor, alpha polypeptide, antigen CD51)	202351_at	1.565574152	other		abciximab, CNTO 95, EMD121974
ITGB5	integrin, beta 5	214020_x_at	1.283603949	other		EMD121974
Drug Targets - HGF Signaling, VEGF Signaling, EGF Signaling, IGF-1 Signaling, TGF-β Signaling, PDGF Signaling. Healhy Transplants vs. CAN/IFTA (10/78 molecules)
Symbol	Entrez Gene Name	Affymetrix	Fold Change	Type(s)	Biomarker Application(s)	Drug(s)
PTGS2	prostaglandin-endoperoxide synthase 2 (prostaglandin G/H synthase and cyclooxygenase)	204748_at	1.575	enzyme	Diagnosis, Disease Progression, Efficacy, Prognosis, Unspecified Application	acetaminophen/pentazocine, acetaminophen/clemastine/pseudoephedrine, aspirin/butalbital/caffeine, acetaminophen/caffeine/dihydrocodeine, aspirin/hydrocodone, aspirin/oxycodone, acetaminophen/aspirin/caffeine, aspirin/pravastatin, acetaminophen/dexbrompheniramine/pseudoephedrine, aspirin/meprobamate, aspirin/caffeine/propoxyphene, aspirin/butalbital/caffeine/codeine, aspirin/caffeine/dihydrocodein…
TGFB2	transforming growth factor, beta 2	209909_s_at	1.252	growth factor	Efficacy	AP-12009
MAPK8	mitogen-activated protein kinase 8	210477_x_at	-1.218	kinase		aplidine
VEGFA	vascular endothelial growth factor A	211527_x_at	-1.364	growth factor	Diagnosis, Efficacy, Prognosis, Response to Therapy, Safety, Unspecified Application	bevacizumab, ranibizumab, aflibercept, pegaptanib
EGFR	epidermal growth factor receptor	211607_x_at	-1.196	kinase	Diagnosis, Disease Progression, Efficacy, Prognosis, Response to Therapy, Safety, Unspecified Application	cetuximab, AEE 788, panitumumab, BMS-599626, ARRY-334543, XL647, canertinib, gefitinib, HKI-272, PD 153035, lapatinib, vandetanib, erlotinib
AKT3	v-akt murine thymoma viral oncogene homolog 3 (protein kinase B, gamma)	212609_s_at	1.354	kinase	Disease Progression, Efficacy	enzastaurin
PRKCA	protein kinase C, alpha	213093_at	1.299	kinase		L-threo-safingol
BCL2	B-cell CLL/lymphoma 2	203685_at	1.405	other	Diagnosis, Disease Progression, Efficacy, Prognosis	oblimersen, (-)-gossypol
METAP2	methionyl aminopeptidase 2	227993_at	1.251	peptidase		PPI-2458
PDGFRA	platelet-derived growth factor receptor, alpha polypeptide	203131_at	1.585	kinase	Efficacy, Prognosis, Safety	sunitinib, pazopanib, axitinib, telatinib, imatinib, becaplermin
