# Supplementary material for: Genomic meta-analysis of growth factor and integrin pathways in chronic kidney transplant injury
Source: BMC Genomics. 2013 Apr 23;14:275. doi: 10.1186/1471-2164-14-275 (PMC3644490; doi:10.1186/1471-2164-14-275)
Supplement: Additional file 7 — Growth Factor Signaling Pathway biomarker Candidates (34/78 molecules). [file 1471-2164-14-275-S7.xlsx]

## Sheet: Sheet1
Growth Factor Signaling Pathway biomarker Candidates (34/78 molecules)
Symbol	Entrez Gene Name	Location	Family	Biomarker Application(s)
PTGS2	prostaglandin-endoperoxide synthase 2 (prostaglandin G/H synthase and cyclooxygenase)	Cytoplasm	enzyme	Diagnosis, Disease Progression, Efficacy, Prognosis, Unspecified Application
TGFB2	transforming growth factor, beta 2	Extracellular Space	growth factor	Efficacy
VEGFA	vascular endothelial growth factor A	Extracellular Space	growth factor	Diagnosis, Efficacy, Prognosis, Response to Therapy, Safety, Unspecified Application
EGFR	epidermal growth factor receptor	Plasma Membrane	kinase	Diagnosis, Disease Progression, Efficacy, Prognosis, Response to Therapy, Safety, Unspecified Application
AKT3	v-akt murine thymoma viral oncogene homolog 3 (protein kinase B, gamma)	Cytoplasm	kinase	Disease Progression, Efficacy
BCL2	B-cell CLL/lymphoma 2	Cytoplasm	other	Diagnosis, Disease Progression, Efficacy, Prognosis
PDGFRA	platelet-derived growth factor receptor, alpha polypeptide	Plasma Membrane	kinase	Efficacy, Prognosis, Safety
YWHAZ	tyrosine 3-monooxygenase/tryptophan 5-monooxygenase activation protein, zeta polypeptide	Cytoplasm	enzyme	Diagnosis
TGFBR2	transforming growth factor, beta receptor II (70/80kDa)	Plasma Membrane	kinase	Diagnosis
TGFBR1	transforming growth factor, beta receptor 1	Plasma Membrane	kinase	Diagnosis, Disease Progression, Prognosis
STAT1	signal transducer and activator of transcription 1, 91kDa	Nucleus	transcription regulator	Diagnosis, Efficacy, Prognosis
SMAD4	SMAD family member 4	Nucleus	transcription regulator	Prognosis
SFN	stratifin	Cytoplasm	other	Prognosis
RUNX3	runt-related transcription factor 3	Nucleus	transcription regulator	Diagnosis, Disease Progression, Prognosis
RUNX2	runt-related transcription factor 2	Nucleus	transcription regulator	Disease Progression, Prognosis, Unspecified Application
PTK2	PTK2 protein tyrosine kinase 2	Cytoplasm	kinase	Diagnosis, Disease Progression, Efficacy, Prognosis
PRKCH	protein kinase C, eta	Cytoplasm	kinase	Diagnosis
NRAS	neuroblastoma RAS viral (v-ras) oncogene homolog	Plasma Membrane	enzyme	Efficacy, Prognosis, Response to Therapy
MET	met proto-oncogene (hepatocyte growth factor receptor)	Plasma Membrane	kinase	Diagnosis, Disease Progression, Efficacy, Prognosis, Response to Therapy
KRAS	v-Ki-ras2 Kirsten rat sarcoma viral oncogene homolog	Cytoplasm	enzyme	Diagnosis, Efficacy, Prognosis, Response to Therapy
JAK1	Janus kinase 1	Cytoplasm	kinase	Disease Progression
HIF1A	hypoxia inducible factor 1, alpha subunit (basic helix-loop-helix transcription factor)	Nucleus	transcription regulator	Diagnosis, Efficacy, Prognosis, Response to Therapy
HGF	hepatocyte growth factor (hepapoietin A; scatter factor)	Extracellular Space	growth factor	Diagnosis, Disease Progression, Efficacy, Prognosis, Unspecified Application
FOXO3	forkhead box O3	Nucleus	transcription regulator	Efficacy
ETS1	v-ets erythroblastosis virus E26 oncogene homolog 1 (avian)	Nucleus	transcription regulator	Unspecified Application
ELAVL1	ELAV (embryonic lethal, abnormal vision, Drosophila)-like 1 (Hu antigen R)	Cytoplasm	other	Efficacy
EIF2S1	eukaryotic translation initiation factor 2, subunit 1 alpha, 35kDa	Cytoplasm	translation regulator	Efficacy
EIF1AX	eukaryotic translation initiation factor 1A, X-linked	Cytoplasm	translation regulator	Diagnosis
EGF	epidermal growth factor	Extracellular Space	growth factor	Diagnosis, Efficacy, Prognosis, Response to Therapy, Unspecified Application
CAV1	caveolin 1, caveolae protein, 22kDa	Plasma Membrane	other	Diagnosis
CASP9	caspase 9, apoptosis-related cysteine peptidase	Cytoplasm	peptidase	Diagnosis
BMPR1A	bone morphogenetic protein receptor, type IA	Plasma Membrane	kinase	Diagnosis, Unspecified Application
ATF2	activating transcription factor 2	Nucleus	transcription regulator	Prognosis
ACTG1	actin, gamma 1	Cytoplasm	other	Unspecified Application
Healthy Transplants vs. CAN/IFTA biomarker candidates (368/4109 molecules)
Symbol	Entrez Gene Name	Location	Family	Biomarker Application(s)
PAH	phenylalanine hydroxylase	Cytoplasm	enzyme	Efficacy
CD86	CD86 molecule	Plasma Membrane	transmembrane receptor	Efficacy, Prognosis
ITGAV	integrin, alpha V (vitronectin receptor, alpha polypeptide, antigen CD51)	Plasma Membrane	other	Diagnosis
CHRNA3	cholinergic receptor, nicotinic, alpha 3	Plasma Membrane	transmembrane receptor	Response to Therapy
PTGS2	prostaglandin-endoperoxide synthase 2 (prostaglandin G/H synthase and cyclooxygenase)	Cytoplasm	enzyme	Diagnosis, Disease Progression, Efficacy, Prognosis, Unspecified Application
IL1R1	interleukin 1 receptor, type I	Plasma Membrane	transmembrane receptor	Efficacy, Prognosis
TGFB2	transforming growth factor, beta 2	Extracellular Space	growth factor	Efficacy
HMGCR	3-hydroxy-3-methylglutaryl-CoA reductase	Cytoplasm	enzyme	Efficacy
APP	amyloid beta (A4) precursor protein	Plasma Membrane	other	Diagnosis, Efficacy, Unspecified Application
NCAM1	neural cell adhesion molecule 1	Plasma Membrane	other	Efficacy, Prognosis
TNFSF13B	tumor necrosis factor (ligand) superfamily, member 13b	Extracellular Space	cytokine	Efficacy
VEGFA	vascular endothelial growth factor A	Extracellular Space	growth factor	Diagnosis, Efficacy, Prognosis, Response to Therapy, Safety, Unspecified Application
FOLH1	folate hydrolase (prostate-specific membrane antigen) 1	Plasma Membrane	peptidase	Diagnosis, Prognosis
EGFR	epidermal growth factor receptor	Plasma Membrane	kinase	Diagnosis, Disease Progression, Efficacy, Prognosis, Response to Therapy, Safety, Unspecified Application
PPARA	peroxisome proliferator-activated receptor alpha	Nucleus	ligand-dependent nuclear receptor	Diagnosis, Prognosis
F2R	coagulation factor II (thrombin) receptor	Plasma Membrane	G-protein coupled receptor	Disease Progression, Prognosis
DCK	deoxycytidine kinase	Nucleus	kinase	Diagnosis, Efficacy, Response to Therapy
COL4A1	collagen, type IV, alpha 1	Extracellular Space	other	Diagnosis
COL4A3	collagen, type IV, alpha 3 (Goodpasture antigen)	Extracellular Space	other	Efficacy, Unspecified Application
COL4A4(includesEG:1286)	collagen, type IV, alpha 4	Extracellular Space	other	Diagnosis
TNFRSF10B	tumor necrosis factor receptor superfamily, member 10b	Plasma Membrane	transmembrane receptor	Response to Therapy
EPHA2	EPH receptor A2	Plasma Membrane	kinase	Disease Progression
GRIN2A	glutamate receptor, ionotropic, N-methyl D-aspartate 2A	Plasma Membrane	ion channel	Unspecified Application
SRD5A1	steroid-5-alpha-reductase, alpha polypeptide 1 (3-oxo-5 alpha-steroid delta 4-dehydrogenase alpha 1)	Cytoplasm	enzyme	Disease Progression
PDE4D	phosphodiesterase 4D, cAMP-specific	Cytoplasm	enzyme	Prognosis
ITGB5	integrin, beta 5	Plasma Membrane	other	Diagnosis
DPYD	dihydropyrimidine dehydrogenase	Cytoplasm	enzyme	Diagnosis, Disease Progression, Efficacy, Prognosis, Safety
AKT3	v-akt murine thymoma viral oncogene homolog 3 (protein kinase B, gamma)	Cytoplasm	kinase	Disease Progression, Efficacy
GSK3B	glycogen synthase kinase 3 beta	Nucleus	kinase	Diagnosis, Efficacy
TUBA1A	tubulin, alpha 1a	Cytoplasm	other	Unspecified Application
GRM1	glutamate receptor, metabotropic 1	Plasma Membrane	G-protein coupled receptor	Efficacy
CDC2	cyclin-dependent kinase 1	Nucleus	kinase	Disease Progression
RRM2	ribonucleotide reductase M2	Nucleus	enzyme	Diagnosis
MUC1	mucin 1, cell surface associated	Plasma Membrane	other	Diagnosis, Disease Progression, Efficacy, Prognosis, Safety, Unspecified Application
CASP3	caspase 3, apoptosis-related cysteine peptidase	Cytoplasm	peptidase	Diagnosis, Disease Progression, Efficacy, Prognosis, Unspecified Application
CYP3A4	cytochrome P450, family 3, subfamily A, polypeptide 4	Cytoplasm	enzyme	Diagnosis, Efficacy, Safety
GART	phosphoribosylglycinamide formyltransferase, phosphoribosylglycinamide synthetase, phosphoribosylaminoimidazole synthetase	Cytoplasm	enzyme	Prognosis, Safety
CHUK	conserved helix-loop-helix ubiquitous kinase	Cytoplasm	kinase	Prognosis
AURKA	aurora kinase A	Nucleus	kinase	Diagnosis, Efficacy, Prognosis
TOP2B	topoisomerase (DNA) II beta 180kDa	Nucleus	enzyme	Diagnosis
BCL2	B-cell CLL/lymphoma 2	Cytoplasm	other	Diagnosis, Disease Progression, Efficacy, Prognosis
HRH1	histamine receptor H1	Plasma Membrane	G-protein coupled receptor	Disease Progression
SSTR1	somatostatin receptor 1	Plasma Membrane	G-protein coupled receptor	Diagnosis, Prognosis
CXCR4	chemokine (C-X-C motif) receptor 4	Plasma Membrane	G-protein coupled receptor	Diagnosis, Disease Progression, Prognosis
NR3C1	nuclear receptor subfamily 3, group C, member 1 (glucocorticoid receptor)	Nucleus	ligand-dependent nuclear receptor	Efficacy
RET	ret proto-oncogene	Plasma Membrane	kinase	Efficacy, Response to Therapy
CSF1R	colony stimulating factor 1 receptor	Plasma Membrane	kinase	Prognosis
PDGFRA	platelet-derived growth factor receptor, alpha polypeptide	Plasma Membrane	kinase	Efficacy, Prognosis, Safety
ALOX5	arachidonate 5-lipoxygenase	Cytoplasm	enzyme	Diagnosis, Efficacy
PLG	plasminogen	Extracellular Space	peptidase	Diagnosis
RRM2B	ribonucleotide reductase M2 B (TP53 inducible)	Nucleus	enzyme	Efficacy, Prognosis
HDAC6	histone deacetylase 6	Nucleus	transcription regulator	Efficacy
TNFRSF10A(includesEG:8797)	tumor necrosis factor receptor superfamily, member 10a	Plasma Membrane	transmembrane receptor	Diagnosis
ZNF217	zinc finger protein 217	Nucleus	transcription regulator	Prognosis
YWHAZ	tyrosine 3-monooxygenase/tryptophan 5-monooxygenase activation protein, zeta polypeptide	Cytoplasm	enzyme	Diagnosis
XPO1	exportin 1 (CRM1 homolog, yeast)	Nucleus	transporter	Diagnosis, Efficacy
XPA	xeroderma pigmentosum, complementation group A	Nucleus	other	Prognosis
XIAP	X-linked inhibitor of apoptosis	Cytoplasm	other	Diagnosis, Prognosis
XCL1	chemokine (C motif) ligand 1	Extracellular Space	cytokine	Unspecified Application
WTAP	Wilms tumor 1 associated protein	Nucleus	other	Disease Progression
WFDC2	WAP four-disulfide core domain 2	Extracellular Space	other	Diagnosis, Unspecified Application
WARS	tryptophanyl-tRNA synthetase	Cytoplasm	enzyme	Prognosis
VWF	von Willebrand factor	Extracellular Space	other	Diagnosis, Efficacy, Prognosis
VCAM1	vascular cell adhesion molecule 1	Plasma Membrane	other	Diagnosis, Efficacy, Prognosis, Unspecified Application
UPP1	uridine phosphorylase 1	Cytoplasm	enzyme	Prognosis
UGDH	UDP-glucose 6-dehydrogenase	Nucleus	enzyme	Diagnosis
UBE2I	ubiquitin-conjugating enzyme E2I (UBC9 homolog, yeast)	Nucleus	enzyme	Disease Progression
UBE2D4	ubiquitin-conjugating enzyme E2D 4 (putative)	unknown	enzyme	Unspecified Application
TSNAX	translin-associated factor X	Nucleus	transporter	Diagnosis
TSN	translin	Nucleus	other	Unspecified Application
TRPS1	trichorhinophalangeal syndrome I	Nucleus	transcription regulator	Diagnosis, Prognosis
TRIM37	tripartite motif-containing 37	Cytoplasm	other	Diagnosis
TPM3	tropomyosin 3	Cytoplasm	other	Diagnosis, Unspecified Application
TPM1	tropomyosin 1 (alpha)	Cytoplasm	other	Diagnosis
TP63	tumor protein p63	Nucleus	transcription regulator	Diagnosis, Efficacy, Prognosis, Unspecified Application
TNNT2	troponin T type 2 (cardiac)	Cytoplasm	other	Diagnosis, Efficacy, Prognosis, Safety, Unspecified Application
TNFSF10	tumor necrosis factor (ligand) superfamily, member 10	Extracellular Space	cytokine	Efficacy, Safety
TNFRSF1B	tumor necrosis factor receptor superfamily, member 1B	Plasma Membrane	transmembrane receptor	Efficacy, Safety
TNFRSF11B	tumor necrosis factor receptor superfamily, member 11b	Plasma Membrane	transmembrane receptor	Diagnosis, Efficacy
TMPRSS4	transmembrane protease, serine 4	Plasma Membrane	peptidase	Diagnosis
TMPRSS2	transmembrane protease, serine 2	Plasma Membrane	peptidase	Diagnosis
TM2D1	TM2 domain containing 1	Plasma Membrane	G-protein coupled receptor	Unspecified Application
TLR2	toll-like receptor 2	Plasma Membrane	transmembrane receptor	Diagnosis
TIMP2	TIMP metallopeptidase inhibitor 2	Extracellular Space	other	Efficacy, Prognosis, Unspecified Application
THY1	Thy-1 cell surface antigen	Plasma Membrane	other	Diagnosis, Disease Progression
THBD	thrombomodulin	Plasma Membrane	transmembrane receptor	Efficacy
TGFBR2	transforming growth factor, beta receptor II (70/80kDa)	Plasma Membrane	kinase	Diagnosis
TGFBR1	transforming growth factor, beta receptor 1	Plasma Membrane	kinase	Diagnosis, Disease Progression, Prognosis
Tgfbeta	--	unknown	group	Diagnosis, Efficacy, Prognosis, Response to Therapy, Safety
TFAP2A	transcription factor AP-2 alpha (activating enhancer binding protein 2 alpha)	Nucleus	transcription regulator	Diagnosis, Prognosis
TFAM	transcription factor A, mitochondrial	Cytoplasm	transcription regulator	Prognosis
TERF1	telomeric repeat binding factor (NIMA-interacting) 1	Nucleus	other	Diagnosis, Disease Progression
TCF7L2	transcription factor 7-like 2 (T-cell specific, HMG-box)	Nucleus	transcription regulator	Efficacy
SUV39H2	suppressor of variegation 3-9 homolog 2 (Drosophila)	Nucleus	transcription regulator	Diagnosis
STAT1	signal transducer and activator of transcription 1, 91kDa	Nucleus	transcription regulator	Diagnosis, Efficacy, Prognosis
SSX2IP	synovial sarcoma, X breakpoint 2 interacting protein	Plasma Membrane	other	Unspecified Application
SPP1	secreted phosphoprotein 1	Extracellular Space	cytokine	Diagnosis, Unspecified Application
SPON2	spondin 2, extracellular matrix protein	Extracellular Space	other	Diagnosis
SPON1	spondin 1, extracellular matrix protein	Extracellular Space	other	Response to Therapy
SP110	SP110 nuclear body protein	Nucleus	other	Disease Progression
SOX9	SRY (sex determining region Y)-box 9	Nucleus	transcription regulator	Diagnosis, Disease Progression, Prognosis
SOX2	SRY (sex determining region Y)-box 2	Nucleus	transcription regulator	Diagnosis, Prognosis
SOD2	superoxide dismutase 2, mitochondrial	Cytoplasm	enzyme	Diagnosis, Disease Progression, Prognosis
SNCA	synuclein, alpha (non A4 component of amyloid precursor)	Cytoplasm	other	Diagnosis, Disease Progression, Prognosis
SMAD4	SMAD family member 4	Nucleus	transcription regulator	Prognosis
SLC39A6	solute carrier family 39 (zinc transporter), member 6	Plasma Membrane	transporter	Disease Progression
SLC22A1	solute carrier family 22 (organic cation transporter), member 1	Plasma Membrane	transporter	Diagnosis, Efficacy
SLC17A4	solute carrier family 17 (sodium phosphate), member 4	Plasma Membrane	transporter	Unspecified Application
SFRP1	secreted frizzled-related protein 1	Plasma Membrane	transmembrane receptor	Diagnosis, Efficacy, Prognosis
SFN	stratifin	Cytoplasm	other	Prognosis
SET	SET nuclear oncogene	Nucleus	phosphatase	Prognosis
SERPINB2	serpin peptidase inhibitor, clade B (ovalbumin), member 2	Extracellular Space	other	Response to Therapy
SERPINA3	serpin peptidase inhibitor, clade A (alpha-1 antiproteinase, antitrypsin), member 3	Extracellular Space	other	Unspecified Application
2010-09-09	septin 9	Cytoplasm	enzyme	Diagnosis
SEMA6D	sema domain, transmembrane domain (TM), and cytoplasmic domain, (semaphorin) 6D	Plasma Membrane	other	Safety
SELENBP1	selenium binding protein 1	Cytoplasm	other	Diagnosis
SEC24A	SEC24 family, member A (S. cerevisiae)	Cytoplasm	transporter	Unspecified Application
S100A2	S100 calcium binding protein A2	Cytoplasm	other	Prognosis
RUNX3	runt-related transcription factor 3	Nucleus	transcription regulator	Diagnosis, Disease Progression, Prognosis
RUNX2	runt-related transcription factor 2	Nucleus	transcription regulator	Disease Progression, Prognosis, Unspecified Application
RSF1	remodeling and spacing factor 1	Nucleus	transcription regulator	Prognosis
RECQL	RecQ protein-like (DNA helicase Q1-like)	Nucleus	enzyme	Response to Therapy
RECK	reversion-inducing-cysteine-rich protein with kazal motifs	Plasma Membrane	other	Disease Progression, Prognosis
RB1	retinoblastoma 1	Nucleus	transcription regulator	Diagnosis, Efficacy, Prognosis, Unspecified Application
RARRES1	retinoic acid receptor responder (tazarotene induced) 1	Plasma Membrane	other	Diagnosis
RAP2A	RAP2A, member of RAS oncogene family	Cytoplasm	enzyme	Diagnosis
RAB11A	RAB11A, member RAS oncogene family	Cytoplasm	enzyme	Unspecified Application
PYCARD	PYD and CARD domain containing	Cytoplasm	transcription regulator	Diagnosis, Prognosis
PTPRC	protein tyrosine phosphatase, receptor type, C	Plasma Membrane	phosphatase	Diagnosis, Efficacy, Unspecified Application
PTK2	PTK2 protein tyrosine kinase 2	Cytoplasm	kinase	Diagnosis, Disease Progression, Efficacy, Prognosis
PTEN	phosphatase and tensin homolog	Cytoplasm	phosphatase	Diagnosis, Disease Progression, Efficacy, Prognosis, Response to Therapy
PROX1	prospero homeobox 1	Nucleus	transcription regulator	Diagnosis, Disease Progression
PROS1	protein S (alpha)	Extracellular Space	other	Diagnosis
PRKCH	protein kinase C, eta	Cytoplasm	kinase	Diagnosis
PPP1R2	protein phosphatase 1, regulatory (inhibitor) subunit 2	Cytoplasm	phosphatase	Unspecified Application
PPM1B	protein phosphatase, Mg2+/Mn2+ dependent, 1B	unknown	phosphatase	Unspecified Application
POT1	protection of telomeres 1 homolog (S. pombe)	Nucleus	other	Diagnosis, Disease Progression
PLK4	polo-like kinase 4	Cytoplasm	kinase	Diagnosis
PITPNA	phosphatidylinositol transfer protein, alpha	Cytoplasm	transporter	Diagnosis
PINK1	PTEN induced putative kinase 1	Cytoplasm	kinase	Diagnosis, Disease Progression
PICALM	phosphatidylinositol binding clathrin assembly protein	Cytoplasm	other	Prognosis
PDS5B	PDS5, regulator of cohesion maintenance, homolog B (S. cerevisiae)	Nucleus	other	Diagnosis, Disease Progression
PDLIM1	PDZ and LIM domain 1	Cytoplasm	transcription regulator	Unspecified Application
PDIA3	protein disulfide isomerase family A, member 3	Cytoplasm	peptidase	Diagnosis
PDCL	phosducin-like	Cytoplasm	enzyme	Unspecified Application
PDCD4	programmed cell death 4 (neoplastic transformation inhibitor)	Nucleus	other	Diagnosis, Disease Progression, Prognosis
PAPPA	pregnancy-associated plasma protein A, pappalysin 1	Extracellular Space	peptidase	Diagnosis
PAK2	p21 protein (Cdc42/Rac)-activated kinase 2	Cytoplasm	kinase	Disease Progression
OSM	oncostatin M	Extracellular Space	cytokine	Unspecified Application
ORC5L	origin recognition complex, subunit 5-like (yeast)	Nucleus	other	Prognosis
OGG1	8-oxoguanine DNA glycosylase	Nucleus	enzyme	Diagnosis
NUMB	numb homolog (Drosophila)	Plasma Membrane	other	Efficacy
NTRK2	neurotrophic tyrosine kinase, receptor, type 2	Plasma Membrane	kinase	Diagnosis, Disease Progression, Response to Therapy
NRP1	neuropilin 1	Plasma Membrane	transmembrane receptor	Diagnosis
NRAS	neuroblastoma RAS viral (v-ras) oncogene homolog	Plasma Membrane	enzyme	Efficacy, Prognosis, Response to Therapy
NOTCH2	notch 2	Plasma Membrane	transcription regulator	Disease Progression
NNMT	nicotinamide N-methyltransferase	Cytoplasm	enzyme	Unspecified Application
NMBR	neuromedin B receptor	Plasma Membrane	G-protein coupled receptor	Disease Progression
NFYC	nuclear transcription factor Y, gamma	Nucleus	transcription regulator	Prognosis
NDE1	nudE nuclear distribution gene E homolog 1 (A. nidulans)	Nucleus	other	Disease Progression, Prognosis
NBN	nibrin	Nucleus	other	Diagnosis, Efficacy
NAMPT	nicotinamide phosphoribosyltransferase	Extracellular Space	cytokine	Diagnosis, Disease Progression, Prognosis
MYLK	myosin light chain kinase	Cytoplasm	kinase	Prognosis
MYL12A	myosin, light chain 12A, regulatory, non-sarcomeric	unknown	other	Unspecified Application
MUTYH	mutY homolog (E. coli)	Nucleus	enzyme	Diagnosis
MUC5AC	mucin 5AC, oligomeric mucus/gel-forming	Extracellular Space	other	Efficacy
MTMR6	myotubularin related protein 6	Cytoplasm	phosphatase	Disease Progression
MTDH	metadherin	Cytoplasm	other	Prognosis
MTAP(includesEG:4507)	methylthioadenosine phosphorylase	Nucleus	enzyme	Efficacy, Prognosis, Safety
MT-ND2	MTND2	Cytoplasm	enzyme	Unspecified Application
MMP14	matrix metallopeptidase 14 (membrane-inserted)	Extracellular Space	peptidase	Diagnosis, Prognosis, Unspecified Application
MMP8	matrix metallopeptidase 8 (neutrophil collagenase)	Extracellular Space	peptidase	Efficacy
MMP7	matrix metallopeptidase 7 (matrilysin, uterine)	Extracellular Space	peptidase	Diagnosis, Efficacy, Prognosis
MLF1	myeloid leukemia factor 1	Nucleus	other	Unspecified Application
MICB	MHC class I polypeptide-related sequence B	Plasma Membrane	transmembrane receptor	Safety
MICA	MHC class I polypeptide-related sequence A	Plasma Membrane	other	Safety
MIB1	mindbomb homolog 1 (Drosophila)	Cytoplasm	other	Diagnosis, Efficacy, Prognosis
MGAT4B	mannosyl (alpha-1,3-)-glycoprotein beta-1,4-N-acetylglucosaminyltransferase, isozyme B	unknown	enzyme	Diagnosis
MET	met proto-oncogene (hepatocyte growth factor receptor)	Plasma Membrane	kinase	Diagnosis, Disease Progression, Efficacy, Prognosis, Response to Therapy
Mek	--	unknown	group	Efficacy, Safety
MECOM	MDS1 and EVI1 complex locus	Nucleus	transcription regulator	Prognosis
MDM2	Mdm2 p53 binding protein homolog (mouse)	Nucleus	transcription regulator	Diagnosis, Disease Progression, Efficacy, Prognosis
MCM5	minichromosome maintenance complex component 5	Nucleus	enzyme	Disease Progression
MCM4	minichromosome maintenance complex component 4	Nucleus	enzyme	Disease Progression, Prognosis
MCAM	melanoma cell adhesion molecule	Plasma Membrane	other	Diagnosis, Prognosis
MBP	myelin basic protein	Extracellular Space	other	Diagnosis, Unspecified Application
MARK3	MAP/microtubule affinity-regulating kinase 3	Cytoplasm	kinase	Prognosis
MAP4	microtubule-associated protein 4	Cytoplasm	other	Efficacy
LYZ	lysozyme	Extracellular Space	enzyme	Unspecified Application
LTF	lactotransferrin	Extracellular Space	peptidase	Unspecified Application
LEPR	leptin receptor	Plasma Membrane	transmembrane receptor	Prognosis
LAMC3	laminin, gamma 3	Extracellular Space	other	Diagnosis
LAMC2	laminin, gamma 2	Extracellular Space	other	Diagnosis
LAMA3	laminin, alpha 3	Extracellular Space	other	Diagnosis
KRT17	keratin 17	Cytoplasm	other	Diagnosis, Efficacy
KRAS	v-Ki-ras2 Kirsten rat sarcoma viral oncogene homolog	Cytoplasm	enzyme	Diagnosis, Efficacy, Prognosis, Response to Therapy
KPNA2	karyopherin alpha 2 (RAG cohort 1, importin alpha 1)	Nucleus	transporter	Diagnosis
KNG1(includesEG:3827)	kininogen 1	Extracellular Space	other	Efficacy
KITLG	KIT ligand	Extracellular Space	growth factor	Diagnosis, Efficacy, Unspecified Application
KCNN3	potassium intermediate/small conductance calcium-activated channel, subfamily N, member 3	Plasma Membrane	ion channel	Unspecified Application
JAK1	Janus kinase 1	Cytoplasm	kinase	Disease Progression
ITGB6	integrin, beta 6	Plasma Membrane	other	Diagnosis
ITGB1	integrin, beta 1 (fibronectin receptor, beta polypeptide, antigen CD29 includes MDF2, MSK12)	Plasma Membrane	transmembrane receptor	Disease Progression, Prognosis
ITGAM	integrin, alpha M (complement component 3 receptor 3 subunit)	Plasma Membrane	other	Efficacy
ITGA2	integrin, alpha 2 (CD49B, alpha 2 subunit of VLA-2 receptor)	Plasma Membrane	other	Disease Progression, Efficacy
Interferonalpha	--	unknown	group	Unspecified Application
IL15RA	interleukin 15 receptor, alpha	Plasma Membrane	transmembrane receptor	Prognosis
IL12(complex)	--	Extracellular Space	complex	Diagnosis, Efficacy, Prognosis
IL18	interleukin 18 (interferon-gamma-inducing factor)	Extracellular Space	cytokine	Efficacy, Unspecified Application
IL11	interleukin 11	Extracellular Space	cytokine	Unspecified Application
IL7	interleukin 7	Extracellular Space	cytokine	Efficacy, Unspecified Application
IKBKB	inhibitor of kappa light polypeptide gene enhancer in B-cells, kinase beta	Cytoplasm	kinase	Unspecified Application
IGKC	immunoglobulin kappa constant	Extracellular Space	other	Unspecified Application
IGK@	immunoglobulin kappa locus	Extracellular Space	other	Unspecified Application
IGH@	immunoglobulin heavy locus	unknown	other	Diagnosis, Prognosis
IGF2	insulin-like growth factor 2 (somatomedin A)	Extracellular Space	growth factor	Diagnosis, Efficacy, Prognosis
IFITM2	interferon induced transmembrane protein 2 (1-8D)	Plasma Membrane	other	Prognosis
IFIT2	interferon-induced protein with tetratricopeptide repeats 2	unknown	other	Diagnosis
IFI16	interferon, gamma-inducible protein 16	Nucleus	transcription regulator	Unspecified Application
IER3	immediate early response 3	Cytoplasm	other	Unspecified Application
HTATIP2	HIV-1 Tat interactive protein 2, 30kDa	Nucleus	transcription regulator	Efficacy
HSPA4	heat shock 70kDa protein 4	Cytoplasm	other	Efficacy
HSD17B6	hydroxysteroid (17-beta) dehydrogenase 6 homolog (mouse)	unknown	enzyme	Unspecified Application
HPS4	Hermansky-Pudlak syndrome 4	Cytoplasm	other	Diagnosis
HPS3	Hermansky-Pudlak syndrome 3	Cytoplasm	other	Diagnosis
HPS1	Hermansky-Pudlak syndrome 1	Cytoplasm	other	Diagnosis
HOXA3(includesEG:3200)	homeobox A3	Nucleus	transcription regulator	Prognosis
HOXA9	homeobox A9	Nucleus	transcription regulator	Diagnosis
HOXA2	homeobox A2	Nucleus	transcription regulator	Diagnosis
HNRPDL	heterogeneous nuclear ribonucleoprotein D-like	Nucleus	other	Unspecified Application
HN1	hematological and neurological expressed 1	Nucleus	other	Unspecified Application
HMGN1	high-mobility group nucleosome binding domain 1	Nucleus	transcription regulator	Unspecified Application
HMGB1(includesEG:3146)	high-mobility group box 1	Nucleus	other	Diagnosis
HMGB2	high-mobility group box 2	Nucleus	transcription regulator	Unspecified Application
Histoneh3	--	unknown	group	Prognosis
HIF1A	hypoxia inducible factor 1, alpha subunit (basic helix-loop-helix transcription factor)	Nucleus	transcription regulator	Diagnosis, Efficacy, Prognosis, Response to Therapy
HGF	hepatocyte growth factor (hepapoietin A; scatter factor)	Extracellular Space	growth factor	Diagnosis, Disease Progression, Efficacy, Prognosis, Unspecified Application
HFE	hemochromatosis	Plasma Membrane	transmembrane receptor	Diagnosis
HEYL	hairy/enhancer-of-split related with YRPW motif-like	Nucleus	transcription regulator	Diagnosis, Prognosis
HAVCR1	hepatitis A virus cellular receptor 1	Plasma Membrane	other	Diagnosis, Unspecified Application
GZMB	granzyme B (granzyme 2, cytotoxic T-lymphocyte-associated serine esterase 1)	Cytoplasm	peptidase	Prognosis
GTF2A1	general transcription factor IIA, 1, 19/37kDa	Cytoplasm	transcription regulator	Diagnosis
GSTM4	glutathione S-transferase mu 4	Cytoplasm	enzyme	Prognosis
GRB7	growth factor receptor-bound protein 7	Plasma Membrane	other	Prognosis
Glutathioneperoxidase	--	unknown	group	Diagnosis, Efficacy, Prognosis
GJA1	gap junction protein, alpha 1, 43kDa	Plasma Membrane	transporter	Disease Progression
GH1	growth hormone 1	Extracellular Space	cytokine	Unspecified Application
Ggt	--	unknown	group	Efficacy
GBP1(includesEG:2633)	guanylate binding protein 1, interferon-inducible, 67kDa	Cytoplasm	enzyme	Prognosis
GBP2	guanylate binding protein 2, interferon-inducible	Cytoplasm	enzyme	Prognosis
GATA6	GATA binding protein 6	Nucleus	transcription regulator	Diagnosis
GATA3	GATA binding protein 3	Nucleus	transcription regulator	Diagnosis
GALNT3	UDP-N-acetyl-alpha-D-galactosamine:polypeptide N-acetylgalactosaminyltransferase 3 (GalNAc-T3)	Cytoplasm	enzyme	Disease Progression
GAD1	glutamate decarboxylase 1 (brain, 67kDa)	Cytoplasm	enzyme	Unspecified Application
G3BP2	GTPase activating protein (SH3 domain) binding protein 2	Nucleus	enzyme	Prognosis
FUT4	fucosyltransferase 4 (alpha (1,3) fucosyltransferase, myeloid-specific)	Cytoplasm	enzyme	Diagnosis
FSCN1	fascin homolog 1, actin-bundling protein (Strongylocentrotus purpuratus)	Cytoplasm	other	Unspecified Application
FOXO3	forkhead box O3	Nucleus	transcription regulator	Efficacy
FN1	fibronectin 1	Plasma Membrane	enzyme	Diagnosis, Disease Progression, Efficacy, Prognosis, Unspecified Application
FHL2	four and a half LIM domains 2	Nucleus	other	Efficacy
FERMT2	fermitin family member 2	Cytoplasm	other	Disease Progression
FBXW7	F-box and WD repeat domain containing 7	Nucleus	transcription regulator	Unspecified Application
FAS	Fas (TNF receptor superfamily, member 6)	Plasma Membrane	transmembrane receptor	Diagnosis, Disease Progression, Efficacy, Safety
FANCF	Fanconi anemia, complementation group F	Nucleus	other	Efficacy
FANCD2	Fanconi anemia, complementation group D2	Nucleus	other	Efficacy, Prognosis
F11R	F11 receptor	Plasma Membrane	other	Unspecified Application
EZH2	enhancer of zeste homolog 2 (Drosophila)	Nucleus	transcription regulator	Diagnosis, Disease Progression, Efficacy, Prognosis
ETS1	v-ets erythroblastosis virus E26 oncogene homolog 1 (avian)	Nucleus	transcription regulator	Unspecified Application
ERK	--	unknown	group	Efficacy
ERCC4	excision repair cross-complementing rodent repair deficiency, complementation group 4	Nucleus	enzyme	Prognosis
ENO1	enolase 1, (alpha)	Cytoplasm	transcription regulator	Diagnosis
ELAVL1	ELAV (embryonic lethal, abnormal vision, Drosophila)-like 1 (Hu antigen R)	Cytoplasm	other	Efficacy
EIF4E	eukaryotic translation initiation factor 4E	Cytoplasm	translation regulator	Prognosis
EIF2S1	eukaryotic translation initiation factor 2, subunit 1 alpha, 35kDa	Cytoplasm	translation regulator	Efficacy
EIF2AK3	eukaryotic translation initiation factor 2-alpha kinase 3	Cytoplasm	kinase	Efficacy
EIF1AX	eukaryotic translation initiation factor 1A, X-linked	Cytoplasm	translation regulator	Diagnosis
EGLN1	egl nine homolog 1 (C. elegans)	Cytoplasm	enzyme	Prognosis
EGF	epidermal growth factor	Extracellular Space	growth factor	Diagnosis, Efficacy, Prognosis, Response to Therapy, Unspecified Application
EDN1	endothelin 1	Extracellular Space	other	Diagnosis, Efficacy, Prognosis, Unspecified Application
ECT2	epithelial cell transforming sequence 2 oncogene	Nucleus	other	Disease Progression
E2F3	E2F transcription factor 3	Nucleus	transcription regulator	Diagnosis, Efficacy, Unspecified Application
DUSP6	dual specificity phosphatase 6	Cytoplasm	phosphatase	Diagnosis
DTNA	dystrobrevin, alpha	Plasma Membrane	other	Unspecified Application
DNMT1	DNA (cytosine-5-)-methyltransferase 1	Nucleus	enzyme	Diagnosis
DLGAP1	discs, large (Drosophila) homolog-associated protein 1	Plasma Membrane	other	Diagnosis
DISC1	disrupted in schizophrenia 1	Cytoplasm	other	Diagnosis
DEPDC1	DEP domain containing 1	unknown	other	Diagnosis
DCDC2	doublecortin domain containing 2	unknown	other	Unspecified Application
Cytochromec	--	unknown	group	Unspecified Application
CYTH1	cytohesin 1	Cytoplasm	other	Unspecified Application
CYP3A7	cytochrome P450, family 3, subfamily A, polypeptide 7	Cytoplasm	enzyme	Diagnosis
CYP1B1	cytochrome P450, family 1, subfamily B, polypeptide 1	Cytoplasm	enzyme	Diagnosis, Efficacy, Prognosis, Unspecified Application
CXCL16	chemokine (C-X-C motif) ligand 16	Extracellular Space	cytokine	Diagnosis, Disease Progression, Unspecified Application
CXCL6	chemokine (C-X-C motif) ligand 6 (granulocyte chemotactic protein 2)	Extracellular Space	cytokine	Unspecified Application
CXCL1	chemokine (C-X-C motif) ligand 1 (melanoma growth stimulating activity, alpha)	Extracellular Space	cytokine	Disease Progression
CX3CR1	chemokine (C-X3-C motif) receptor 1	Plasma Membrane	G-protein coupled receptor	Unspecified Application
CST3	cystatin C	Extracellular Space	other	Diagnosis, Efficacy, Prognosis, Safety, Unspecified Application
CRIM1	cysteine rich transmembrane BMP regulator 1 (chordin-like)	Extracellular Space	kinase	Unspecified Application
CPT2	carnitine palmitoyltransferase 2	Cytoplasm	enzyme	Unspecified Application
CP	ceruloplasmin (ferroxidase)	Extracellular Space	enzyme	Disease Progression, Efficacy
CLDN4	claudin 4	Plasma Membrane	transmembrane receptor	Diagnosis, Efficacy, Prognosis
CLDN1	claudin 1	Plasma Membrane	other	Prognosis
CFH	complement factor H	Extracellular Space	other	Unspecified Application
CDX2	caudal type homeobox 2	Nucleus	transcription regulator	Prognosis
CDKN1B	cyclin-dependent kinase inhibitor 1B (p27, Kip1)	Nucleus	other	Diagnosis, Disease Progression, Efficacy, Prognosis, Response to Therapy
CDH13	cadherin 13, H-cadherin (heart)	Plasma Membrane	other	Diagnosis, Disease Progression, Prognosis
CDH11	cadherin 11, type 2, OB-cadherin (osteoblast)	Plasma Membrane	other	Efficacy, Prognosis
CDH6	cadherin 6, type 2, K-cadherin (fetal kidney)	Plasma Membrane	other	Diagnosis
CDH3	cadherin 3, type 1, P-cadherin (placental)	Plasma Membrane	other	Diagnosis, Efficacy, Prognosis
CDH2	cadherin 2, type 1, N-cadherin (neuronal)	Plasma Membrane	other	Diagnosis, Efficacy, Prognosis
CDC73	cell division cycle 73, Paf1/RNA polymerase II complex component, homolog (S. cerevisiae)	Nucleus	other	Diagnosis
CD177	CD177 molecule	Cytoplasm	other	Diagnosis
CD163	CD163 molecule	Plasma Membrane	transmembrane receptor	Prognosis
CD69	CD69 molecule	Plasma Membrane	transmembrane receptor	Efficacy
CD59	CD59 molecule, complement regulatory protein	Plasma Membrane	other	Prognosis
CD47	CD47 molecule	Plasma Membrane	other	Unspecified Application
CD44	CD44 molecule (Indian blood group)	Plasma Membrane	other	Diagnosis, Disease Progression, Prognosis, Response to Therapy
CD24	CD24 molecule	Plasma Membrane	other	Diagnosis, Disease Progression, Efficacy, Prognosis
CD14	CD14 molecule	Plasma Membrane	transmembrane receptor	Efficacy
CCT6A	chaperonin containing TCP1, subunit 6A (zeta 1)	Cytoplasm	other	Diagnosis
CCNB1	cyclin B1	Nucleus	other	Diagnosis, Disease Progression, Efficacy, Prognosis
CCNA2	cyclin A2	Nucleus	other	Efficacy, Prognosis
CAV1	caveolin 1, caveolae protein, 22kDa	Plasma Membrane	other	Diagnosis
Caspase	--	unknown	group	Efficacy
CASP9	caspase 9, apoptosis-related cysteine peptidase	Cytoplasm	peptidase	Diagnosis
CASP8	caspase 8, apoptosis-related cysteine peptidase	Nucleus	peptidase	Diagnosis, Efficacy, Prognosis
CASP7	caspase 7, apoptosis-related cysteine peptidase	Cytoplasm	peptidase	Prognosis
CASP6	caspase 6, apoptosis-related cysteine peptidase	Cytoplasm	peptidase	Prognosis
C7	complement component 7	unknown	other	Diagnosis
BMPR1A	bone morphogenetic protein receptor, type IA	Plasma Membrane	kinase	Diagnosis, Unspecified Application
BMP1	bone morphogenetic protein 1	Extracellular Space	peptidase	Efficacy
BMI1	BMI1 polycomb ring finger oncogene	Nucleus	transcription regulator	Diagnosis, Efficacy, Prognosis, Response to Therapy
BIRC7	baculoviral IAP repeat-containing 7	Cytoplasm	other	Diagnosis
BIRC3	baculoviral IAP repeat-containing 3	Cytoplasm	enzyme	Diagnosis
BCL6	B-cell CLL/lymphoma 6	Nucleus	transcription regulator	Diagnosis, Efficacy, Prognosis, Unspecified Application
BANP	BTG3 associated nuclear protein	Nucleus	other	Unspecified Application
B4GALT5	UDP-Gal:betaGlcNAc beta 1,4- galactosyltransferase, polypeptide 5	Cytoplasm	enzyme	Unspecified Application
ATM	ataxia telangiectasia mutated	Nucleus	kinase	Diagnosis, Prognosis
ATL1	atlastin GTPase 1	Cytoplasm	enzyme	Efficacy
ATF2	activating transcription factor 2	Nucleus	transcription regulator	Prognosis
ASPH	aspartate beta-hydroxylase	Cytoplasm	enzyme	Diagnosis
ASAH1	N-acylsphingosine amidohydrolase (acid ceramidase) 1	Cytoplasm	enzyme	Unspecified Application
ARPC5	actin related protein 2/3 complex, subunit 5, 16kDa	Cytoplasm	other	Unspecified Application
ARIH2	ariadne homolog 2 (Drosophila)	Nucleus	other	Unspecified Application
ARHGDIB	Rho GDP dissociation inhibitor (GDI) beta	Cytoplasm	other	Diagnosis
APC	adenomatous polyposis coli	Nucleus	enzyme	Diagnosis, Disease Progression, Efficacy, Prognosis, Safety
APBA2	amyloid beta (A4) precursor protein-binding, family A, member 2	Cytoplasm	transporter	Disease Progression
APAF1	apoptotic peptidase activating factor 1	Cytoplasm	other	Diagnosis
ANXA1	annexin A1	Plasma Membrane	other	Diagnosis, Prognosis, Unspecified Application
ANTXR2	anthrax toxin receptor 2	Plasma Membrane	other	Diagnosis
ANTXR1	anthrax toxin receptor 1	Plasma Membrane	other	Diagnosis
ANLN	anillin, actin binding protein	Cytoplasm	other	Prognosis
ALPL	alkaline phosphatase, liver/bone/kidney	Plasma Membrane	phosphatase	Efficacy
ALCAM	activated leukocyte cell adhesion molecule	Plasma Membrane	other	Prognosis
AIMP1	aminoacyl tRNA synthetase complex-interacting multifunctional protein 1	Extracellular Space	cytokine	Diagnosis
AHI1	Abelson helper integration site 1	unknown	other	Unspecified Application
AGR2	anterior gradient homolog 2 (Xenopus laevis)	Extracellular Space	other	Diagnosis
ADAMTS9	ADAM metallopeptidase with thrombospondin type 1 motif, 9	Extracellular Space	peptidase	Diagnosis, Disease Progression
ADAM17	ADAM metallopeptidase domain 17	Plasma Membrane	peptidase	Unspecified Application
ADAM9	ADAM metallopeptidase domain 9	Plasma Membrane	peptidase	Efficacy, Prognosis
ACVRL1	activin A receptor type II-like 1	Plasma Membrane	kinase	Diagnosis
ACTR3	ARP3 actin-related protein 3 homolog (yeast)	Plasma Membrane	other	Diagnosis
ACTG1	actin, gamma 1	Cytoplasm	other	Unspecified Application
ACAT1	acetyl-CoA acetyltransferase 1	Cytoplasm	enzyme	Unspecified Application
ACAP2	ArfGAP with coiled-coil, ankyrin repeat and PH domains 2	Nucleus	other	Disease Progression
ABCC4	ATP-binding cassette, sub-family C (CFTR/MRP), member 4	Plasma Membrane	transporter	Diagnosis, Prognosis
ABCC3	ATP-binding cassette, sub-family C (CFTR/MRP), member 3	Plasma Membrane	transporter	Diagnosis, Prognosis
14-3-3	--	unknown	group	Unspecified Application
